# Supplementary material for: Global gene expression profile under low-temperature conditions in the brain of the grass carp (Ctenopharyngodon idellus)
Source: PLoS One. 2020 Sep 25;15(9):e0239730. doi: 10.1371/journal.pone.0239730 (PMC7518592; doi:10.1371/journal.pone.0239730)
Supplement: S1 Table — (XLSX) [file pone.0239730.s001.xlsx]

## Sheet: S1 Table
	S1 Table Summary of RNA-seq data
	Sample name	Clean reads	Mapped reads(M)	Mapped rate	Uniq reads(M)	Uniq rate
	A(27°C)	8408622	7.96	0.9468	6.87	0.8622
	B(12°C)	8675122	8.36	0.9639	7.61	0.9106
	C(4°C)	8245261	7.95	0.9643	7.31	0.9195
	D(12°C)	8156754	7.86	0.9637	7.23	0.9195
	E(27°C)	8754303	8.43	0.9627	7.58	0.8991
