# Supplementary material for: Global gene expression profile under low-temperature conditions in the brain of the grass carp (Ctenopharyngodon idellus)
Source: PLoS One. 2020 Sep 25;15(9):e0239730. doi: 10.1371/journal.pone.0239730 (PMC7518592; doi:10.1371/journal.pone.0239730)
Supplement: S2 Table — (XLSX) [file pone.0239730.s002.xlsx]

## Sheet: S2 Table annotation
GeneID	Symbol	K number	GO term
CI01000000_00921369_00931954	GFRA3		GO:0014707, GO:0004872
CI01000000_01899373_01901550	TSTD2
CI01000000_02119737_02125356		K17797
CI01000000_03129624_03148993	PDLIM7
CI01000000_04027941_04033360	SFXN1		GO:0055085, GO:0016021, GO:0016020, GO:0005739, GO:0031966, GO:0015075, GO:0006811
CI01000000_04082293_04087343			GO:0046872, GO:0003676
CI01000000_05403325_05406432	CCNA2	K06627	GO:0019901, GO:0000079, GO:0005634, GO:0060041, GO:0010389
CI01000000_05722204_05726248	INTS5	K13142	GO:0043484
CI01000000_07270096_07275294	PCDH18B, PCDH18	K16499	GO:0007399, GO:0016021, GO:0016020, GO:0048812, GO:0005509, GO:0005515, GO:0005886, GO:0007155, GO:0007156
CI01000000_10143843_10147932	CNOT7.S, CNOT7, CNOT8	K12581	GO:0004871, GO:0016787, GO:0000932, GO:0030014, GO:0030015, GO:0007165, GO:0003676, GO:0005737, GO:0000288, GO:0000289, GO:0006355, GO:0005634, GO:0016020, GO:0005654, GO:1900153, GO:0046872, GO:0006351, GO:0008284, GO:0008285, GO:0033962, GO:0061014, GO:0060213, GO:0006977, GO:0031047, GO:0043928, GO:0090503, GO:0000290, GO:0005975, GO:0004518, GO:0035195, GO:0005829, GO:0004535, GO:0004532, GO:…
CI01000000_10474520_10476010		K07432	GO:0016758
CI01000000_13672975_13675416	SPATA4		GO:0005575, GO:0003674
CI01000000_13689569_13694664	AGA
CI01000000_15620007_15622711	PCDH11X
CI01000000_15977372_15989083	STARD10		GO:0005215, GO:0015914, GO:0008289
CI01000000_16096527_16100582	B4GALT7	K00733	GO:0016740, GO:0016020, GO:0005975, GO:0016021, GO:0016757
CI01000000_17897786_17904428	MARS2	K01874	GO:0005737, GO:0004825, GO:0004812, GO:0006431, GO:0005829, GO:0005739, GO:0000166, GO:0006418, GO:0016874, GO:0006412, GO:0005524
CI01000001_01748436_01754956	DDX19A, DDX19B, RP11-529K1.3	K18655	GO:0005737, GO:0016787, GO:0010501, GO:0070062, GO:0005515, GO:0005643, GO:0005634, GO:0016020, GO:0031965, GO:0004004, GO:0004386, GO:0003674, GO:0003723, GO:0003676, GO:0005524, GO:0015031, GO:0008150, GO:0000166, GO:0006406
CI01000001_02106280_02114656	ZNF740
CI01000001_05436238_05437581	FAM110A
CI01000001_05544032_05558747	PARD6B	K06093	GO:0016324
CI01000001_08454713_08460418	ARHGEF19	K20691	GO:0005089, GO:0035023
CI01000001_08531360_08533429	HSPB7	K09546	GO:0070121, GO:0061371, GO:0003319, GO:0060972, GO:0003674, GO:0071907
CI01000001_10072627_10081119	CACNB3, CACNB3A, CACNB3B	K04864	GO:0008331, GO:0070588, GO:0007528, GO:0005891, GO:0007268, GO:1901385, GO:0005245
CI01000001_10542497_10550979	IKZF4	K09220	GO:0003700, GO:0044212, GO:0046872, GO:0045944, GO:0003676
CI01000001_12934002_12952770	EYA4	K17622	GO:0016787, GO:0042472, GO:0007507, GO:0007605, GO:0004725, GO:0035050, GO:0004721, GO:2001240, GO:0006355, GO:0048923, GO:0016576, GO:0046872, GO:0006351, GO:0001964, GO:0045739, GO:0005634, GO:0007275
CI01000001_13242387_13245977	NEMP1		GO:0016020, GO:0016021, GO:0005635
CI01000001_13301404_13306593	TPX2		GO:0005819, GO:0005874, GO:0032147, GO:0060236
CI01000002_01141510_01144174			GO:0005737, GO:0008757
CI01000003_00388122_00389931	DUSP28	K14165	GO:0016791, GO:0008138, GO:0016311, GO:0006470, GO:0017017, GO:0035335
CI01000003_02175343_02190917	ST6GALNAC5A, ST6GALNAC5	K03375	GO:0005794, GO:0001574, GO:0006486, GO:0016021, GO:0016020, GO:0009311, GO:0016740, GO:0016757, GO:0001665, GO:0018279, GO:0008373
CI01000004_00812006_00813189	RGS5B	K16449	GO:0005737, GO:0005096, GO:0005886
CI01000004_01394018_01397517	TMEM125B		GO:0016021, GO:0016020, GO:0003674
CI01000004_03110546_03114901	CRYZ	K00344	GO:0008270, GO:0055114, GO:0016491
CI01000004_03433963_03436906	GADD45A, GADD45AA	K04402	GO:0006950, GO:0005634, GO:0048339, GO:0051726
CI01000004_06221889_06232315	MKNK2A, MKNK2	K04372	GO:0005737, GO:0006468, GO:0018105, GO:0004683, GO:0016310, GO:0005634, GO:0016301, GO:0000166, GO:0009931, GO:0004674, GO:0016740, GO:0005516, GO:0004672, GO:0035556, GO:0046777, GO:0005524
CI01000004_06241579_06249282	MLLT1B	K15187	GO:0006355
CI01000004_06547877_06549227			GO:0005575, GO:0046872, GO:0008270
CI01000004_06952094_06953401			GO:0005575, GO:0008150, GO:0003674
CI01000004_08108419_08111331	MSL2A		GO:0072487, GO:0061630, GO:0008270, GO:0043984
CI01000004_08941940_08945864	YIPF1		GO:0003674, GO:0016021, GO:0016020, GO:0008150
CI01000004_09490844_09498265	LYN	K05854	GO:0016310, GO:0030889, GO:0031175, GO:0007169, GO:0002902, GO:0007417, GO:0002513, GO:0038083, GO:0090022, GO:0002431, GO:0002576, GO:0043304, GO:0009611, GO:0000166, GO:0016740, GO:0004715, GO:0004713, GO:0070667, GO:0004672, GO:0097028, GO:0005524, GO:0006468, GO:0050855, GO:0045087, GO:0016301, GO:0006974, GO:0090330, GO:0006954, GO:0031234, GO:2000670, GO:0005102
CI01000004_09980195_09995816	CDH10A	K06802	GO:0016021, GO:0016020, GO:0005509, GO:0005886, GO:0007155, GO:0007156
CI01000004_15859240_15861471	APOL1	K14480	GO:0072015, GO:0032835, GO:0006869, GO:0016021, GO:0016020, GO:0003094, GO:0008289, GO:0030529, GO:0005576, GO:0042157
CI01000005_00134161_00235512	AGPAT5	K19007	GO:0016021, GO:0016020, GO:0016746, GO:0008152
CI01000005_01460222_01467970	TB, T	K10172	GO:0003700, GO:0006355, GO:0005634, GO:0006351, GO:0003677
CI01000005_04735429_04736817	COX20	K18184	GO:0033617, GO:0016021, GO:0016020, GO:0005739, GO:0031966, GO:0009060, GO:0003674
CI01000005_05839780_05888414	LRRC1		GO:0032088, GO:0007165, GO:0005176
CI01000005_06150035_06158315	PROKR1B, PROKR1	K08379
CI01000005_06354477_06367249	POLH
CI01000005_06439978_06442729	GSTA.1	K00799	GO:0016740, GO:0004364, GO:0008152
CI01000005_06772433_06793278	NVL	K14571	GO:0005524
CI01000006_00297085_00312816	CORO6	K13886	GO:0051015, GO:0015629, GO:0030036
CI01000006_01712959_01738587	STIM1B, STIM1		GO:0005783, GO:0002115, GO:0006874, GO:0016021, GO:0016020, GO:0005509, GO:0005886, GO:0032237, GO:0005246
CI01000006_04232222_04238240	NF2B, NF2	K16684	GO:0005737, GO:0005856, GO:0003779, GO:0019898, GO:0008092
CI01000006_04240020_04242545	WBSCR27		GO:0005737, GO:0008757
CI01000006_04374883_04381019	NPAS4
CI01000006_06171151_06179449	PVRL1A		GO:0008037, GO:0007156, GO:0016021, GO:0016020, GO:0005913, GO:0004872, GO:0005887, GO:0007157, GO:0050839, GO:0005102, GO:0042803
CI01000006_06194768_06199541	CHEK1	K02216	GO:0006468, GO:0008630, GO:0016310, GO:0016301, GO:0000166, GO:0004674, GO:0016740, GO:0004672, GO:0007095, GO:0005524
CI01000006_06649164_06650940	NEU3.1	K12357	GO:0004308, GO:0001573, GO:0005783
CI01000006_07243073_07247934	GHR
CI01000006_08557710_08600107	VAV2	K05730	GO:0005089, GO:0007264, GO:0005085, GO:0035023, GO:0035556, GO:0046872
CI01000006_12583905_12591335	GTF3C5	K15202	GO:0005575, GO:0003674, GO:0008150
CI01000008_01233722_01248407	OLFML2A
CI01000008_01441164_01449890	AGGF1		GO:0016607, GO:0001570, GO:0060217, GO:0071011, GO:0043484, GO:0045766, GO:0003723, GO:0003676, GO:0001525, GO:0051897, GO:0060841, GO:0006397
CI01000008_02298088_02310323	FPGS	K01930	GO:0046901, GO:0009396, GO:0006730, GO:0008841, GO:0004326, GO:0009058, GO:0005759, GO:0016874, GO:0005524
CI01000009_00363403_00368182	RNASEH2B	K10744	GO:0005634, GO:0003674
CI01000009_00884784_00892234	CHAF1B	K10751	GO:0042393, GO:0000278, GO:0048568, GO:0005634, GO:0060041, GO:0033186, GO:0006334
CI01000009_02233367_02235148	RABL3	K07933	GO:0000166, GO:0007264, GO:0005525, GO:0005622
CI01000009_02286191_02288884	OLIG1	K09085	GO:0048663, GO:0003700, GO:0048709, GO:0006355, GO:0014003, GO:0046983
CI01000009_02375481_02385887			GO:0005575, GO:0008150, GO:0003674
CI01000009_05513478_05515588			GO:0005737, GO:0008757, GO:0008152, GO:0008168
CI01000009_06975071_07009147	ARHGAP15	K20637	GO:0005096, GO:0007165
CI01000009_07625693_07637462	SLC39A10	K14716	GO:0071578, GO:0006810, GO:0006811, GO:0016021, GO:0016020, GO:0006882, GO:0030001, GO:0005887, GO:0005385, GO:0010043, GO:0046873, GO:0006829, GO:0055085
CI01000009_08045921_08048630	NABP1A		GO:0010212, GO:0000724, GO:0005634, GO:0006281, GO:0006974, GO:0003677, GO:0003697, GO:0070876, GO:0007093
CI01000009_08444920_08447297	GYPC	K06576	GO:0019897, GO:0016021, GO:0016020, GO:0005515
CI01000009_08495464_08536041	CNTNAP5A, CNTNAP5		GO:0016021, GO:0016020
CI01000009_09756032_09759196	CX30.3	K07621	GO:0048839, GO:0005922, GO:0016021, GO:0016020, GO:0005886, GO:0007154, GO:0005243, GO:0030054, GO:0005921
CI01000009_10414678_10421940		K04388	GO:0006468, GO:0016301, GO:0016310, GO:0016021, GO:0016020, GO:0005026, GO:0000166, GO:0004674, GO:0016740, GO:0005524, GO:0004672, GO:0046872, GO:0004702, GO:0007178
CI01000009_10830928_10886836	ERBB4	K05085
CI01000009_11493236_11526914	VWC2L		GO:0030054, GO:0005576, GO:0045202, GO:0007399, GO:0007275
CI01000009_11792162_11799153	ASNSD1		GO:0008652, GO:0006529, GO:0005829, GO:0006541, GO:0004066, GO:0042803
CI01000010_00327845_00329442	CUNH1ORF174		GO:0003674, GO:0005634, GO:0008150
CI01000010_00691767_00731442	MAGIXA, MAGIX
CI01000010_02218611_02222195	CPT2	K08766	GO:0006631, GO:0006810, GO:0006629, GO:0006635, GO:0016020, GO:0005739, GO:0005743, GO:0016740, GO:0004095, GO:0016746
CI01000010_03025386_03030144	SLC35A3A, SLC35A3	K15272	GO:0016021, GO:0016020, GO:0005351, GO:0008643, GO:0000139
CI01000010_03109809_03114298	NPL	K01639	GO:0005737, GO:0005975, GO:0008747, GO:0003824, GO:0019262, GO:0008152, GO:0016829
CI01000010_04010515_04020837	ST6GALNAC5B		GO:0005794, GO:0001574, GO:0006486, GO:0016021, GO:0016020, GO:0009311, GO:0016740, GO:0016757, GO:0001665, GO:0018279, GO:0008373
CI01000010_04777992_04782638	CDKN2C	K06622
CI01000010_06285808_06296322	B3GNT3	K07970	GO:0008921, GO:0019112, GO:0008378, GO:0052638, GO:0008375, GO:0008376, GO:0052639, GO:0000026, GO:0006486, GO:0016021, GO:0016020, GO:0052757, GO:0000009, GO:0046527, GO:0016740, GO:0001962, GO:0080062, GO:0004576, GO:0004583, GO:0003980, GO:0005794, GO:0019187, GO:0008755, GO:0042283, GO:0042281, GO:0052824, GO:0045140, GO:0046921, GO:0046920, GO:0000033, GO:0031278, GO:0000030, GO:0052641, GO:…
CI01000010_07784276_07792092	MK13, MAPK13	K04441	GO:0006468, GO:0016310, GO:0016301, GO:0004707, GO:0000166, GO:0004674, GO:0016740, GO:0004672, GO:0005524
CI01000010_11642895_11652563	LHX2, LHX2B	K09373	GO:0021537, GO:0048675, GO:0045199, GO:0007634, GO:0007498, GO:0001076, GO:0009416, GO:0021554, GO:0003677, GO:0007411, GO:0021987, GO:0043565, GO:0060041, GO:0005634, GO:0003682, GO:0008270, GO:0045944, GO:0001843, GO:0031290, GO:0010468, GO:0048646, GO:0021978, GO:0030182, GO:0045893, GO:0021772, GO:0022008, GO:0071632, GO:0046872, GO:0009953, GO:0007420, GO:0007399, GO:0005622, GO:0006355, GO:…
CI01000012_07504355_07506926			GO:0030246
CI01000012_07930029_07934648	5NT1A, NT5C1BA	K01081	GO:0005737, GO:0005829, GO:0000287, GO:0008253, GO:0000166, GO:0009117
CI01000012_08632596_08634518	METTL18		GO:0008168
CI01000012_10303346_10315263	WBP1LA		GO:0016021, GO:0016020
CI01000012_10358145_10364166	FGF8, FGF8A, FGF8.L	K04358	GO:0007492, GO:0055012, GO:0055011, GO:0007498, GO:0021572, GO:0021571, GO:0030154, GO:0060174, GO:0060059, GO:0003208, GO:0030177, GO:0010628, GO:0021555, GO:0010002, GO:0051146, GO:0030182, GO:0048263, GO:0008543, GO:0014709, GO:0048665, GO:0021703, GO:0007420, GO:0021549, GO:0008083, GO:0043049, GO:0005615, GO:0001708, GO:0030917, GO:0030916, GO:0030335, GO:0071599, GO:0046850, GO:0061195, GO:…
CI01000012_10705713_10710443	ASRGL1	K13051	GO:0005737, GO:0016787, GO:0008798, GO:0033345, GO:0006508, GO:0008233, GO:0004067
CI01000012_12016924_12024791	MCMBP		GO:0007049, GO:0042555, GO:0005634, GO:0000790, GO:0006260, GO:0006261, GO:0007067, GO:0003682, GO:0051301, GO:0007062
CI01000012_12215687_12218599	AP3M1	K12398	GO:0005794, GO:1904115, GO:0016192, GO:0005765, GO:0006886, GO:0006810, GO:0017137, GO:0006622, GO:0030424, GO:0005623, GO:0030659, GO:0048490, GO:0005515, GO:0030131, GO:0008089, GO:0005764, GO:0015031, GO:0005622
CI01000012_12598963_12604426	LGALSL
CI01000012_12681945_12685282	BRAFLDRAFT_86031	K01444	GO:0005575, GO:0016787
CI01000012_12691707_12693855	PDCD2	K14801	GO:0005737, GO:0030218, GO:0007088, GO:0046872, GO:0060218
CI01000012_12695280_12699262	RHOUA	K07865	GO:0030155, GO:0007264, GO:0036302, GO:0005525
CI01000013_00082083_00124049	YAP1	K16687	GO:0007492, GO:2001237, GO:2000737, GO:0071480, GO:0090263, GO:0031016, GO:0060242, GO:0008022, GO:0001076, GO:0035329, GO:0005737, GO:0050767, GO:0070064, GO:0030216, GO:0044212, GO:0005634, GO:0003714, GO:0003713, GO:0005654, GO:0030857, GO:0006367, GO:0060449, GO:0072091, GO:0008284, GO:0003682, GO:0042384, GO:0005515, GO:0031101, GO:0008283, GO:0046622, GO:0048339, GO:1903507, GO:0016020, GO:…
CI01000013_00155409_00160457	QPCTLA	K00683	GO:0016021, GO:0016020
CI01000013_00348247_00352162	FOSB	K09029	GO:0043565, GO:0003700, GO:0005634, GO:0006355, GO:0006357, GO:0003677, GO:0000978, GO:0000982
CI01000013_02859975_02863496	TMEM170A
CI01000013_03929711_03933888	KBTBD4	K10472	GO:0005737, GO:0031625, GO:0043161, GO:0042787, GO:0019005, GO:0030162
CI01000013_04241966_04247231	SKOR1B		GO:0048666, GO:0005737, GO:0003682, GO:0017053, GO:0006355, GO:0005634, GO:0003714, GO:0046332, GO:0045596, GO:0006351, GO:0005667, GO:0000978, GO:0030514, GO:0001078, GO:0030512, GO:0070491
CI01000013_04943413_04948991	IL34
CI01000013_05939966_05944534	ZNF143B, ZNF143		GO:0006468, GO:0000287, GO:0004674, GO:0016310, GO:0005634, GO:0016301, GO:0000166, GO:0006355, GO:0016740, GO:0004715, GO:0045893, GO:0003676, GO:0003677, GO:0004672, GO:0007067, GO:0046872, GO:0004713, GO:0005524, GO:0006351
CI01000013_06278898_06283356	MGAT4C	K13748	GO:0016758, GO:0016021, GO:0016020, GO:0005975
CI01000013_06836984_06840150		K11413	GO:0070403
CI01000013_07929832_07935997	GAN	K10453
CI01000013_08216673_08226743	PARP12A, PARP12	K15259	GO:0003950, GO:0046872
CI01000013_11262983_11266454	RABL2B	K07931
CI01000014_00413799_00415245	FSTL4
CI01000014_01125316_01139727	PCBD2
CI01000015_00481072_00489281	NCBP2	K12883	GO:0051168, GO:0008334, GO:0000340, GO:0000184, GO:0003676, GO:0051028, GO:0008543, GO:0005737, GO:0006408, GO:0005634, GO:1900363, GO:0000166, GO:0005654, GO:0010467, GO:0046833, GO:0006366, GO:0006369, GO:0006368, GO:0008380, GO:0006406, GO:0000339, GO:0006446, GO:0006810, GO:0044822, GO:0031124, GO:0031047, GO:0098789, GO:0005845, GO:0005846, GO:0031442, GO:0045292, GO:0000398, GO:0006405, GO:…
CI01000015_00496130_00506003	SENP5	K08594	GO:0004175, GO:0005730, GO:0005634, GO:0016929, GO:0016926, GO:0006508, GO:0008234, GO:0007049
CI01000015_01020856_01025441	HOGA1	K18123	GO:0003824, GO:0016829, GO:0005739, GO:0008700, GO:0009436, GO:0008152
CI01000015_02412740_02417586	POLR2H.L, POLR2H	K03016	GO:0001055, GO:0001056, GO:0001054, GO:0003677, GO:0050434, GO:0008543, GO:0005736, GO:0005634, GO:0010467, GO:0005654, GO:0006360, GO:0006363, GO:0006362, GO:0006367, GO:0006366, GO:0006368, GO:0045815, GO:0006383, GO:0006283, GO:0032481, GO:0031047, GO:0035019, GO:0006361, GO:0005829, GO:0000398, GO:0006370, GO:0005665, GO:0006351, GO:0005666, GO:0042795
CI01000015_03460997_03462972	CART1		GO:0009267, GO:0000186, GO:0005615, GO:0032099, GO:0001678, GO:0008343, GO:0007186
CI01000015_03858281_03868648	RNF123	K12169
CI01000016_00775184_00778097	HINT3		GO:0005575, GO:0003824
CI01000016_02454540_02455751	ELP6		GO:0030335, GO:0033588, GO:0006355, GO:0006357, GO:0003674, GO:0006351
CI01000016_07421716_07426983	FHOD3B		GO:0007015
CI01000016_07711605_07715888	SP8, SP8B	K09198	GO:0030326, GO:0005634, GO:0006355, GO:0006351, GO:0003676, GO:0003677, GO:0003690, GO:0046872, GO:0035118, GO:0045743
CI01000016_08111153_08185623	CREB5	K09047	GO:0043565, GO:0070062, GO:0003700, GO:0005634, GO:0060612, GO:0006355, GO:0001077, GO:0045944, GO:0006351, GO:0003677, GO:0045444, GO:0045893
CI01000016_08881761_08888177	GAPDH	K00134	GO:0051287, GO:0050821, GO:0000226, GO:0006096, GO:0016491, GO:0005856, GO:0050661, GO:0000740, GO:0005634, GO:0016020, GO:0016620, GO:0016740, GO:0043066, GO:0097452, GO:0035605, GO:0035606, GO:0015630, GO:0008017, GO:0006915, GO:0004365, GO:0051402, GO:0055114, GO:0005829, GO:0005737, GO:0006094, GO:0006417, GO:0006006
CI01000016_09364728_09366356	VAMP1	K08510
CI01000016_10760640_10783664	ANO10, ANO10A	K19327	GO:0016021, GO:0016020
CI01000016_11876020_11896223	ICE1
CI01000018_01709643_01800520	NETO1, NETO1L		GO:0016021, GO:0016020, GO:0048168
CI01000018_04474455_04481868	SHISA2
CI01000018_04823817_04825235	SAT1B, SAT1, SAT1A.1, SAT1A.2	K00657	GO:0032920, GO:0032919, GO:0032918, GO:0008080, GO:0005575, GO:0019809, GO:0016740, GO:0046204, GO:0046208, GO:0001525, GO:0004145
CI01000019_00028486_00103954	PPM1H	K17503	GO:0005737, GO:0016787, GO:0006470, GO:0005634, GO:0004722, GO:0004721, GO:0003824
CI01000019_01112433_01123179	ST8SIA1	K03371	GO:0005794, GO:0030173, GO:0006486, GO:0016021, GO:0016020, GO:0016740, GO:0016757, GO:0003828, GO:0008373
CI01000019_01734247_01739663	KIN	K13102	GO:0006310, GO:0005737, GO:0016363, GO:0043231, GO:0006281, GO:0005634, GO:0006974, GO:0006260, GO:0003723, GO:0016032, GO:0003677, GO:0003690, GO:0046872, GO:0006397
CI01000019_03164443_03225992	MAGI2A	K05629	GO:0039021, GO:0007165, GO:0032947, GO:0005923
CI01000019_03487868_03518631	SEMA3C	K06840
CI01000020_01346335_01369381	APAF1
CI01000020_03362565_03367403	SMO	K06226	GO:0021537, GO:0021536, GO:0048795, GO:0035143, GO:0031018, GO:0021782, GO:0048752, GO:0008142, GO:0031017, GO:0031016, GO:0021522, GO:0060896, GO:0072175, GO:0048557, GO:0010002, GO:0007166, GO:0005929, GO:0060956, GO:0007411, GO:0035479, GO:0007275, GO:0021984, GO:0007417, GO:0014033, GO:0007517, GO:0072372, GO:0048703, GO:0048702, GO:0016021, GO:0016020, GO:0001947, GO:0048741, GO:0009880, GO:…
CI01000020_03370073_03375747	TSPAN33, TSPAN33A	K17346	GO:0007166, GO:0016021, GO:0016020, GO:0045747, GO:0003674, GO:0005887, GO:0090002
CI01000020_04028318_04041538	PDZRN4	K15682
CI01000020_04705594_04712665	WIF1	K01691	GO:0090090, GO:0048794, GO:0016055, GO:0007275, GO:0005575, GO:0045600, GO:0008150, GO:0017147, GO:0003674, GO:0030178, GO:0060828, GO:0005576
CI01000020_06795794_06800988	GLT8D2
CI01000021_00842591_00854283	EDEM2	K10085	GO:0005783, GO:0015926, GO:0016798, GO:0052736, GO:0052859, GO:0016021, GO:0016020, GO:0044653, GO:0005509, GO:0044654, GO:0015927, GO:0016787, GO:0015925, GO:0015924, GO:0015923, GO:0008933, GO:0016160, GO:0015929, GO:0015928, GO:0008152, GO:0030433, GO:0052769, GO:0006491, GO:0030968, GO:0004571, GO:0097466
CI01000021_01922936_01956597		K20649	GO:0005856, GO:0007165
CI01000021_02402058_02447882	PHACTR3A	K17594	GO:0003779, GO:0005575, GO:0008157, GO:0008150, GO:0008599
CI01000021_05488457_05506440	SAMHD1		GO:0016787, GO:0045088, GO:0045087, GO:0032567, GO:0006203, GO:0008832, GO:0002376, GO:0003824, GO:0046061, GO:0008270, GO:0008152, GO:0003723, GO:0046872, GO:0005634, GO:0051607
CI01000021_05519376_05522107	MTG2
CI01000021_05556724_05561020	SS18L1
CI01000023_00039121_00048164	GRAP2
CI01000023_00440990_00444332	FDX1L		GO:0006810, GO:0051536, GO:0051537, GO:0005739, GO:0005759, GO:0046872, GO:0055114, GO:0009055
CI01000024_00171018_00176868			GO:0003700, GO:0005634, GO:0006357, GO:0000977, GO:0003676, GO:0003677
CI01000024_00180525_00185320	SLC19A2
CI01000024_03509335_03511936	NUDT15	K03574	GO:0016787, GO:0005829, GO:0006203, GO:0035539
CI01000024_04370355_04375084	PGLYRP2
CI01000024_05073385_05109362	HS6ST3A	K08103	GO:0016021, GO:0016020, GO:0017095, GO:0008146, GO:0015015
CI01000024_07540761_07549195	LRRC41
CI01000024_08535543_08538751	PXMP4	K13350	GO:0016020, GO:0016021, GO:0005778, GO:0005777
CI01000024_08632171_08642748	QUO		GO:0005089, GO:0009887, GO:0048332, GO:0035023
CI01000026_02558765_02559532	MBLAC1
CI01000026_04327206_04331151	DOK4, DOK5		GO:0007399, GO:0005057, GO:0005158, GO:0000165, GO:0005622, GO:0005575, GO:0008150, GO:0007169, GO:0003674
CI01000026_04361551_04365574	GFOD2		GO:0030198, GO:0005578, GO:0016491
CI01000026_04390431_04394954	OGFOD1		GO:0005737, GO:0031418, GO:0006449, GO:0016706, GO:0016705, GO:0005506, GO:0031543, GO:0055114, GO:0016491
CI01000026_04398682_04402882	TRADD	K03171	GO:0005737, GO:0005856, GO:0005634, GO:0006915, GO:0043065, GO:0007165, GO:0004871, GO:0043123
CI01000026_06234663_06316874	METTL15
CI01000026_07411794_07431870	UACAB, UACA		GO:0097190, GO:1901222
CI01000026_07763144_07765276	FIBIN, FIBINB		GO:0005794, GO:0005783, GO:0005576, GO:0003674, GO:0035118, GO:0007275
CI01000026_09900193_09906874	SALL1A, SALL1	K19871	GO:0043565, GO:0044212, GO:0003700, GO:0005634, GO:0045743, GO:0003676, GO:0006366, GO:0022008, GO:0046872, GO:0035118
CI01000026_12358411_12363689	HTR5AB, HTR5A, HTR5AA	K04161	GO:0051378, GO:0030594, GO:0004871, GO:0016021, GO:0016020, GO:0004930, GO:0030425, GO:0007198, GO:0007165, GO:0005887, GO:0007268, GO:0005886, GO:0007186, GO:0004993
CI01000026_12562467_12570436	DPH2
CI01000026_14607563_14660403	BEAN1	K19324	GO:0016021, GO:0016020
CI01000027_03117518_03132307	RUNDC3B		GO:0005575, GO:0008150, GO:0003674
CI01000027_03660816_03671233	KCNJ9, KCNJ6, KCNJ5	K04999, K05000	GO:0009897, GO:0016020, GO:0034765, GO:0005515, GO:0006813, GO:0006811, GO:0006810, GO:0008076, GO:0005242, GO:0015467, GO:0030315, GO:0005887, GO:0005886, GO:0010107, GO:0005244, GO:0016021
CI01000027_03879680_03890591		K07968	GO:0005975, GO:0016757
CI01000027_05679544_05681461	TRY, TRP-III	K01312	GO:0004252, GO:0008233, GO:0008236, GO:0006508, GO:0016787
CI01000027_07022724_07029894	STEAP4	K19876	GO:0016021, GO:0016020, GO:0052851, GO:0005887, GO:0015677, GO:0008823, GO:0005768, GO:0097461
CI01000027_07375781_07378401	ITGA8		GO:0008305, GO:0007155, GO:0007229, GO:0016020, GO:0016021
CI01000027_08052743_08058881	VPS72	K11664	GO:0006355, GO:0005634, GO:0006338, GO:0043486
CI01000027_10542331_10544115	DNALI1	K10410	GO:0005575, GO:0008150, GO:0003674
CI01000028_08899947_08900924	MAF	K09035
CI01000028_09754780_09768698	GINS2, GINS2.L, PSF2	K10733	GO:0000727, GO:0006271, GO:0000811, GO:0005654, GO:0031298, GO:0006260, GO:0005515, GO:0043138, GO:0032508, GO:0005634, GO:1902975
CI01000029_01293143_01293964	BATF3	K09034	GO:0043565, GO:0003700, GO:0005634, GO:0006355, GO:0006357, GO:0003677, GO:0000978, GO:0000982
CI01000029_02532272_02537205	SMPDL3A	K01128	GO:0016787, GO:0004767, GO:0005615, GO:0006685
CI01000029_07518076_07533630	DISP1		GO:0009887, GO:0048701, GO:0009952, GO:0007224, GO:0008015, GO:0016021, GO:0016020, GO:0007519, GO:0048839, GO:0042694, GO:0031290, GO:0007275, GO:0021984
CI01000029_09091229_09095666	PELI2	K11964
CI01000030_00034090_00034951			GO:0046983
CI01000030_03018776_03042194	FGF22	K04358	GO:0008083, GO:0021509, GO:0005104, GO:0030917, GO:0005576, GO:0030901, GO:0005102, GO:0008543, GO:0033278
CI01000030_03218927_03220573	HSD11B1LA		GO:0004033, GO:0004495, GO:0019152, GO:0035410, GO:0032867, GO:0032866, GO:0034840, GO:0051990, GO:0016491, GO:0043713, GO:0052677, GO:0005576, GO:0032442, GO:0033709, GO:0004448, GO:0016229, GO:0035380, GO:0000252, GO:0008875, GO:0033765, GO:0033764, GO:0044105, GO:0044103, GO:0048258, GO:0055114, GO:0034831, GO:0018451, GO:0018452, GO:0018453
CI01000030_03977684_03994541	ELL	K15183	GO:0001570, GO:0008023, GO:0006366, GO:0006368, GO:0003746, GO:0006414, GO:0006412, GO:0042795
CI01000030_04794796_04802874	DDX59
CI01000030_05769783_05771898	GLRX2	K03676	GO:0016491, GO:0003147, GO:0060914, GO:0005829, GO:0016020, GO:0001944, GO:0001755, GO:0080058, GO:0045454, GO:0009055, GO:0015035, GO:0016021, GO:0007417
CI01000030_06570135_06578090	GLIS2A		GO:0046872, GO:0003676
CI01000030_07179638_07180532	METTL21A		GO:0006479, GO:0043851, GO:0043852, GO:0008174, GO:0052666, GO:0052665, GO:0043791, GO:0016274, GO:0016278, GO:0016279, GO:0043833, GO:0008276, GO:0043834, GO:0008169, GO:0008168, GO:0051994, GO:0051995, GO:0009008, GO:0016273, GO:0005737, GO:0043770, GO:0043777, GO:0043776, GO:0008649, GO:0034807, GO:0008425, GO:0016433, GO:0016434, GO:0016435, GO:0016436, GO:0016740, GO:0052735, GO:0018707, GO:…
CI01000030_08150901_08154024	GM7936	K20185	GO:0032438, GO:0032418, GO:0098779, GO:0060155, GO:0031175, GO:0005737, GO:0070062, GO:1904115, GO:0005739, GO:0008089, GO:0005759, GO:0005758, GO:0016197, GO:0018394, GO:0099078, GO:0048490, GO:0005615, GO:0043234, GO:0031083, GO:0005829, GO:0005765, GO:0009060, GO:0005515, GO:0005769
CI01000030_10635543_10640525		K07605	GO:0045095, GO:0005882, GO:0005198
CI01000032_01634351_01638604	GLOD5		GO:0005575, GO:0008150, GO:0003674
CI01000032_02015472_02032776	FRMPD3		GO:0005856
CI01000032_03210864_03212974	TMEM129		GO:0070737, GO:0008766, GO:0070735, GO:0006986, GO:0018169, GO:0043773, GO:0070736, GO:0046872, GO:0043774, GO:0016021, GO:0016020, GO:0070739, GO:0005789, GO:0016567, GO:0070740, GO:0070738, GO:0016874, GO:0005783
CI01000034_00123919_00185433	NTN1B, NTN1.L, NTN1A, NTN1	K06843	GO:0006930, GO:0016337, GO:0016358, GO:0030334, GO:0001764, GO:0061626, GO:0007411, GO:0001525, GO:0005737, GO:0040023, GO:0048846, GO:0001569, GO:0001947, GO:0005576, GO:0030878, GO:0030879, GO:0021952, GO:0008284, GO:0048665, GO:0005515, GO:0006915, GO:0005604, GO:0060603, GO:0007409, GO:0030517, GO:0030516, GO:0007265, GO:0032488, GO:0033564, GO:0042472, GO:0003146, GO:0045773, GO:0071678, GO:…
CI01000034_01102550_01104926	DNAL4B, DNAL4A, DNAL4, RGD1559781	K10412	GO:0005737, GO:0005856, GO:0007017, GO:0005929, GO:0007018, GO:0005886, GO:0030286, GO:0042995, GO:0005874, GO:0003774, GO:0003777
CI01000034_03659420_03661699	NXPH3	K16656
CI01000034_05226643_05229121		K18588	GO:0005743, GO:0016020, GO:0005739
CI01000034_05467255_05480455	KCNH4, KCNH4A	K04907	GO:0016020, GO:0016021, GO:0006813, GO:0000155, GO:0005216, GO:0006810, GO:0005249, GO:0000160, GO:0006811, GO:0055085
CI01000035_00142331_00145080			GO:0003700, GO:0005634, GO:0006357, GO:0000977, GO:0003677
CI01000036_01140528_01239535	ASIC4, ASIC4A	K04831	GO:0045177, GO:0006810, GO:0005272, GO:0015280, GO:0006811, GO:0016020, GO:0006814, GO:0005887, GO:0005248, GO:0005261, GO:0005886, GO:0016021
CI01000037_02965392_02966406	FAM155A
CI01000039_04244908_04247540	CENPV
CI01000039_04473968_04477099	BCL7A		GO:0005575, GO:0008150, GO:0003674
CI01000039_04738237_04759689	NPR3	K12325	GO:0016021, GO:0016020, GO:0060038
CI01000039_04852902_04868261	MTMR12	K18085	GO:0048741, GO:0007626, GO:0019208
CI01000039_04985664_05005231	PARP8	K15258	GO:0003674, GO:0005622, GO:0016740, GO:0008150, GO:0016757, GO:0003950
CI01000039_05064755_05069417	ISL1, ISL1.L	K09370	GO:0048675, GO:0032024, GO:0035066, GO:0032725, GO:0001077, GO:0043524, GO:0008270, GO:0003151, GO:0060913, GO:0050728, GO:0003266, GO:0045665, GO:0032729, GO:0031290, GO:0021520, GO:0048762, GO:0033147, GO:0021524, GO:0021527, GO:0048880, GO:0003007, GO:0001755, GO:0003215, GO:0090074, GO:0032735, GO:0032731, GO:0032730, GO:0048666, GO:0001158, GO:0003677, GO:0043425, GO:0030182, GO:0003203, GO:…
CI01000039_06472455_06491979	ERLIN2.S, ERLN2, ERLIN2		GO:0005737, GO:0043234, GO:0006629, GO:0031625, GO:0032933, GO:0005783, GO:0005515, GO:0015485, GO:0016021, GO:0045121, GO:0070062, GO:0018108, GO:0005789, GO:0045717, GO:0004713, GO:0005886, GO:0030433, GO:0016020, GO:0045541, GO:0008202, GO:0008203
CI01000039_07212496_07215365	ALKBH6	K10768	GO:0000907, GO:0005737, GO:0052634, GO:0052635, GO:0051213, GO:0019798, GO:0034792, GO:0005634, GO:0018602, GO:0043734, GO:0008198, GO:0046872, GO:0055114, GO:0016491
CI01000039_07225211_07228164			GO:0005634, GO:0006915, GO:0003674
CI01000039_07965528_07969798	PANX1	K03443
CI01000039_08022279_08026193	SCN4BB		GO:0016020, GO:0006811, GO:0006810, GO:0016021
CI01000039_08113233_08115430			GO:0046872, GO:0003676
CI01000039_08333043_08344467	DAO, DAO.3, DAO.2, DAO.1	K00273	GO:0005575, GO:0003884, GO:0071949, GO:0046416, GO:0055114, GO:0016491
CI01000040_02006204_02114841	GABRA3	K05175	GO:1902711, GO:0045211, GO:1902476, GO:0005230, GO:0007214, GO:0034707, GO:0004890, GO:0005254, GO:0030054
CI01000040_04260668_04304388	EBF1B, EBF1A, EBF4, EBF1	K09103	GO:0005634, GO:0003677, GO:0070742, GO:0006355, GO:0001077, GO:0045944, GO:0006351, GO:0006366, GO:0046872, GO:0007275
CI01000041_01198923_01202358	PRRG3
CI01000041_01251189_01270821	AMOT	K16819	GO:0007163, GO:0001568, GO:0043534, GO:0001525
CI01000043_00251403_00265813	LRP4
CI01000043_02252982_02264248	CTDNEP1B, CTDNEP1A, CTDNEP1, DULDA	K17617	GO:0034504, GO:0016020, GO:0016791, GO:0005783, GO:0007498, GO:0006470, GO:0005789, GO:0060322, GO:0003674, GO:0004721, GO:0007276, GO:0005737, GO:0005634, GO:0005635, GO:0090263, GO:0010867, GO:0071595, GO:0016787, GO:0031965, GO:0008150, GO:0004722, GO:0006998, GO:0005575, GO:0016021
CI01000043_04725324_04728884		K01950
CI01000043_06751472_06754745	SENP8	K08597	GO:0006508, GO:0008234
CI01000043_07363226_07372771	CTU2	K14169	GO:0005737, GO:0016779, GO:0000049, GO:0008033, GO:0016783, GO:0005829, GO:0032447, GO:0034227, GO:0002143, GO:0002098
CI01000044_00022673_00033738	GUF1		GO:0016787, GO:0045727, GO:0016020, GO:0003924, GO:0005739, GO:0000166, GO:0005743, GO:0005759, GO:0043022, GO:0006412, GO:0005525
CI01000046_00332581_00354353	ANKRD50
CI01000046_00492034_00493262	KIAA0141
CI01000046_02206354_02213335	GALR2B, GALR2, MCHR2	K04231	GO:0004930, GO:0004871, GO:0007200, GO:0016021, GO:0016020, GO:0007188, GO:0007165, GO:0005887, GO:0004966, GO:0007186
CI01000046_03556534_03559710	CYP3C2, CYP3C3, CYP3C4	K17860	GO:0004497, GO:0016705, GO:0020037, GO:0016021, GO:0016020, GO:0005506, GO:0046872, GO:0055114, GO:0016491
CI01000046_03964744_03965521	SHMT1	K00600	GO:0005737, GO:0004372, GO:0006563, GO:0005634, GO:0006544, GO:0005829, GO:0035999, GO:0003824, GO:0016740, GO:0030170, GO:0008168, GO:0032259, GO:0006730
CI01000046_04021483_04023514	GFER	K17783	GO:0005737, GO:0007507, GO:0016972, GO:0005634, GO:0016971, GO:0005739, GO:0031012, GO:0050660, GO:0001889, GO:0042803, GO:0015035, GO:0055114, GO:0016491
CI01000046_05279865_05281709	BAXA, BAX	K02159	GO:0043280, GO:0008630, GO:0016021, GO:0016020, GO:0097192, GO:0043065, GO:0008053, GO:0005741, GO:0051597, GO:0015267, GO:0046686, GO:0001836, GO:0046982, GO:0042981, GO:0042803
CI01000046_05562155_05568637	MLX	K09113	GO:0003700, GO:0008134, GO:0006355, GO:0006357, GO:0046983, GO:0005634
CI01000046_06168140_06169381	RPUSD1		GO:0031119, GO:0005739, GO:0009451, GO:0019239, GO:0009982, GO:0001522, GO:0003723
CI01000046_06471554_06479199	ENGASE	K01227	GO:0005737, GO:0016787, GO:0006491, GO:0005829, GO:0016798, GO:0033925, GO:0005764, GO:0006517, GO:0008152
CI01000047_02317565_02318902	DKK1B	K02165	GO:0090090, GO:0005737, GO:0030334, GO:0005515, GO:0007398, GO:0042074, GO:0021879, GO:0007275, GO:0070654, GO:0003197, GO:0005576, GO:0001889, GO:0061011, GO:0043697, GO:0030900, GO:0048919, GO:0030178, GO:0030903
CI01000047_03132426_03133335	RBP2, RBP4, RBP	K18271	GO:0032526, GO:0005215, GO:0006810, GO:0036094, GO:0005576, GO:0001889, GO:0005501
CI01000047_04582184_04586359	TMEM101		GO:0016021, GO:0016020
CI01000047_04840115_04844233	SOX8, SOX8A	K09270	GO:0006355, GO:0000981
CI01000047_04845691_04876128	LMF1
CI01000047_06062818_06067865	IRBP		GO:0007601, GO:0070538, GO:1904768, GO:0006508, GO:0005501, GO:0008236
CI01000047_06139714_06142702	UBTD1, UBTD1A, UBTD1B		GO:0005575, GO:0043130
CI01000047_06276613_06289736	LRRC45
CI01000047_06302441_06309359	DCXR	K03331	GO:0005575, GO:0016491
CI01000047_06327240_06328630	PTS	K01737	GO:0006729, GO:0005575, GO:0016829, GO:0046872, GO:0003874
CI01000047_06487774_06496807	DHRS7CB, DHRS7C	K11167	GO:0034522, GO:0042469, GO:0034863, GO:0034821, GO:0034847, GO:0034582, GO:0034868, GO:0034901, GO:0016021, GO:0016020, GO:0018447, GO:0018446, GO:0034944, GO:0045703, GO:0016491, GO:0018449, GO:0018448, GO:0034871, GO:0034778, GO:0055114, GO:0034817, GO:0034918, GO:0018450, GO:0005576, GO:0034891
CI01000047_07072890_07079236	GAS7B, GAS7	K18618	GO:0005737, GO:0001726, GO:0007399, GO:0030182, GO:0030154, GO:0051017, GO:0051015, GO:0048812, GO:0005884, GO:0030041, GO:0008360, GO:0007275
CI01000047_07459521_07460585	MRPL58
CI01000048_01322005_01325973	SLITRK5B		GO:0016021, GO:0016020, GO:0007409
CI01000049_00139220_00150293	GLPK3, GK	K00864	GO:0004370, GO:0016020, GO:0005975, GO:0006641, GO:0046167, GO:0016310, GO:0016021, GO:0016301, GO:0005739, GO:0016773, GO:0016740, GO:0006071, GO:0006072
CI01000049_00841319_00845716	SPP2
CI01000049_00980509_01030584		K10659	GO:0005795, GO:0005794, GO:0070735, GO:0005802, GO:0018169, GO:0043773, GO:0008766, GO:0046872, GO:0070737, GO:0016021, GO:0016020, GO:0070739, GO:0070738, GO:0043774, GO:0016567, GO:0070740, GO:0004842, GO:0008270, GO:0070736, GO:0000139, GO:0016874
CI01000049_01452500_01460899	METAP1D	K01265	GO:0004177, GO:0016787, GO:0070084, GO:0005739, GO:0070006, GO:0006508, GO:0008233, GO:0046872, GO:0008235
CI01000049_01840330_01843844	FGF8B		GO:0008083, GO:0007399, GO:0030154, GO:0051781, GO:0005576, GO:0005102, GO:0007275
CI01000049_01859017_01864022	POLL	K03512	GO:0016779, GO:0006281, GO:0005634, GO:0034061, GO:0003887, GO:0003677
CI01000049_01956684_01959474	NT5C2B, NT5C2, NT5C2A	K01081	GO:0005575, GO:0046872, GO:0006195, GO:0016311, GO:0016310, GO:0005829, GO:0008253, GO:0000166, GO:0050146, GO:0046040, GO:0017144, GO:0046085
CI01000050_00662789_00668402	NINJ1
CI01000050_00753574_00762446	S35E2, SLC35E2B	K15284
CI01000050_00916485_00921744	DCAF1
CI01000050_02268620_02283626	NADKA, NADK	K00858	GO:0019674, GO:0016021, GO:0016020, GO:0008152, GO:0003951, GO:0006741
CI01000050_02852118_02864754	RNF122	K15699	GO:0005794, GO:0005783, GO:0043161, GO:0016021, GO:0016020, GO:0005575, GO:0016567, GO:0042787, GO:0008270, GO:0046872, GO:0061630, GO:0000209
CI01000050_02978801_02980782	CEP78
CI01000050_05069414_05117314	FRMD3		GO:0005737, GO:0005856, GO:0008092, GO:0016021, GO:0016020, GO:0019898
CI01000050_07107277_07123150	SULT1ST1, SULT1ST2, SULT1ST3		GO:0016232, GO:0019111, GO:0008146, GO:0004394, GO:0006805, GO:0008210, GO:0005737, GO:0016740, GO:0017095, GO:0004304, GO:0018726, GO:0018727, GO:0018724, GO:0018725, GO:0018722, GO:0018723, GO:0018721, GO:0006629, GO:0050698, GO:0050694, GO:0006584, GO:0001517, GO:0001537, GO:0008202, GO:0051922, GO:0080131, GO:0034930
CI01000051_00131867_00138611	ZNF513		GO:0046872, GO:0060041, GO:0003676
CI01000051_01915943_01920786			GO:0016021, GO:0016020
CI01000051_03224206_03232403	PLPP6		GO:0008969, GO:0017161, GO:0008330, GO:0052629, GO:0016312, GO:0043812, GO:0043813, GO:0052745, GO:0016021, GO:0016020, GO:0030487, GO:0052830, GO:0052831, GO:0016787, GO:0008138, GO:0017017, GO:0030351, GO:0030352, GO:1990003, GO:0052867, GO:0052829, GO:0052828, GO:0043726, GO:0052825, GO:0008579, GO:0019178, GO:0019198
CI01000051_03821249_03830621	ECHDC2		GO:0004300, GO:0005739, GO:0006635, GO:0008152, GO:0003824
CI01000051_06136031_06140543	RSPH3
CI01000051_06286985_06304439	KCNK3A, KCNK3	K04914	GO:0005267, GO:0006810, GO:0071805, GO:0006811, GO:0016020, GO:0030322, GO:0060047, GO:0005887, GO:0022841, GO:0005252, GO:0016021
CI01000051_06803307_06824913	GNPAT	K00649	GO:0008374, GO:0044255, GO:0016746, GO:0008152
CI01000052_01310118_01328526	SEMA3H		GO:0030335, GO:0005615, GO:0071526, GO:0038191, GO:0048843, GO:0050919, GO:0045499, GO:0001755, GO:0030215
CI01000052_01550561_01556654	STK38A, STK38	K08790	GO:0018105, GO:0016310, GO:0043407, GO:0003674, GO:0035556, GO:0005737, GO:0031435, GO:0005634, GO:0000287, GO:0000166, GO:0004674, GO:0016740, GO:0004672, GO:0098641, GO:0005524, GO:0006468, GO:0098609, GO:0016301, GO:0006464, GO:0008150, GO:0070688, GO:0005622, GO:0005575, GO:0005515, GO:0005913
CI01000052_01929151_01946893	KCNC4	K04890	GO:0016020, GO:0005267, GO:0016021, GO:0071805, GO:0006813, GO:0005216, GO:0006810, GO:0051260, GO:0008076, GO:0005249, GO:0005251, GO:0006811, GO:0034765, GO:0005244, GO:0055085
CI01000053_01471168_01526301	ZBTB16B		GO:0005634, GO:0046872, GO:0032481, GO:0003676
CI01000053_03142995_03145565	ARHGEF26
CI01000053_05521820_05524159	GPX8	K00432	GO:0016021, GO:0016020, GO:0006979, GO:0004602, GO:0004601, GO:0055114, GO:0016491
CI01000054_01568746_01575755	SYTL1
CI01000054_01650242_01665628	PLEKHO1A		GO:0005737, GO:0005634, GO:0016020
CI01000054_05926683_05953807	CTNNAL1		GO:0007155, GO:0007266, GO:0051015, GO:0045296
CI01000054_06795526_06796596	TRIB1	K08814	GO:0006468, GO:0032436, GO:0031434, GO:0005634, GO:0043405, GO:0001889, GO:0004672, GO:0005524
CI01000054_07198599_07202146	FUCA1.1, FUCA1.2	K01206	GO:0006004, GO:0004560, GO:0016021, GO:0016020, GO:0005975
CI01000054_07726558_07730944	TDP2B, TDP2	K19619	GO:0000287, GO:0004118, GO:0004119, GO:0004115, GO:0004117, GO:0004112, GO:0003677, GO:0007275, GO:0052715, GO:0052714, GO:0016605, GO:0006302, GO:0052713, GO:0052712, GO:0005634, GO:0007369, GO:0060027, GO:0046872, GO:0003697, GO:0016787, GO:0070260, GO:0006281, GO:0004120, GO:0030145, GO:0006974, GO:0044688, GO:0030512, GO:0004518, GO:0007368
CI01000054_08675009_08686170	KPNA6		GO:0008565, GO:0005737, GO:0016020, GO:0008139, GO:0005643, GO:0005634, GO:0006810, GO:0006606, GO:0006607, GO:0005654, GO:0045944, GO:0015031, GO:0060135, GO:0005829
CI01000054_10172867_10177625	NEU1	K01186	GO:0005764, GO:0004308, GO:0016020, GO:0006689, GO:0009313
CI01000054_11659093_11663413	THAP7
CI01000055_01568542_01570366	SFXN2, SFXN2.L		GO:0016021, GO:0016020, GO:0005739, GO:0031966, GO:0015075, GO:0006811, GO:0055085
CI01000055_05608414_05611862	CAV2	K12958	GO:0005794, GO:0016021, GO:0016020, GO:0000139, GO:0005901, GO:0005886, GO:0070836
CI01000055_05693578_05697926	FAM185A
CI01000055_05778957_05783896	TDG.2	K03649	GO:0006285, GO:0006281, GO:0005634, GO:0019104, GO:0008263, GO:0004844
CI01000055_05916161_05919605	HAPLN3	K06852	GO:0005201, GO:0005540, GO:0001501, GO:0007155, GO:0005578, GO:0007417
CI01000055_06087070_06088629	LYRM5, LYRM5B, ETFRF1		GO:0005575, GO:0008150, GO:0003674
CI01000056_02057042_02058366	CNPY2		GO:0009888, GO:0005783, GO:0007167
CI01000057_01189209_01190703	SMUG1	K10800
CI01000057_01532021_01540036	CSNK2A1.S, CSNK2A1	K03097	GO:0006457, GO:0030307, GO:0071174, GO:0030177, GO:0007165, GO:0031519, GO:0048511, GO:0005634, GO:0005654, GO:0004674, GO:1901796, GO:0051879, GO:0005524, GO:0008284, GO:0006468, GO:0006915, GO:0005886, GO:0043154, GO:0061077, GO:0016580, GO:0016581, GO:0047485, GO:0005829, GO:0016055, GO:0006355, GO:0006351, GO:0005515, GO:0045732
CI01000057_02347155_02370642	PUSL1		GO:0008033, GO:0016853, GO:0080011, GO:0009982, GO:0009451, GO:0034951, GO:0003723, GO:0042299, GO:0034784, GO:0001522, GO:0042300
CI01000057_02701515_02705729	GLT8D1		GO:0008921, GO:0019112, GO:0008378, GO:0052638, GO:0008375, GO:0008376, GO:0000009, GO:0000026, GO:0016021, GO:0016020, GO:0052757, GO:0052639, GO:0046527, GO:0016740, GO:0001962, GO:0080062, GO:0004576, GO:0004583, GO:0003980, GO:0005794, GO:0019187, GO:0008755, GO:0000271, GO:0042283, GO:0042281, GO:0045140, GO:0046921, GO:0046920, GO:0000033, GO:0031278, GO:0000030, GO:0052641, GO:0052640, GO:…
CI01000057_04042903_04046286	CCL44		GO:0007186, GO:0002548, GO:0070098, GO:0071346, GO:0030593, GO:0006954, GO:0008009, GO:0071356, GO:0005615, GO:0071347, GO:0060326, GO:0070374, GO:0005576, GO:0031732, GO:0006955, GO:0048247, GO:0048020, GO:0043547
CI01000057_04547933_04555967	RAB43	K07930	GO:0005794, GO:0007264, GO:0005768, GO:0005525
CI01000057_04583096_04590861	ISY1	K12870	GO:0000384, GO:0000389, GO:0071013, GO:0071012, GO:0071020, GO:0071014, GO:0000350, GO:0000974
CI01000058_03034418_03038200	DYRK3	K18669	GO:0006468, GO:0016310, GO:0016301, GO:0000166, GO:0004674, GO:0016740, GO:0004672, GO:0005524
CI01000058_03066079_03101574	MAPKAPK2.S, MAPKAPK2, MAPKAPK2A	K04443	GO:0000187, GO:0018105, GO:0016310, GO:0038066, GO:0004871, GO:0048010, GO:0070935, GO:0032496, GO:0046777, GO:0005737, GO:0009931, GO:0031572, GO:0070062, GO:0043488, GO:0005813, GO:0005634, GO:0000165, GO:0000166, GO:0005654, GO:0004674, GO:0016740, GO:0004672, GO:0002224, GO:0032675, GO:0005524, GO:0006468, GO:0034097, GO:0016301, GO:0006974, GO:0006950, GO:0006954, GO:0055113, GO:0007265, GO:…
CI01000059_00213992_00224796	ZMYND19		GO:0005737, GO:0016020, GO:0003674, GO:0045202, GO:0005886, GO:0008150, GO:0046872
CI01000059_00341223_00367666	TPRN		GO:0007605, GO:0019902
CI01000059_01237745_01242859	TMEM150A
CI01000059_02204692_02208288	C5H11ORF1
CI01000059_02746300_02756034	CCDC15
CI01000059_06368210_06388793	ARHGAP31	K20646	GO:0007165
CI01000059_08228185_08232408	SPRA	K00072	GO:0006729, GO:0005575, GO:0004757, GO:0055114
CI01000059_08254430_08259871	THNSL2		GO:0005737, GO:0102356, GO:0007420, GO:0080015, GO:0016829, GO:0080016, GO:0034768, GO:0030170, GO:0004795, GO:0008345, GO:0080017, GO:0009088
CI01000059_08354408_08356482	PLPP7
CI01000060_00206534_00209006	FANCM	K10896	GO:0006259, GO:0016787, GO:0004518, GO:0005524, GO:0003677
CI01000062_02432300_02449658	RNF144AA, RNF144A	K11975	GO:0008766, GO:0032436, GO:0018169, GO:0008270, GO:0000209, GO:0043774, GO:0043773, GO:0061630, GO:0016021, GO:0016020, GO:0070740, GO:0042787, GO:0046872, GO:0005794, GO:0031624, GO:0004842, GO:0070737, GO:0070736, GO:0070735, GO:0000151, GO:0070739, GO:0070738, GO:0016567, GO:0016874
CI01000062_02473721_02477346	IAH1		GO:0016787, GO:0043765, GO:0006629, GO:0004518, GO:0044824, GO:0016042, GO:0042578
CI01000062_03308286_03311512	DNAL1	K10411	GO:0003674, GO:0036157, GO:0008150
CI01000063_01070457_01077403	USP42	K11855	GO:0006511, GO:0016579, GO:0036459
CI01000063_01188049_01192674	TECPR1A	K17988	GO:0005765, GO:0016021, GO:0097352, GO:0000421, GO:0032266
CI01000063_01682341_01683245			GO:0005344, GO:0019825, GO:0020037, GO:0006810, GO:0005833, GO:0005506, GO:0046872, GO:0015671
CI01000063_02707551_02721566	SNF8	K12188	GO:0008022, GO:0055037, GO:1903772, GO:0042176, GO:0010628, GO:0003674, GO:0010008, GO:0005737, GO:0070062, GO:0005634, GO:0016020, GO:0005654, GO:0016247, GO:0048471, GO:0031902, GO:0043328, GO:0042803, GO:0005667, GO:0008134, GO:0010797, GO:0008150, GO:0005886, GO:0061635, GO:0045022, GO:1903543, GO:0047485, GO:0000814, GO:0005829, GO:0043405, GO:0005575, GO:0045732, GO:0006357, GO:0006351, GO:…
CI01000063_05652987_05657351	BMPR1AB, BMPR1A, BMPR1AA	K04673	GO:0016310, GO:0030509, GO:0060972, GO:0000166, GO:0060912, GO:0070724, GO:0016021, GO:0016020, GO:0051260, GO:0001945, GO:0001947, GO:0004675, GO:0004674, GO:0016740, GO:0004672, GO:0061371, GO:0005524, GO:0006468, GO:0016301, GO:0007178, GO:0009953, GO:0060971, GO:0005515, GO:0004702
CI01000065_00390457_00395371	SALL3
CI01000065_00633526_00695106	BBS9
CI01000065_02288372_02357728	GRIK3	K05203
CI01000065_03648940_03692253	TGFB2	K13376	GO:0045216, GO:0032147, GO:0051280, GO:0030424, GO:0048103, GO:0001501, GO:0001502, GO:0060325, GO:0043525, GO:0051891, GO:0023014, GO:0003151, GO:0045787, GO:0009611, GO:0051795, GO:0042127, GO:0030593, GO:0050777, GO:0050680, GO:0003007, GO:0060317, GO:1903701, GO:0031069, GO:0007179, GO:0010634, GO:0003214, GO:0003215, GO:0060395, GO:0030199, GO:0030198, GO:0045823, GO:0004702, GO:0060413, GO:…
CI01000065_04027497_04039742	PPP1R8B, PPP1R8	K13216	GO:0003674
CI01000065_04484009_04501087	TTK	K08866	GO:0006468, GO:0046872, GO:0031101, GO:0060249, GO:0004713, GO:0016310, GO:0005524, GO:0016301, GO:0016321, GO:0000166, GO:0004674, GO:0016740, GO:0004712, GO:0007049, GO:0004672, GO:0051304, GO:0007060, GO:0051301, GO:0007093
CI01000065_04547859_04555579	SOGA3
CI01000066_02144721_02147772	FRS2A, FRS2	K12461	GO:0005158
CI01000066_02709190_02806338	PDE3A	K19021	GO:0052715, GO:0016787, GO:0052712, GO:0016020, GO:0004118, GO:0004119, GO:0052713, GO:0052714, GO:0004114, GO:0004115, GO:0016021, GO:0004117, GO:0008081, GO:0004112, GO:0007165, GO:0004120, GO:0044688, GO:0046872
CI01000068_00036316_00043236	GAS2L3		GO:0005856, GO:0031941, GO:0021591, GO:0007420, GO:0021923, GO:0008017, GO:0030036, GO:0003779, GO:0000226, GO:0005874
CI01000069_00575065_00578555	EMP2		GO:0005737, GO:0005794, GO:0003093, GO:0016324, GO:0005634, GO:0016020, GO:0000139, GO:0008284, GO:0003674, GO:0005886, GO:0016021, GO:0045121
CI01000069_02228111_02232088	IFI35
CI01000069_04692723_04695795	ELFN2	K17568
CI01000069_04917103_04918567	ALKBH7	K10769	GO:0005759, GO:0006974, GO:1902445
CI01000069_04990240_04994522	ALDH3B1	K00129	GO:0004030, GO:0004028, GO:0004029, GO:0016620, GO:0005575, GO:0008152, GO:0016491, GO:0055114, GO:0006081
CI01000070_02893948_02896977	SUGCT
CI01000070_03366543_03369831	CYB5A		GO:0016020, GO:0071466, GO:0046872, GO:0016021, GO:0020037
CI01000071_01436960_01442221	POLI
CI01000071_04780189_04798898	AIFM3
CI01000073_00478931_00488750	PDE1C, PDE1CB	K13755
CI01000073_01087483_01092393	ABHD17A, ABHD17C, ABHD17AA
CI01000080_00521848_00524367	OTP, OTPA, OTPB		GO:0043565, GO:0021522, GO:0007399, GO:0030182, GO:0006355, GO:0071542, GO:0005634, GO:0030154, GO:0007632, GO:0021767, GO:0021854, GO:0006351, GO:0021884, GO:0003677, GO:0007275
CI01000080_02057026_02085109	PTGS1	K00509	GO:0001570, GO:0020037, GO:0071407, GO:0031017, GO:0001822, GO:0006979, GO:0004666, GO:0001516, GO:0008217, GO:0006954, GO:0019371, GO:0004601, GO:0055114, GO:1990402
CI01000080_02117016_02119929	PPIL3	K12734	GO:0000413, GO:0003755, GO:0006457, GO:0016853, GO:0071013, GO:0000398, GO:0005575, GO:0003674, GO:0005515, GO:0008150, GO:0008380, GO:0006397
CI01000080_02377623_02390372	QSOX2	K10758
CI01000080_04793609_04798150	MYO1B	K10356	GO:0030175, GO:0071944, GO:0010008, GO:0005737, GO:0000146, GO:0005546, GO:0005547, GO:0016459, GO:0048471, GO:0098641, GO:0005524, GO:0006892, GO:0098609, GO:0051017, GO:0051015, GO:0030048, GO:0032588, GO:0005913, GO:0030898, GO:0005886, GO:0070062, GO:0007015, GO:0005903, GO:0005516, GO:0005769, GO:0005884
CI01000082_03127420_03132170	C1QL3, C1QL3A, C1QL3B		GO:0005581, GO:0016021, GO:0016020, GO:0050807, GO:0005576, GO:0003674, GO:0005515
CI01000082_03305426_03320511	PDE1C	K13755
CI01000082_03431448_03433211	RDH12L, RDH12	K11153	GO:0005575
CI01000083_00077854_00080081	VPS13B	K19526
CI01000086_01257926_01260025	SERPINB1L4, SERPINB14	K13963	GO:0005615, GO:0004867
CI01000086_01630097_01641734	MAN1C1	K01230
CI01000090_00998554_01000958	FAM213AB		GO:0005737, GO:0016209, GO:0055114
CI01000091_00958756_00963695	SHOX2	K09331	GO:0007507, GO:0043565, GO:0005634, GO:0008016, GO:0006355, GO:0003677
CI01000092_01562366_01575276	RFFL		GO:0046872, GO:0008270
CI01000092_02977237_02979350	SH3BGR		GO:0008150, GO:0003674
CI01000095_01740375_01744663	HDAC12		GO:0016787
CI01000095_02302091_02312610	ANKMY2, ANKMY2A		GO:0005575, GO:0008589, GO:0046872
CI01000098_00100321_00118261	IPP	K13956	GO:0003779, GO:0031463, GO:0004842
CI01000098_01226066_01228884	FOXF2A, FOXF2	K09399	GO:0043565, GO:0003700, GO:0005634, GO:0003705, GO:0006355, GO:0006351, GO:0003677
CI01000105_00012068_00022140	ZFAND6		GO:0005575, GO:0046872, GO:0008270, GO:0003677
CI01000105_01264920_01342912	SYT7	K19907
CI01000106_01444620_01449558	FLRT2	K16362	GO:0005737, GO:0006469, GO:0046426, GO:0019221, GO:0016021, GO:0016020, GO:0004860
CI01000108_00000882_00011144	COBLL1B, COBLL1
CI01000110_02930636_02953666	AFF2	K15194
CI01000110_03583086_03590983	STX3, STX2, STX3A	K08486	GO:0008021, GO:0016020, GO:0016021, GO:0016192, GO:0016081, GO:0000149, GO:0006887, GO:0031629, GO:0048278, GO:0005886, GO:0005484, GO:0006886, GO:0031201
CI01000110_03648076_03657222	P2RX3A	K05217	GO:0001614, GO:0016020, GO:0004931, GO:0005639, GO:0033198, GO:0006812, GO:0005216, GO:0006810, GO:0051291, GO:0005887, GO:0006811, GO:0022008, GO:0098655, GO:0016021, GO:0005524
CI01000110_03830400_03831464	PLP1, PLP1A	K17271	GO:0003674, GO:0016021, GO:0016020, GO:0042552
CI01000111_02830000_02841187	CERS2, CERS2B	K04710	GO:0005783, GO:0016021, GO:0016020, GO:0046513, GO:0003677, GO:0050291, GO:0005634
CI01000112_02017278_02032299	U2AF2	K12837
CI01000112_02109843_02114079	CDR2A
CI01000112_02308544_02314940	PYCR2, PYCR1, PYCR1A	K00286	GO:0008652, GO:0051881, GO:0006561, GO:0004735, GO:0005739, GO:0005575, GO:1903206, GO:0042802, GO:0005515, GO:0005759, GO:0034599, GO:0055129, GO:0055114, GO:0016491
CI01000112_02412957_02416960	STRA13	K15360	GO:0046982, GO:0051382, GO:0006281
CI01000112_03112349_03117520			GO:0016192, GO:0009306, GO:0016021, GO:0016020, GO:0003674, GO:0030173
CI01000112_03285278_03286531	STK19	K08880
CI01000113_01515238_01529826			GO:0008150
CI01000113_02059842_02092732	SLC9A3R2	K13358
CI01000113_02719034_02729100	RAI1	K19749
CI01000115_01158474_01161080	DBX1B		GO:0043565, GO:0021515, GO:0005634, GO:0006355, GO:0003677, GO:0007275
CI01000115_02124660_02136912	TEAD1B, TEAD1A, TEAD1, TEAD1.S	K09448	GO:0001159, GO:0003677, GO:1902895, GO:0071902, GO:0071300, GO:0014883, GO:0005634, GO:0005654, GO:0006367, GO:0000982, GO:0042127, GO:0005667, GO:0007507, GO:0048339, GO:0035329, GO:1902459, GO:0003143, GO:0003700, GO:0006355, GO:0045944, GO:0006351, GO:0005515, GO:0030903, GO:0048368
CI01000115_02539723_02542036	TIGARA	K14634	GO:0005737, GO:0016787, GO:0016791, GO:0004083, GO:0006914, GO:0006915, GO:0030388, GO:0003824, GO:0005741, GO:0005739, GO:0008152, GO:0006003, GO:0005634, GO:0005829, GO:0004331
CI01000115_02829570_02846446	ELMO3	K19241	GO:0016477
CI01000116_00090035_00093317	ERGIC1	K20365	GO:0005794, GO:0016020, GO:0006888, GO:0005783, GO:0005793, GO:0016021, GO:0006810, GO:0033116, GO:0005789, GO:0003674, GO:0005515, GO:0000139, GO:0016192
CI01000116_00150761_00159024	TRIM105		GO:0005575, GO:0046872, GO:0008150, GO:0008270
CI01000116_00320828_00342629	MAML1	K06061	GO:0016607, GO:0045944, GO:0007221, GO:0007219, GO:0003713
CI01000117_00236562_00241580	CTSS1	K01368	GO:0016787, GO:0019882, GO:0005615, GO:0051603, GO:0005764, GO:0004197, GO:0034769, GO:0006955, GO:0006508, GO:0008233, GO:0008234
CI01000118_00160704_00167805	AP1S3B, AP1S1, AP1S3	K12394, K12395	GO:0008565, GO:0016192, GO:0006886, GO:0006810, GO:0030117, GO:0015031
CI01000119_01778187_01786628	RCBTB1	K11494	GO:0001568, GO:0061298
CI01000127_00122221_00124505	RFX7
CI01000127_00528016_00529964	TMEM117
CI01000127_01811910_01818221	CECR5		GO:0046474, GO:0005739
CI01000130_01433223_01461371	LHFPL4, LHFPL4A		GO:0016021, GO:0016020
CI01000133_00023486_00027675	ST8SIA6	K06615	GO:0005794, GO:0016757, GO:0006486, GO:0021628, GO:0016021, GO:0016020, GO:0016740, GO:0071699, GO:0030173, GO:0003828, GO:0008373
CI01000135_00158065_00158568	YPEL5, BRAFLDRAFT_262914, YPELB		GO:0033743, GO:0005575, GO:0003674, GO:0008150, GO:0046872, GO:0055114
CI01000135_00316936_00333617	ZNF292
CI01000139_00336265_00353558	SNX33	K17923	GO:0036089, GO:2000010, GO:0051044, GO:0019898, GO:0007067, GO:0016023, GO:0031410, GO:0006886, GO:0016020, GO:0000281, GO:0007032, GO:0017038, GO:0030659, GO:0016197, GO:0006897, GO:0035091, GO:0005829, GO:0044351, GO:0016050, GO:0097320, GO:0015031, GO:0045806, GO:0005768, GO:2000009
CI01000140_00504763_00508552	TMEM200C
CI01000140_00790328_00795530	AOC1	K11182	GO:0005507, GO:0015922, GO:0009308, GO:0008131, GO:0005575, GO:0046872, GO:0043912, GO:0048038, GO:0055114, GO:0016491
CI01000140_01200142_01200568	VMHC, MYH7, SMYHC1, SMYHC2, SMYHC3	K10352, K17751	GO:0031444, GO:0055005, GO:0030240, GO:0071688, GO:0035050, GO:0051015, GO:0000166, GO:0003779, GO:0016459, GO:0003774, GO:0005524
CI01000146_01891005_01900428	CSF1B		GO:0016020, GO:0016021, GO:0005125, GO:0008150, GO:0008083
CI01000147_00482393_00489991	DYNC2H1
CI01000149_00021371_00026369	DGKD	K00901
CI01000150_00244377_00257297	WNT7AA, WNT7A	K00572	GO:0035116, GO:0008284, GO:0008105, GO:0050808, GO:0000578, GO:0030326, GO:0090263, GO:0099054, GO:0048705, GO:0031133, GO:0005788, GO:0060021, GO:0048103, GO:0043627, GO:0001502, GO:0005125, GO:0060066, GO:0007165, GO:0030010, GO:0060065, GO:0035115, GO:0001525, GO:0035137, GO:0007275, GO:0032355, GO:0030666, GO:0048864, GO:0005615, GO:0021846, GO:0005576, GO:0050768, GO:0071560, GO:0043066, GO:…
CI01000150_00485096_00497902	TRAM1	K14010	GO:0006810, GO:0005791, GO:0006613, GO:0016020, GO:0003674, GO:0015031, GO:0016021
CI01000150_01418874_01429051	RNF114	K15697	GO:0031624, GO:0032436, GO:0005622, GO:0008270, GO:0046872, GO:0061630, GO:0000209
CI01000152_01241584_01266061	KIRRELB		GO:0032836, GO:0072015, GO:0016021, GO:0016020, GO:0039022
CI01000152_01664706_01667081		K15032	GO:0032502, GO:0008380, GO:0061668, GO:0005739, GO:0019843, GO:0006355, GO:0006390, GO:0003690, GO:0032543, GO:0003727
CI01000152_02905331_03070904	EPHB1	K05110
CI01000153_01122331_01136956			GO:0005575, GO:0003674, GO:0008150
CI01000154_00709450_00737541	SACS	K17592
CI01000158_00387142_00400130	RAB11FIP1B	K12484	GO:0005737, GO:0045055, GO:0043231, GO:0017137
CI01000158_00618753_00629015	KDM2B
CI01000158_01221423_01241226	ATG10	K17888	GO:0006497, GO:0032446, GO:0006914, GO:0019777
CI01000161_00162338_00163205	TIFAB
CI01000161_00173121_00181479	RBM4.1	K13187	GO:0005634, GO:0000166, GO:0003723, GO:0003676, GO:0046872, GO:0008270
CI01000161_00326033_00349039	TNFSF10L		GO:0016021, GO:0016020, GO:2001238, GO:0005164, GO:0006955
CI01000161_01713184_01716404	SLC35D1B	K15281	GO:0016021, GO:0016020, GO:0015165
CI01000161_02983912_02988556	TOP2A.L, TOP2B, TOP2A	K03164	GO:0008022, GO:0009330, GO:0005080, GO:0019899, GO:0030261, GO:0010842, GO:0003916, GO:0044774, GO:0003677, GO:0007412, GO:0003918, GO:0005737, GO:0005730, GO:0005634, GO:0000287, GO:0000166, GO:0005654, GO:0006265, GO:0045944, GO:0031290, GO:0006268, GO:0005524, GO:0031100, GO:0000792, GO:0008301, GO:0007409, GO:0000795, GO:0007059, GO:0016925, GO:0046982, GO:0008094, GO:0006312, GO:0009295, GO:…
CI01000168_01167902_01175526	DDX55	K14809	GO:0016787, GO:0010501, GO:0004004, GO:0004386, GO:0003723, GO:0003676, GO:0000166, GO:0007275, GO:0005524
CI01000169_00111265_00115790	DIAPH1
CI01000171_00642357_00643803	RPAIN
CI01000179_01072345_01075305		K11254, K11253	GO:0043234, GO:0016020, GO:0042393, GO:0006335, GO:0070062, GO:0045653, GO:0046982, GO:0006336, GO:0044822, GO:0030154, GO:0051290, GO:0005654, GO:0006334, GO:0001503, GO:0000784, GO:0006352, GO:0000786, GO:0000228, GO:0005634, GO:0007275, GO:0019904
CI01000180_00126766_00129830	SLC33A1	K03372	GO:0015295, GO:0008521, GO:0016021, GO:0016020, GO:0005789, GO:0005887, GO:0021955, GO:0030514
CI01000184_00446534_00453938	PRDM11
CI01000184_00610814_00617940			GO:0016021, GO:0016020
CI01000186_00095947_00097088	CEP19	K16801	GO:0005737, GO:0005856, GO:0005814, GO:0000922, GO:0003674, GO:0008150, GO:0042995
CI01000186_00453106_00464818	NUAK2
CI01000186_00572513_00575244	CCNL2
CI01000189_02066231_02077990	EHD4	K12477	GO:0016021, GO:0016020, GO:0005509, GO:0032456, GO:0005525
CI01000189_02097314_02102754	RCOR1	K11829	GO:0044212, GO:0017053, GO:0000122, GO:0003700, GO:1900052, GO:0005634, GO:0003714, GO:0005667, GO:0003677, GO:0030097, GO:0008134
CI01000189_02404459_02433659	ESRRG, ESRRGA	K08554	GO:0050682, GO:0008270, GO:0043401, GO:0003677, GO:0048384, GO:0043565, GO:0005634, GO:0005654, GO:0071599, GO:0006367, GO:0046872, GO:0006351, GO:0045893, GO:0005496, GO:0003708, GO:0003700, GO:0001228, GO:0003707, GO:0006355, GO:0045944, GO:0000977, GO:0005515
CI01000189_03504269_03505449	CINP		GO:0005575, GO:0008150, GO:0003674
CI01000189_03557950_03558676	DTD2		GO:0005737, GO:0016787, GO:0043765, GO:0019478, GO:0004518, GO:0051500, GO:0044824, GO:0016788, GO:0042578, GO:0006399, GO:0002161
CI01000189_03617026_03619754	METTL10		GO:0043851, GO:0043852, GO:0043782, GO:0052666, GO:0016423, GO:0043791, GO:0016274, GO:0016278, GO:0016279, GO:0043833, GO:0008276, GO:0052667, GO:0043834, GO:0008169, GO:0008168, GO:0051994, GO:0051995, GO:0009008, GO:0009019, GO:0016273, GO:0005737, GO:0043777, GO:0043776, GO:0043770, GO:0034807, GO:0008425, GO:0016433, GO:0016434, GO:0016435, GO:0016436, GO:0016740, GO:0052735, GO:0018707, GO:…
CI01000189_03950993_03958722			GO:0005887, GO:0016021, GO:0016020, GO:0047493, GO:0030176, GO:0030173, GO:0033188, GO:0046513
CI01000190_01638049_01647600			GO:0005524, GO:0000166
CI01000193_00428290_00437936		K17852	GO:0004497, GO:0020037, GO:0016705, GO:0016712, GO:0005506, GO:0046872, GO:0055114, GO:0016491
CI01000204_00223112_00227527	PARGB		GO:0004649, GO:0005975
CI01000204_00351711_00359696	GNSB	K01137	GO:0016787, GO:0030203, GO:0008152, GO:0008449, GO:0005764, GO:0003824, GO:0008484, GO:0046872
CI01000204_00472720_00477135	TUBA3A, TUBA3C, TUBA3E, TUBA1C, TUBA1A, TUBA7L	K07374	GO:0005200, GO:0055037, GO:0036464, GO:0005929, GO:0005874, GO:0005737, GO:0036064, GO:0070062, GO:0043209, GO:0005634, GO:0000166, GO:0043066, GO:0005525, GO:0005856, GO:0021634, GO:0003924, GO:0005881, GO:0019904, GO:0007017, GO:0007010, GO:0005515, GO:0046982
CI01000205_00186032_00200999	TRABD2A		GO:0004175, GO:0004222, GO:0016055, GO:0060322, GO:1904808, GO:0005887, GO:0017147, GO:0006508, GO:0031301, GO:0046872, GO:0032461, GO:0030178
CI01000206_00506161_00533763	TBC1D8
CI01000206_00666815_00743152	SH3RF3
CI01000207_00273893_00275444	SLC39A3
CI01000218_00119041_00133536	INPPL1, INPPL1A	K15909	GO:0005856, GO:0016787, GO:0016020, GO:0090024, GO:0030027, GO:0002376, GO:0005829, GO:0003779, GO:0005737, GO:0030175, GO:0030509, GO:0046856, GO:0007155, GO:0042995, GO:0040037
CI01000218_00214048_00223824	MAP4K1
CI01000219_00169010_00178249	EPN3B, EPN3	K12471
CI01000221_00659482_00671546	PCDH2G9, PCDH2G8, PCDH2G1, PCDH2G3, PCDH2G2, PCDH2G5, PCDH2G4, PCDH2G7, PCDH2G6, PCDH2G10, PCDH2G13, PCDH2G12	K16497, K16496, K16495	GO:0016021, GO:0016020, GO:0005509, GO:0005886, GO:0007155, GO:0007156
CI01000225_00343405_00381822	EPHA4L		GO:0006468, GO:0016020, GO:0016310, GO:0016021, GO:0016301, GO:0005003, GO:0000166, GO:0016740, GO:0004713, GO:0005887, GO:0004672, GO:0007169, GO:0048013, GO:0005524
CI01000277_00014849_00030808			GO:0005524, GO:0000166
CI01000298_00000006_00020613			GO:0005575, GO:0008150, GO:0005524, GO:0000166
CI01000299_00862803_00911972	GPC6A, GPC6	K08112	GO:0031225, GO:0043395, GO:0016020, GO:0005578, GO:0005886
CI01000300_00466979_00471945	FBXL18	K10284
CI01000300_00732352_00734178	PRKCB	K19662	GO:0018105, GO:0005080, GO:0050681, GO:0042113, GO:0042393, GO:0007165, GO:0035556, GO:0001666, GO:0010829, GO:0005737, GO:0070062, GO:0004697, GO:0005634, GO:0005246, GO:0045766, GO:0005654, GO:0004674, GO:0006357, GO:0030168, GO:0005524, GO:0043123, GO:0006468, GO:0050853, GO:0006874, GO:0050861, GO:0006915, GO:0006816, GO:0030374, GO:0035403, GO:0005886, GO:0007077, GO:0046627, GO:0035408, GO:…
CI01000300_02345055_02356103	BRAT1		GO:0005737, GO:0006974, GO:0005634, GO:0010212, GO:0001934
CI01000300_03287519_03294035	PCDH18A	K16499	GO:0042074, GO:0016021, GO:0016020, GO:0005509, GO:0005886, GO:0007155, GO:0055113, GO:0007156, GO:0016339
CI01000300_03744731_03749017			GO:0006974, GO:0010835, GO:0003674
CI01000300_04713606_04791161	SGCZ		GO:0005856, GO:0055001, GO:0007517, GO:0042383, GO:0048738, GO:0016021, GO:0016020, GO:0046716, GO:0005737, GO:0016012, GO:0061024, GO:0060047, GO:0005515, GO:0005886
CI01000300_05952579_05954888	ANKRD37
CI01000300_05966800_05976695	PDLIM3A, PDLIM3		GO:0005575, GO:0046872, GO:0008270
CI01000300_06906473_06915460	LAP3	K11142	GO:0005737, GO:0004177, GO:0019538, GO:0030145, GO:0005622, GO:0006508, GO:0008235
CI01000300_07016866_07032164	FBXO10	K10296
CI01000300_07043734_07054879	TMEM192		GO:0005770, GO:0016021, GO:0016020, GO:0005764, GO:0005765, GO:0003674, GO:0008150, GO:0005768
CI01000300_09489606_09526752	LRBA
CI01000300_11038957_11042631	TRMO		GO:0005575, GO:0008150, GO:0003674
CI01000301_01792724_01802610	RAB3D.S, RAB3D, RAB3DA, RAB3DB, RAB3D.L	K07884	GO:0006887, GO:0051020, GO:0030133, GO:0031489, GO:0030742, GO:0070062, GO:0016020, GO:0005739, GO:0000166, GO:1903307, GO:0005525, GO:0099503, GO:0006810, GO:0005881, GO:0005886, GO:0042588, GO:0007264, GO:0045453, GO:0005515, GO:0015031, GO:0017157, GO:0018125
CI01000302_01043975_01048876	TAF5L	K03130
CI01000303_00300301_00306242	PELI1A		GO:0008063
CI01000304_02066780_02080386	SPTLC1	K00654	GO:0016020, GO:0003824, GO:0009058, GO:0016021, GO:0030170
CI01000304_02220391_02227729	ENOPH, ENOPH1	K09880	GO:0005737, GO:0008652, GO:0009086, GO:0019509, GO:0016787, GO:0005634, GO:0000287, GO:0008152, GO:0046872, GO:0043874
CI01000304_05173869_05175309	NRARP, NRARPA, NRARP.L, NRARPB		GO:0032525, GO:0000122, GO:0007219, GO:1902367, GO:0045581, GO:0090263, GO:0006355, GO:0050931, GO:0001569, GO:0045746, GO:0005575, GO:0022407, GO:0006351, GO:0001755, GO:0002043, GO:0002040, GO:0007275, GO:0060828, GO:0001938
CI01000304_05828658_05832773	MORN5		GO:0005575, GO:0008150, GO:0003674
CI01000304_06052958_06060880	MOCS2
CI01000304_09380606_09383014	PCDH1A4	K16493	GO:0016021, GO:0016020, GO:0005509, GO:0005886, GO:0007155, GO:0007156
CI01000304_09751291_09754997	CLDN7B, CLDX, CLDN7	K06087	GO:0016021, GO:0016020, GO:0005198, GO:0005886, GO:0005923, GO:0030054
CI01000304_09765626_09814386	FGF11B, FGF11A, FGF11	K04358	GO:0005102, GO:0005576, GO:0008083
CI01000304_10172353_10175399	AP4M1	K12402	GO:0015031, GO:0030131, GO:0006886, GO:0006810, GO:0016192
CI01000304_10189588_10190707	MED11	K15131	GO:0005634, GO:0001104, GO:0006355, GO:0006357, GO:0006351, GO:0016592
CI01000304_11330383_11335607	SMPD1	K12350	GO:0016787, GO:0016021, GO:0016020, GO:0004767, GO:0006685
CI01000304_13331382_13338351	RNFT1		GO:0046872, GO:0016021, GO:0016020, GO:0008270
CI01000304_15467093_15471138	PRKRIRA		GO:0005737, GO:0016310, GO:0016301, GO:0005654, GO:0016740, GO:0003676, GO:0003677, GO:0000981
CI01000304_15472687_15483327			GO:0005737, GO:2000467, GO:0005654, GO:0032868, GO:0003676, GO:0003677, GO:0045725, GO:0000981
CI01000304_16067926_16072192	BCL7BA		GO:0005575, GO:0008150, GO:0003674
CI01000304_16783635_16804462	CLG3H21ORF91
CI01000304_17571701_17576895	KATNAL1	K07767	GO:0005737, GO:0051013, GO:0005634, GO:0008568, GO:0031122, GO:0005515, GO:0005874, GO:0008017, GO:0005524
CI01000304_17722987_17728462	PLEKHB1		GO:0016021, GO:0045595
CI01000306_00199114_00202127	FILIP1L		GO:0005575, GO:0008150, GO:0003674
CI01000306_00571360_00574170	KITH, TK1	K00857	GO:0016310, GO:0016301, GO:0000166, GO:0005575, GO:0016740, GO:0005524, GO:0006259, GO:0004797, GO:0046104, GO:0071897
CI01000306_01008614_01011977	RALB.S, RALBA, RALBB, RALB.L, RALB	K07835	GO:0060178, GO:0007165, GO:0071902, GO:0001525, GO:0032091, GO:0032092, GO:0070062, GO:0000145, GO:0016020, GO:0005776, GO:0000166, GO:0001928, GO:0005525, GO:0051117, GO:0006915, GO:0003924, GO:2000786, GO:0009267, GO:0005886, GO:0007265, GO:0007264, GO:0000910, GO:0031625, GO:0071360, GO:0030496, GO:0019003, GO:0005515, GO:0001934
CI01000306_01086915_01093095	SLC29A1B	K15014	GO:0016020, GO:0016021, GO:0006810, GO:0005337
CI01000306_01109880_01112379	VIPB		GO:0005179, GO:0005576, GO:0070459, GO:0048255
CI01000306_01627469_01632656	RFC4	K10755	GO:0003689, GO:0005663, GO:0006260, GO:0006261, GO:0003677, GO:0005524, GO:0060041
CI01000306_01723684_01726043	MAFGA, MAFGB, MAFG	K09037	GO:0007596, GO:0010628, GO:0003677, GO:0030641, GO:0043565, GO:0001701, GO:0005634, GO:0005654, GO:0006366, GO:0042127, GO:0005515, GO:0045604, GO:0045893, GO:0030534, GO:0003700, GO:0001228, GO:0006355, GO:0006357, GO:0045944, GO:0006351, GO:0005667, GO:0046982
CI01000306_02082508_02100892	DENND6AA, DENND6A		GO:0005737, GO:0043231, GO:2000049, GO:0055037, GO:0005085, GO:0017112, GO:0005768, GO:0043547
CI01000306_03141095_03149372	TFE3B	K09105	GO:0006355, GO:0046983, GO:0006959, GO:0045893, GO:0045670
CI01000306_03642939_03646831	PPCS	K01922	GO:0005575, GO:0008150, GO:0003674
CI01000306_04236542_04245309	PTPDC1	K18078
CI01000306_05581415_05587605	GRPR	K04169	GO:0008528, GO:0004930, GO:0016021, GO:0016020, GO:0007165, GO:0004871, GO:0007186
CI01000306_07745638_07782809	COL6A1	K06238	GO:0061061, GO:0007626, GO:0007519
CI01000306_07820183_07821657	ATP13A3	K14951	GO:0016787, GO:0046872, GO:0016887, GO:0006812, GO:0016021, GO:0016020, GO:0103116, GO:0000166, GO:0005887, GO:0006874, GO:0019829, GO:0005524, GO:0043231
CI01000306_07824351_07831998	ATP13A3		GO:0016787, GO:0005887, GO:0006812, GO:0016021, GO:0016020, GO:0000166, GO:0019829, GO:0016887, GO:0006874, GO:0046872, GO:0005524, GO:0043231
CI01000306_08061250_08076179	MAPKAPK3	K04444	GO:0005737, GO:0006468, GO:0018105, GO:0004871, GO:0004683, GO:0016310, GO:0005634, GO:0016301, GO:0000165, GO:0000166, GO:0009931, GO:0004674, GO:0016740, GO:0005516, GO:0007166, GO:0004672, GO:0046777, GO:0005524
CI01000306_09049143_09051379	CYB561D1		GO:0016021, GO:0016020, GO:0003674, GO:0055114, GO:0006810
CI01000306_11125557_11128262	UTS2B	K05248	GO:0005179, GO:0042312, GO:0005576, GO:0008217
CI01000310_00151988_00156136	TMEM151B, TMEM151BB		GO:0016021, GO:0016020
CI01000310_02789811_02790561	MYCT1B, MYCT1		GO:0016021, GO:0016020
CI01000310_03928183_03930264	FOXA1	K09387	GO:0043565, GO:0003700, GO:0005634, GO:0048319, GO:0006355, GO:0019904, GO:0003677, GO:0008134, GO:0000981
CI01000310_04032467_04055241	TYRO3	K05116	GO:0006468, GO:0016301, GO:0016310, GO:0016021, GO:0016020, GO:0016740, GO:0000166, GO:0004714, GO:0004713, GO:0005886, GO:0007155, GO:0004672, GO:0005524
CI01000310_04488331_04492255	EFCAB2		GO:0005509
CI01000311_00709910_00715222	PPP2R3C	K11583	GO:0005737, GO:0045579, GO:0005819, GO:0005813, GO:0005634, GO:0030865, GO:0043029, GO:0000226, GO:0001782, GO:0046872
CI01000311_02010472_02010966	GCH1	K01495	GO:0005737, GO:0006729, GO:0003934, GO:0008270, GO:0046654, GO:0005525
CI01000312_00286629_00287654	LCK	K05856	GO:0042127, GO:0006468, GO:0050853, GO:0038083, GO:0030217, GO:0016310, GO:0045087, GO:0016301, GO:0000166, GO:0016740, GO:0004715, GO:0004713, GO:0004672, GO:0007169, GO:0005102, GO:0031234, GO:0005524
CI01000312_00316164_00336506	LCK	K05856	GO:0008022, GO:0006470, GO:0000242, GO:0050862, GO:0050900, GO:0007169, GO:0051209, GO:0042169, GO:0001948, GO:0031295, GO:0051249, GO:0070062, GO:0038083, GO:0043548, GO:0042609, GO:0006882, GO:0000166, GO:0050852, GO:0016740, GO:0004715, GO:0004713, GO:0004672, GO:2001244, GO:0005524, GO:0042127, GO:0046934, GO:0006468, GO:0050853, GO:0005515, GO:0006919, GO:0051117, GO:0045087, GO:0046854, GO:…
CI01000312_00675900_00682369	CHST15	K08106
CI01000313_01063333_01083888	MINPP1A	K03103	GO:0005575, GO:0016791, GO:0003993, GO:0052745
CI01000313_01653800_01671609	ABCH1		GO:0006810, GO:0016021, GO:0016020, GO:0000166, GO:0016887, GO:0005524
CI01000313_01704439_01705320	DYNLT1
CI01000314_01034963_01048224	MOCS3	K11996	GO:0005737, GO:0006777, GO:0016779, GO:0046872, GO:0008033, GO:0008152, GO:0000166, GO:0005829, GO:0008641, GO:0042292, GO:0032447, GO:0003824, GO:0016740, GO:0005524, GO:0034227, GO:0070733, GO:0018192, GO:0004792, GO:0061604, GO:0002143, GO:0002098
CI01000315_00839331_00842291	ZDHHC22	K18932	GO:0016021, GO:0016020, GO:0016740, GO:0016746, GO:0008270, GO:0019706, GO:0046872
CI01000316_00647342_00652095	FOSAA, FOS	K04379	GO:0043565, GO:0003700, GO:0005634, GO:0006355, GO:0006357, GO:0003677, GO:0000978, GO:0000982
CI01000319_05804236_05806955	PSMB9-B, PSMB9-A, PSMB9A, PSMB9B, PSMB9	K02741	GO:0005737, GO:0016787, GO:0004175, GO:0005839, GO:0051603, GO:0005634, GO:0004298, GO:0006508, GO:0000502, GO:0008233
CI01000319_05974099_05976045	CCDC127B
CI01000319_06142385_06143926	S100A11, S10AB		GO:0042127, GO:0046872, GO:0005509, GO:0048306
CI01000320_00001038_00027798	KCNG2	K04901
CI01000320_00196062_00205762	ADCK5	K08869
CI01000320_00735525_00742322	CTHRC1, CTHRC1A		GO:0005581
CI01000320_01062113_01063824			GO:0016021, GO:0016020
CI01000320_01971920_01972919	OPRD1B, OPRD1, OPRD1A	K04213	GO:0004930, GO:0016020, GO:0043005, GO:0016021, GO:0007268, GO:0042923, GO:0007218, GO:0038003, GO:0004871, GO:0007165, GO:0005887, GO:0038046, GO:0019233, GO:0004985, GO:0007186, GO:0007187
CI01000321_00994911_00997021	ASTE1
CI01000321_01065033_01086306	JAZF1, JAZF1A	K19495	GO:0046872, GO:0003676
CI01000321_01122567_01145051	HIBADH, HIBADHB, HIBADHA, HIBADH.S	K00020	GO:0006574, GO:0051287, GO:0055114, GO:0005575, GO:0004616, GO:0008442, GO:0009083, GO:0016491
CI01000321_04864287_04872091	EFNA3, EFNA3A	K05462	GO:0007411, GO:0048013, GO:0016020, GO:0046875, GO:0005886
CI01000324_00271546_00278453	LGALS8A	K06832	GO:0030246
CI01000325_00986217_00993874	CHRNA2B, CHRNA2	K04804	GO:0016020, GO:0016021, GO:0005216, GO:0006810, GO:0042166, GO:0015464, GO:0035094, GO:0005892, GO:0045211, GO:0004889, GO:0045202, GO:0005886, GO:0006811, GO:0007271, GO:0098655, GO:0007274, GO:0005230, GO:0030054
CI01000325_01175992_01194875	RHOJ	K07864	GO:0051056, GO:0070062, GO:0005829, GO:0003924, GO:0005525, GO:0030036, GO:0008360, GO:0005515, GO:0005886, GO:0007266, GO:0007264, GO:0061299
CI01000325_04872099_04880267	SERAC1
CI01000325_06662207_06663957		K01068	GO:0006637, GO:0016790
CI01000325_06668049_06675473	GPR176	K08442	GO:0004930, GO:0016020, GO:0007186, GO:0016021
CI01000325_09494618_09500944	RXRGB	K08526	GO:0043565, GO:0003700, GO:0005634, GO:0003707, GO:0006355, GO:0006351, GO:0043401, GO:0003677, GO:0046872, GO:0008270
CI01000325_09999928_10011153	SLC25A24	K14684	GO:0005347, GO:0016020, GO:0046872, GO:0016021, GO:0006810, GO:0071277, GO:0006412, GO:0003735, GO:0005743, GO:0005739, GO:0006839, GO:0034599, GO:0010941, GO:0055085, GO:0005509
CI01000325_10486953_10491074	PLA2G7
CI01000327_04030403_04035178	ACAD11	K11730	GO:0050660, GO:0033539, GO:0016627, GO:0000062, GO:0055088, GO:0005739, GO:0008152, GO:0003995, GO:0052890, GO:0055114, GO:0009055
CI01000329_00035198_00040535	C1QL1
CI01000329_00303304_00306837	CLUAP1	K19684	GO:0030992, GO:0042384, GO:0030030, GO:0005813, GO:0005634, GO:0001822, GO:0003674, GO:0005929, GO:0042995
CI01000329_00360998_00370013	RHBDL1	K02857	GO:0004252, GO:0016787, GO:0016021, GO:0016020, GO:0005743, GO:0016485, GO:0006508, GO:0008233
CI01000329_00380873_00383098			GO:0003824, GO:0006281, GO:0003677
CI01000330_01525860_01549760	STRA6		GO:0016021, GO:0016020, GO:0004872, GO:0051183, GO:0043009
CI01000330_04025928_04040081	MAN2C1	K01191	GO:0015926, GO:0016798, GO:0008270, GO:0052736, GO:0044653, GO:0052859, GO:0005773, GO:0006013, GO:0044654, GO:0046872, GO:0015927, GO:0016787, GO:0015925, GO:0015924, GO:0015923, GO:0008933, GO:0016160, GO:0015929, GO:0015928, GO:0003824, GO:0008152, GO:0005975, GO:0052769, GO:0030246, GO:0006517, GO:0004553, GO:0004559
CI01000337_00614327_00624621	PBX3A		GO:0003700, GO:0006355, GO:0005634, GO:0043565, GO:0003677
CI01000338_00703034_00706340	GSTT2	K00799	GO:0005737, GO:0004364, GO:0006749
CI01000338_01335268_01354918	SCARF2
CI01000338_01425741_01433248	CABP7, CABP7B		GO:0005737, GO:0005794, GO:0016021, GO:0016020, GO:0032588, GO:0008150, GO:0005509, GO:0005886, GO:0046872
CI01000339_02263831_02268085	SLC25A15, SLC25A15B	K15101	GO:0003735, GO:0016021, GO:0016020, GO:0006412, GO:0006810
CI01000339_02959601_02965087	RORB	K08533	GO:0008270, GO:0043401, GO:0003677, GO:0007275, GO:0004879, GO:0042462, GO:0043565, GO:0030522, GO:0006355, GO:0005634, GO:0048511, GO:0046872, GO:0007186, GO:0045668, GO:0007623, GO:0008502, GO:0046549, GO:0046548, GO:0008134, GO:0007601, GO:0042752, GO:0045892, GO:0045893, GO:0035881, GO:0007420, GO:0003700, GO:0009725, GO:0050896, GO:0003707, GO:0005575, GO:0071300, GO:0006351, GO:0005515, GO:…
CI01000339_03056475_03079120	MFSD3		GO:0015295, GO:0008521, GO:0016021, GO:0016020, GO:0005789, GO:0005887, GO:0055085
CI01000339_03443598_03446397	FAM151B		GO:0003674, GO:0016021, GO:0016020, GO:0008150
CI01000339_03476824_03478865	GTF2H2, GTF2H2C	K03142	GO:0006295, GO:0006294, GO:0006296, GO:0003676, GO:0006293, GO:0000439, GO:0009411, GO:0003674, GO:0008270, GO:0070911, GO:0008353, GO:0006361, GO:0005634, GO:0033683, GO:0005654, GO:0006363, GO:0006362, GO:0006367, GO:0006366, GO:0006368, GO:0046872, GO:0006468, GO:0008135, GO:0006283, GO:0006281, GO:0004672, GO:0006289, GO:0006974, GO:0008150, GO:0005675, GO:0008094, GO:0047485, GO:0003700, GO:…
CI01000339_04441515_04447089	ABCB9	K05656	GO:0042626, GO:0016020, GO:0005765, GO:0016021, GO:0006810, GO:0015440, GO:0002489, GO:0002591, GO:0002485, GO:0015833, GO:0002481, GO:0016887, GO:0000166, GO:0055085, GO:0005524
CI01000339_05387768_05396589	CFAP77
CI01000339_06644384_06653741	PIP5KL1	K13712	GO:0046488, GO:0016307
CI01000339_06736326_06742993	PKN3
CI01000339_06874834_06879285	ZMAT5	K13152	GO:0005634, GO:0008270, GO:0005689, GO:0046872, GO:0008380, GO:0005681, GO:0006397
CI01000339_06968980_06974513	MYHZ1.1, MYHZ1.2, MYHM86-1, MYHC4, MYHB, MYHZ2	K10352	GO:0048741, GO:0014823, GO:0000166, GO:0003779, GO:0016459, GO:0001757, GO:0003774, GO:0005524
CI01000339_07382447_07388182	GLIPR2		GO:0005576
CI01000340_00151447_00155343	GRB2A, GRB2B, GRB2, GRB2.S	K04364	GO:0005088, GO:0005168, GO:0005911, GO:0030154, GO:0017124, GO:0019899, GO:0050900, GO:0060670, GO:0042059, GO:0007411, GO:0038128, GO:0031295, GO:0008543, GO:0008180, GO:0005070, GO:0071479, GO:0043560, GO:0070062, GO:0005730, GO:0030838, GO:0009967, GO:0005634, GO:0016020, GO:0000165, GO:0070436, GO:0048646, GO:0005654, GO:0046854, GO:0043408, GO:0046875, GO:0001784, GO:0046934, GO:0005794, GO:…
CI01000340_02232969_02292077	FARP2	K06082	GO:0005089, GO:0005737, GO:0008092, GO:0005856, GO:0019898, GO:0035023
CI01000340_03474617_03478517	FAM69AB, FAM69A		GO:0016021, GO:0016020
CI01000340_06222356_06224576	TMEM69		GO:0008150, GO:0016021, GO:0016020, GO:0003674
CI01000340_07316270_07338395	BRINP3A.2, BRINP3		GO:0045930, GO:0005783, GO:0030425, GO:0071300, GO:0045666, GO:0043025
CI01000340_09039154_09043792		K07605	GO:0045095, GO:0005882, GO:0008150, GO:0005198
CI01000340_09712859_09717865	FRS3		GO:0005158
CI01000340_12771982_12782800	CAMK1A	K08794	GO:0006468, GO:0016310, GO:0016301, GO:0000166, GO:0004674, GO:0016740, GO:0004672, GO:0005524
CI01000340_12846755_12877559	KCNB1	K04885	GO:0016020, GO:0005267, GO:0016021, GO:0071805, GO:0006813, GO:0005216, GO:0006810, GO:0051260, GO:0008076, GO:0005249, GO:0005251, GO:0006811, GO:0034765, GO:0005244, GO:0055085
CI01000340_14509233_14513910	TUBB1	K07375	GO:0005737, GO:0005856, GO:0005200, GO:0070062, GO:0003924, GO:0000166, GO:0007017, GO:0005874, GO:0051225, GO:0005525
CI01000340_16196720_16199969	ABHD14B	K13706	GO:0005737, GO:0016787, GO:0008150
CI01000343_00139236_00142557	MYADM		GO:0016021, GO:0016020
CI01000343_01120612_01125380	TEX261, TEX261.L		GO:0006888, GO:0016021, GO:0016020, GO:0043065, GO:0030176, GO:0097020, GO:0030173, GO:0030134
CI01000343_01384210_01460043	CHSY1	K13499	GO:0030206, GO:0060349, GO:0045880, GO:0060042, GO:0008376, GO:0050510, GO:0016021, GO:0016020, GO:0016740, GO:0047238, GO:0002063, GO:0046872, GO:0060876, GO:0005794, GO:0016757, GO:0033339, GO:0003007, GO:0009954, GO:0008593, GO:0032580, GO:0030279, GO:0051216, GO:0050650, GO:0051923, GO:0005576, GO:0060536, GO:0060041
CI01000343_01855540_01884316	KIAA1024		GO:0016021, GO:0016020
CI01000344_01863738_01864442	CDA	K01489	GO:0016787, GO:0005829, GO:0009972, GO:0003824, GO:0008270, GO:0004126
CI01000345_01614590_01620157	CDKN2AIP		GO:0005654, GO:0006355, GO:0002039, GO:0007165, GO:0005730
CI01000345_01781679_01786504	VPS33B
CI01000345_02317853_02357482	B4GALNT4, B4GALNT4B	K09657	GO:0008376, GO:0032580
CI01000347_00202360_00206347	CTTNBP2NLB
CI01000348_01267530_01307654	KCNJ3, KCNJ3A	K04997	GO:0051602, GO:0009897, GO:0016020, GO:0034765, GO:0005515, GO:0006813, GO:0006811, GO:0006810, GO:0008076, GO:0005242, GO:0015467, GO:0030315, GO:0005887, GO:0005886, GO:0010107, GO:0005244, GO:0009986, GO:0016021
CI01000351_01165103_01169247	MFSD11		GO:0008150, GO:0016021, GO:0016020, GO:0003674
CI01000351_01242662_01248778	FOXJ1A	K09402	GO:0043565, GO:0042384, GO:0003146, GO:0060271, GO:0006355, GO:0030030, GO:0005634, GO:0009611, GO:0060296, GO:0003700, GO:0006351, GO:0003677, GO:0001947, GO:0007368, GO:0003351, GO:0000981
CI01000353_01414307_01417702	STEAP3	K10142	GO:0052851, GO:0005887, GO:0015677, GO:0008823, GO:0005768, GO:0097461
CI01000357_00007003_00007396	HIST1H2B5, ANO9A, HIST1H2B8, HIST2H2BE, HIST2H2L, HIST1H2BO, HIST1H2B5L	K11252	GO:0005737, GO:0016020, GO:0006334, GO:0005615, GO:0019731, GO:0005694, GO:0005634, GO:0000786, GO:0000790, GO:0005654, GO:0050830, GO:0003677, GO:0000788, GO:0046982, GO:0002227, GO:0016021, GO:0070062
CI01000357_00531041_00537985	NFAT5A	K17335	GO:0003700, GO:0005634, GO:0003677, GO:0006355, GO:0006366, GO:0000978
CI01000359_00011055_00080375	GAS8	K19942	GO:0005794, GO:0048870, GO:0031514, GO:0030317, GO:0034613, GO:0017137, GO:0055001, GO:0045880, GO:0005874
CI01000367_00251966_00286991	ACVR1	K04675
CI01000400_00047615_00063340			GO:0005524, GO:0000166
CI01000427_00000575_00004226	APBB1IP, APBB1IP.S	K17704	GO:0005737, GO:0005856, GO:0016020, GO:0007165, GO:0005886
CI01000434_00012002_00027637			GO:0005524, GO:0000166
CI01000636_00000420_00011631	PTPN21	K18025
CI01002116_00001050_00002291			GO:0005524, GO:0000166
CI01002272_00000272_00002216	A2ML	K03910	GO:0005576, GO:0001889, GO:0005615, GO:0004866
CI01002856_00000070_00000396	MMYHL1, MYHZ1.1, MYHZ1.2, MYHC4, MYHZ2, MMYHL2	K10352	GO:0048741, GO:0014823, GO:0000166, GO:0003779, GO:0016459, GO:0001757, GO:0003774, GO:0005524
CI01002880_00000048_00000616	MMYHL1, MYHZ1.1, MYHZ1.2, MYHC4, MYHZ2, MMYHL2	K10352	GO:0048741, GO:0014823, GO:0000166, GO:0003779, GO:0016459, GO:0001757, GO:0003774, GO:0005524
CI01006364_00000199_00000889	HSPG2	K06255	GO:0007519, GO:0043534, GO:0001525, GO:0005509, GO:0001935
CI01011129_00000072_00000446	HIST1H2B5, HIST1H2B7, ANO9A, HIST1H2B8, HIST2H2BE, HIST2H2L, HIST1H2BM, HIST1H2BO, HIST1H2B5L	K11252	GO:0005737, GO:0005811, GO:0006334, GO:0005615, GO:0019731, GO:0005694, GO:0016021, GO:0016020, GO:0035267, GO:0000790, GO:0005654, GO:0050830, GO:0046982, GO:0042742, GO:0000786, GO:0000788, GO:0002227, GO:0003677, GO:0005634, GO:0070062
CI01012103_00000250_00002581	SSPO
CI01012977_00000712_00001845	RYR3	K04963
CI01012991_00000271_00001461	RYR3	K04963
CI01013325_00000091_00000990	TTC8	K16781	GO:0007015, GO:0042384, GO:0046907, GO:0070121, GO:0060026, GO:0007369, GO:0060972, GO:0048840, GO:0001947, GO:0051877, GO:0001755, GO:0032402
CI01013690_00000064_00001305			GO:0005524, GO:0000166
CI01017060_00000958_00003582	PLBD1
CI01019269_00000026_00002438			GO:0005525
CI01020488_00000326_00002893	EIF2AK4	K16196	GO:0006468, GO:0016310, GO:0016301, GO:0000166, GO:0004674, GO:0016740, GO:0004672, GO:0005524
CI01023635_00000269_00002917	TMEM117		GO:0003674, GO:0016021, GO:0016020, GO:0008150, GO:0005783
CI01024960_00000035_00004361	PCDH2G9, PCDH2G2, PCDH1G2, PCDH1G3, PCDH2G6	K16497, K16495	GO:0016021, GO:0016020, GO:0005509, GO:0005886, GO:0007155, GO:0007156
CI01026501_00000797_00001335	SLC12A9	K14429
CI01028126_00000666_00001439	ZDHHC8B, ZDHHC8	K20030	GO:0005794, GO:0018345, GO:0016021, GO:0016020, GO:0016740, GO:0016746, GO:0008270, GO:0019706, GO:0046872, GO:0016409
CI01028287_00000440_00004108	TANC1, TANC1B
CI01033569_00000041_00000624			GO:0005524, GO:0000166
CI01033607_00000155_00000776	MGAM, SI	K12047
CI01034040_00000107_00001192	DGKH, DGKD	K00901	GO:0005737, GO:0016023, GO:0007205, GO:0016310, GO:0051260, GO:0005886, GO:0035556, GO:0046982, GO:0004143, GO:0010033, GO:0005524, GO:0042803
CI01034671_00001167_00001898	SLC2A9
CI01035782_00003330_00004126			GO:0042981, GO:0005524, GO:0000166
CI01037499_00000012_00001101			GO:0005524, GO:0000166
CI01037988_00000753_00001019	SCN12AB	K04834	GO:0008016, GO:0055085, GO:0005216, GO:0016020, GO:0006814, GO:0001947, GO:0003007, GO:0006810, GO:0005248, GO:0006811, GO:0034765, GO:0005244, GO:0016021, GO:0001518
CI01040539_00000690_00000864	ABCA12	K05646	GO:0042626, GO:0006810, GO:0043231, GO:0006869, GO:0005215, GO:0016021, GO:0016020, GO:0000166, GO:0033344, GO:0016887, GO:0048730, GO:0005524, GO:0033700
CI01040854_00000016_00001107			GO:0005575, GO:0008150, GO:0005524, GO:0000166
CI01041612_00000508_00001283	GLB1L		GO:0016787, GO:0005975, GO:0005773, GO:0016798, GO:0004565, GO:0008152, GO:0004553
CI01041619_00000622_00001551	PLEKHH1		GO:0005856, GO:0007411, GO:0001569, GO:0048514, GO:0007275
CI01045204_00000906_00005509	PTPN21
CI01045229_00000609_00001495		K12800	GO:0005575, GO:0008150, GO:0005524, GO:0000166
CI01045582_00000028_00000611			GO:0005524, GO:0000166
CI01046654_00000069_00000738	GUF1		GO:0016787, GO:0043022, GO:0016020, GO:0003924, GO:0005739, GO:0000166, GO:0005743, GO:0005759, GO:0045727, GO:0006412, GO:0005525
CI01050863_00000790_00004073	CACNA1H, CACNA1I	K04855, K04856	GO:0042391, GO:2000344, GO:0008332, GO:0019228, GO:0005891, GO:0007165, GO:0034765, GO:0007517, GO:0016021, GO:0045956, GO:0046872, GO:0006810, GO:0006936, GO:0030317, GO:0008016, GO:0032870, GO:0030431, GO:0005886, GO:0007520, GO:0086010, GO:0034651, GO:0032342, GO:0070588, GO:0035865, GO:0097110, GO:0070509, GO:0005515, GO:0005245
CI01050868_00002930_00004226	CACNA1I.L, CACNA1I, CACNA1G	K04856
CI01051147_00000555_00003814	ACSL1B	K01897	GO:0005575, GO:0003824, GO:0008152
CI01052082_00000116_00000487	PCDH2G8, PCDH2G1, PCDH2G3, PCDH2G5, PCDH2G4, PCDH2G7, PCDH2G10, PCDH2G13, PCDH2G12	K16496, K16495	GO:0016021, GO:0016020, GO:0005509, GO:0005886, GO:0007155, GO:0007156
CI01053704_00000110_00001297		K16493
CI01053900_00000392_00000844	PDE3A	K19021	GO:0052715, GO:0016787, GO:0052712, GO:0016020, GO:0004118, GO:0004119, GO:0052713, GO:0052714, GO:0004114, GO:0004115, GO:0016021, GO:0004117, GO:0008081, GO:0004112, GO:0007165, GO:0004120, GO:0044688, GO:0046872
CI01056076_00000059_00000687			GO:0005524, GO:0000166
CI01057588_00000096_00000510	MIPEP	K01410	GO:0016787, GO:0004222, GO:0006627, GO:0005739, GO:0006508, GO:0006518, GO:0046872, GO:0008233, GO:0008237
CI01058005_00000989_00003423	XRCC5	K10885	GO:0071480, GO:0071481, GO:0000784, GO:0003677, GO:0043564, GO:0006303, GO:0005634, GO:0000166, GO:0043066, GO:0004003, GO:0003690, GO:0005524, GO:0000723, GO:0016787, GO:0006281, GO:0042162, GO:0004386, GO:0006974, GO:0010212, GO:0042771, GO:0006310, GO:0016817, GO:0003684
CI01058828_00000937_00002103	CCDC171
CI01059397_00000973_00003317	NRDE2		GO:0016246, GO:0031048, GO:0071013, GO:0006396
CI01062526_00000229_00001889	CMAH	K08080	GO:0005737, GO:0046381, GO:0006810, GO:0051536, GO:0006054, GO:0030338, GO:0051537, GO:0046872, GO:0055114, GO:0016491
CI01064768_00000216_00001374	ARHGAP44	K20638	GO:0051056, GO:0005543, GO:0043547, GO:0043197, GO:0031256, GO:0005829, GO:0006887, GO:0005096, GO:0007165, GO:0005515, GO:0055037, GO:0030054
CI01065065_00001269_00002242			GO:0005575, GO:0008150, GO:0005524, GO:0000166
CI01066487_00000027_00001010		K12800	GO:0005575, GO:0008150, GO:0005524, GO:0000166
CI01067590_00000433_00001051	PIEZO2
CI01070861_00001235_00005258	TMEM63C		GO:0016021, GO:0016020
CI01072902_00001535_00002814	RHOBTB3	K07869	GO:0016192, GO:0016887, GO:0017137
CI01073143_00000943_00002201	AGGF1
CI01075702_00000177_00000793	MMYHL1, MYHZ1.1, MYHZ1.2, MYHC4, MYHZ2, MMYHL2	K10352	GO:0048741, GO:0014823, GO:0000166, GO:0003779, GO:0016459, GO:0001757, GO:0003774, GO:0005524
CI01076582_00000009_00000563	SMYHC1, SMYHC2, SMYHC3	K10352, K17751	GO:0031444, GO:0030240, GO:0071688, GO:0051015, GO:0000166, GO:0003779, GO:0016459, GO:0003774, GO:0005524
CI01076596_00000262_00000784	VMHCL, MYH7, SMYHC1, SMYHC2, SMYHC3	K10352, K17751	GO:0055010, GO:0030240, GO:0030016, GO:0016887, GO:0014728, GO:0000166, GO:0060048, GO:0030018, GO:0005737, GO:0002026, GO:0032982, GO:0000146, GO:0007512, GO:0014883, GO:0071688, GO:0005859, GO:0003779, GO:0002027, GO:0016459, GO:0003774, GO:0005524, GO:0042803, GO:0006936, GO:0001725, GO:0046034, GO:0030898, GO:0030049, GO:0051015, GO:0003009, GO:0006941, GO:0031444, GO:0031449, GO:0005516, GO:…
CI01078416_00000566_00000923		K12800	GO:0005575, GO:0008150, GO:0005524, GO:0000166
CI01086861_00000657_00001328	GABPB1	K09454	GO:0044212, GO:0003700, GO:0005634, GO:0005654, GO:0005575, GO:0006357, GO:0045944, GO:0006351, GO:0005515, GO:0046982, GO:0007005
CI01087304_00000522_00006959	ADSSL1	K01939	GO:0004019, GO:0005737, GO:0044208, GO:0048741, GO:0000287, GO:0000166, GO:0006167, GO:0006164, GO:0046040, GO:0046872, GO:0016874, GO:0005525
CI01087558_00000864_00001439	MYO6
CI01087913_00000143_00001549	CTSLL		GO:0016787, GO:0005615, GO:0051603, GO:0005764, GO:0004197, GO:0006508, GO:0008233, GO:0008234
CI01091291_00000278_00000913	GPR108, GPR107		GO:0005575, GO:0003674, GO:0016021, GO:0016020, GO:0008150
CI01094205_00000108_00000591			GO:0005737, GO:0016874, GO:0005634, GO:0042787, GO:0004842, GO:0061630
CI01096090_00000132_00001160	SERPINB1L4, SERPINB14	K13963	GO:0005615, GO:0004867
CI01097140_00000771_00002412	RASAL1
CI01099603_00000093_00002057	PEX11G	K13353	GO:0005779, GO:0003674, GO:0016559
CI01100532_00000120_00000926	MYH2, MYHZ2, MYHZ1.1, MYHZ1.2	K10352	GO:0048741, GO:0014823, GO:0000166, GO:0003779, GO:0016459, GO:0001757, GO:0003774, GO:0005524
CI01100558_00000029_00002332	MYH2, MYHC4, MYHZ2, MYHZ1.1, MYHZ1.2	K10352	GO:0048741, GO:0014823, GO:0000166, GO:0003779, GO:0016459, GO:0001757, GO:0003774, GO:0005524
CI01102816_00003532_00004946	DNM1	K01528
CI01105408_00000113_00000861	MYH2, MYHC4, MYHZ2, MYHZ1.1, MYHZ1.2	K10352	GO:0048741, GO:0014823, GO:0000166, GO:0003779, GO:0016459, GO:0001757, GO:0003774, GO:0005524
CI01105431_00000021_00000857	MMYHL1, MYHZ1.1, MYHZ1.2, MYHC4, MYHB, MYHZ2, MMYHL2	K10352	GO:0048741, GO:0014823, GO:0000166, GO:0003779, GO:0016459, GO:0001757, GO:0003774, GO:0005524
CI01105437_00000009_00001201	MYH2, MYHC4, MYHZ2, MYHZ1.1, MYHZ1.2	K10352	GO:0048741, GO:0014823, GO:0000166, GO:0003779, GO:0016459, GO:0001757, GO:0003774, GO:0005524
CI01105482_00000033_00000540	MYHZ1.1, MMYHL1, MYHC4, MYHZ1.2, MYHZ2, MMYHL2	K10352	GO:0048741, GO:0014823, GO:0000166, GO:0003779, GO:0016459, GO:0001757, GO:0003774, GO:0005524
CI01105489_00000181_00001489	MYHZ2, MYHZ1.1, MYHZ1.2	K10352	GO:0048741, GO:0014823, GO:0000166, GO:0003779, GO:0016459, GO:0001757, GO:0003774, GO:0005524
CI01105495_00000033_00000358	MMYHEMB1, MYHZ1.1, MMYHL1, MYH8, MYHC4, MYHB, MYHZ2, MYHZ1.2, MYH1.L, MMYHL2	K10352	GO:0048741, GO:0014823, GO:0000166, GO:0003779, GO:0016459, GO:0001757, GO:0003774, GO:0005524
CI01105877_00001247_00003938	VPS13B
CI01106652_00000394_00002460	ANKRD26
CI01116154_00002164_00002864	DOLPP1	K07252	GO:0016787, GO:0005783, GO:0047874, GO:0006487, GO:0016021, GO:0016020, GO:0030176, GO:0008610
CI01117205_00000122_00001851			GO:0005524, GO:0000166
CI01117958_00000044_00000558	MHC1ZE, MHC1ZDA, DZ63M10.2, MHC1ZBA, MHC1ZFA, MHC1ZKA, MHC1ZHA		GO:0019882, GO:0016020, GO:0016021, GO:0003823, GO:0005886
CI01118035_00000004_00001094	MICALL1
CI01119297_00000001_00000569	OPN1MW4, OPN1MW3, OPN1MW2	K04250	GO:0008020, GO:0004930, GO:0016021, GO:0009881, GO:0005887, GO:0050896, GO:0016020, GO:0007601, GO:0018298, GO:0007602, GO:0007165, GO:0004871, GO:0071482, GO:0007186, GO:0001750
CI01129524_00000347_00001257	PCDH1G2, PCDH1G3, PCDH1G1	K16497, K16495	GO:0016021, GO:0016020, GO:0005509, GO:0005886, GO:0007155, GO:0007156
CI01143059_00000137_00001241	MYHZ1.1, MMYHL1, MYHM86-1, MYHC4, MYHB, MYHZ2, MYHZ1.2, MMYHL2	K10352	GO:0048741, GO:0014823, GO:0000166, GO:0003779, GO:0016459, GO:0001757, GO:0003774, GO:0005524
CI01144967_00000042_00000668			GO:0004252, GO:0016787, GO:0005575, GO:0006508, GO:0008233, GO:0008236
CI01146337_00000185_00000689	MYHZ1.1, MMYHL1, MYHC4, MYHZ1.2, MYHZ2, MMYHL2	K10352	GO:0048741, GO:0014823, GO:0000166, GO:0003779, GO:0016459, GO:0001757, GO:0003774, GO:0005524
CI01147582_00000406_00000872	ERICH3		GO:0005575, GO:0008150, GO:0003674
CI01149867_00000575_00000874	PLBD1		GO:0005575, GO:0008150, GO:0003674
CI01151615_00000336_00000519	ARID3A, ARID3B		GO:0001228, GO:0005634, GO:0008150, GO:0000977, GO:0003677
CI01153430_00000001_00001505			GO:0005575, GO:0008150, GO:0005524, GO:0000166
CI01155923_00002693_00005074	SLC50A1	K15382	GO:0005794, GO:0006810, GO:0051119, GO:0016021, GO:0016020, GO:0008643, GO:0005886, GO:0000139
CI01156299_00000895_00002944	SLC44A1	K06515
CI01156299_00005911_00006537	APTX	K10863	GO:0016787, GO:0052771, GO:0052770, GO:0033699, GO:0005730, GO:0005634, GO:0006281, GO:0006974, GO:0003824, GO:0003923, GO:0003677, GO:0046872, GO:0005654
CI01159001_00000010_00001176	C3A.4
CI01160078_00000247_00001502	PPARA1, PPARAB, PPARA.S, PPARA	K07294	GO:0006631, GO:0007507, GO:1901215, GO:0032922, GO:0008144, GO:0046321, GO:0001077, GO:0008270, GO:0043401, GO:0003677, GO:1902894, GO:0008544, GO:0001078, GO:0004879, GO:0006629, GO:0042157, GO:0043565, GO:0050728, GO:0001666, GO:0030522, GO:0051525, GO:0000122, GO:0097371, GO:0005634, GO:0005654, GO:0032000, GO:1903038, GO:0010891, GO:0032868, GO:0006367, GO:0032403, GO:0010745, GO:0046872, GO:…
CI01161026_00000203_00000452			GO:0008234
CI01162490_00000417_00002378	SLC6A16B	K05048	GO:0006810, GO:0005328, GO:0015293, GO:0016021, GO:0016020, GO:0005887, GO:0006836, GO:0015171
CI01162527_00001289_00003083	EML5	K18597
CI01162852_00000166_00000791		K01769
CI01163611_00000173_00000740	MTRF1L	K02835	GO:0005737, GO:0070126, GO:0003747, GO:0016149, GO:0005739, GO:0006415, GO:0043022
CI01180000_01542059_01545609	GGPS1	K00804	GO:0008299, GO:0016740
CI01180000_06532667_06556697	VWC2		GO:0007399
CI01180000_09106473_09108762	DESI2, DESI2.L		GO:0005737, GO:0016787, GO:0060027, GO:0003674, GO:0006508, GO:0008150, GO:0008233, GO:0008234
CI01180000_09712937_09715071	SIX2A, SIX2	K19472	GO:0090189, GO:0001077, GO:0003677, GO:0072137, GO:0007275, GO:0005737, GO:0043565, GO:0097168, GO:0009948, GO:0005634, GO:0001822, GO:0005654, GO:0032330, GO:0002062, GO:0016477, GO:0048704, GO:0048557, GO:0048701, GO:1902732, GO:0008283, GO:0006606, GO:0008134, GO:0031965, GO:0072161, GO:0001656, GO:0005886, GO:0030278, GO:0072006, GO:0042474, GO:0007501, GO:0003700, GO:0072028, GO:0048793, GO:…
CI01180000_09889952_09893572	FAM45A
MSTRG.1000	MRPL37	K17418	GO:0003735, GO:0005840, GO:0005739, GO:0006412
MSTRG.10001	KCTD10	K15074	GO:0005737, GO:0033339, GO:0005515, GO:0003157, GO:0043161, GO:0006811, GO:0006810, GO:0051260, GO:0001947, GO:0005654, GO:0016567, GO:1900125, GO:0098811, GO:0036302, GO:0031463, GO:0004842, GO:0043433
MSTRG.10007	RUSC2
MSTRG.10009	RANBP1	K15306	GO:0005737, GO:0046907, GO:0005096, GO:0005634, GO:0006606, GO:0007051, GO:0046604, GO:0006511, GO:0005813, GO:0008536, GO:0006405, GO:0000082
MSTRG.1001	GLMNA, GLMN		GO:0005737, GO:0055105
MSTRG.10010	ACACB	K01946
MSTRG.10011	ANKLE2		GO:0051721, GO:0042326, GO:0005783, GO:0035307, GO:0007084
MSTRG.10013	PGAM5	K15637	GO:0016787, GO:0016021, GO:0016020, GO:0005739, GO:0012501, GO:0005741, GO:0004721
MSTRG.10014	GOLGA3		GO:0007283, GO:0090498
MSTRG.10015	BRI3BP		GO:0016021, GO:0016020, GO:0005739
MSTRG.10018		K17599	GO:0016021, GO:0016020
MSTRG.10019	AACS	K01907	GO:0005737, GO:0006631, GO:0030729, GO:0005829, GO:0000166, GO:0003824, GO:0008152, GO:0016874, GO:0005524, GO:0006629
MSTRG.1002	RPAP2
MSTRG.10021		K17599	GO:0016021, GO:0016020
MSTRG.1003	RPL5A, RPL5B, RPL5, RPL5-A	K02932	GO:0008097, GO:0005840, GO:0022625, GO:0005622, GO:0003735, GO:0043009, GO:0030529, GO:0006412, GO:0000027
MSTRG.10031	HIRA	K11293	GO:0006325, GO:0006355, GO:0005634, GO:0006351
MSTRG.10032	GALNT9	K00710	GO:0008921, GO:0019112, GO:0030246, GO:0008378, GO:0052638, GO:0008375, GO:0008376, GO:0052639, GO:0000026, GO:0005575, GO:0006486, GO:0016021, GO:0016020, GO:0052757, GO:0000009, GO:0046527, GO:0016740, GO:0001962, GO:0019187, GO:0004576, GO:0004583, GO:0003980, GO:0005794, GO:0080062, GO:0008755, GO:0042283, GO:0042281, GO:0008150, GO:0052824, GO:0045140, GO:0046921, GO:0046920, GO:0000033, GO:…
MSTRG.10034	FBRSL1
MSTRG.10038	ATAD1, ATAD1A		GO:0016787, GO:0005634, GO:0016020, GO:0005777, GO:0008568, GO:0000166, GO:0045211, GO:0030054, GO:0016887, GO:0005886, GO:0031122, GO:0005524, GO:0045202
MSTRG.1004	SCINLB	K05768	GO:0003779, GO:0005575, GO:0008150
MSTRG.10041	COQ5	K06127	GO:0006744, GO:0008757, GO:0016020, GO:0016740, GO:0005739, GO:0005743, GO:0031314, GO:0008425, GO:0008168, GO:0102005, GO:0032259
MSTRG.10042	XBP1	K09027	GO:0043565, GO:0006990, GO:0003700, GO:0005634, GO:0035188, GO:0048785, GO:0006355, GO:0001889, GO:0000977, GO:0006366, GO:0000981
MSTRG.10043	HSPB8	K08879
MSTRG.10044	SUDS3	K19201	GO:0005737, GO:0070822, GO:0016580, GO:0000122, GO:0004407, GO:0005634, GO:0006915, GO:0019899, GO:0016575, GO:0006355, GO:0043065, GO:0021762, GO:0006351, GO:0005515, GO:0045892, GO:0042803, GO:0042826, GO:0042802, GO:0016569
MSTRG.10045	SRRM4
MSTRG.10047	GNB1L		GO:0005575, GO:0008150
MSTRG.10049	TAOK3	K04429	GO:0005737, GO:0004860, GO:0006468, GO:0006469, GO:0007095, GO:0006281, GO:0004702, GO:0000165, GO:0016740, GO:0006974, GO:0004674, GO:0046330, GO:0032874, GO:0005886, GO:0046329, GO:0043507, GO:0046777, GO:0005524
MSTRG.1005	WLS
MSTRG.10050	PEBP1		GO:0005575, GO:0008150, GO:0003674
MSTRG.10052	SEMA4C	K06521	GO:0030335, GO:0071526, GO:0030215, GO:0016021, GO:0016020, GO:0038191, GO:0048843, GO:0001755, GO:0045499, GO:0050919, GO:0005615
MSTRG.10054	AP3M2	K12398	GO:0005794, GO:0006810, GO:0016192, GO:0006886, GO:1904115, GO:0008089, GO:0030659, GO:0048490, GO:0030131, GO:0030119, GO:0015031
MSTRG.10057	KAT6A	K11305	GO:0004402, GO:0003677, GO:0001502, GO:0008270, GO:0000786, GO:0014036, GO:0043966, GO:0005634, GO:0003713, GO:0016740, GO:0048513, GO:0016747, GO:0016573, GO:0046872, GO:0048706, GO:0009880, GO:0048703, GO:0000790, GO:0010172, GO:0051216, GO:0009952, GO:0006334, GO:0070776, GO:0006355
MSTRG.10060	TET3		GO:0070989, GO:0080111, GO:0005634, GO:0006211, GO:0098508, GO:0045944, GO:0030097, GO:0005506, GO:0070579
MSTRG.10063	MXD1	K09114	GO:0046983
MSTRG.10065	ADD2	K18622	GO:0005856
MSTRG.10066		K04572	GO:0005882, GO:0008150, GO:0005198
MSTRG.10068	H2AFVB, H2AFV, H2AFZ	K11251	GO:0005720, GO:0046982, GO:0005719, GO:0070062, GO:0071392, GO:0006342, GO:0005634, GO:0000786, GO:0008150, GO:0031490, GO:0000790, GO:0031492, GO:0003674, GO:0005515, GO:0003677, GO:0045944, GO:0000978, GO:0000979, GO:0005694, GO:0001740, GO:0000980
MSTRG.10069	PURBB, PURB, PURBA		GO:0030154, GO:0003677, GO:0000122, GO:0005634, GO:0003690, GO:0003697, GO:0006351, GO:0032422, GO:0008283, GO:0008134, GO:0006915, GO:0044822, GO:0046332, GO:0045892, GO:0001227, GO:0003700, GO:0000900, GO:0006355, GO:0005662, GO:0000977, GO:0005515, GO:0017148, GO:0003723, GO:0045637, GO:0003729
MSTRG.10074	CNNM4B, CNNM4	K16302
MSTRG.10076	SEC14L8		GO:0005215, GO:0016021, GO:0006810, GO:0005622
MSTRG.10077	GM10705, UBE2L3, BB_R111_JSM90EE7F, UB2L3, UBE2L3B, UBE2L3.S, UBE2L3A	K04552	GO:0071383, GO:0071385, GO:0019899, GO:0044770, GO:0000209, GO:0005737, GO:0070062, GO:0016567, GO:0070979, GO:0005634, GO:0003713, GO:0000166, GO:0097027, GO:0042787, GO:0031398, GO:0005524, GO:0008283, GO:0044822, GO:0006464, GO:1903955, GO:0004842, GO:0061631, GO:0031625, GO:0051443, GO:0000151, GO:0005575, GO:0006355, GO:0006511, GO:0006351, GO:0005515
MSTRG.10078	YDJC
MSTRG.10079	SDF2L1		GO:0031502, GO:0016020, GO:0004169, GO:0000032, GO:1900101, GO:0007275, GO:0044845
MSTRG.1008	DMBX1, DMBX1A		GO:0050767, GO:0060041, GO:0007420, GO:0051726, GO:0005634, GO:0043565, GO:0006355, GO:0001654, GO:0030901, GO:0003677, GO:0045892, GO:0043010, GO:0007275, GO:0006351
MSTRG.10081	TOP3B.L, TOP3B	K03165	GO:0016853, GO:0005829, GO:0006265, GO:0003917, GO:0003916, GO:0003677, GO:0005634
MSTRG.10082	MAPK1.S, MAPK3, MAPK1, MAPK1.L	K04371	GO:0032212, GO:0061308, GO:0060716, GO:0010800, GO:0007165, GO:0014032, GO:0043204, GO:0019858, GO:0051493, GO:0000166, GO:0016740, GO:0005794, GO:0006935, GO:0032839, GO:0019901, GO:0019902, GO:0030424, GO:0030168, GO:0043234, GO:0090170, GO:0031663, GO:0005829, GO:0060397, GO:0000165, GO:0004707, GO:0043330, GO:2000641, GO:0060324, GO:0006468, GO:0050853, GO:0003677, GO:0032496, GO:0005925, GO:…
MSTRG.10083	YPEL2A, YPEL2B, YPEL1, YPEL2, YPELD, YPELC		GO:0005575, GO:0003674, GO:0005634, GO:0046872, GO:0008150
MSTRG.10085	PPIL2	K10598	GO:0034450, GO:0006457, GO:0016853, GO:0005634, GO:0000413, GO:0016567, GO:0003755, GO:0004842, GO:0000209
MSTRG.10089	PES1, PESC, PES	K14843	GO:0031017, GO:0030687, GO:0007000, GO:0005737, GO:0005730, GO:0005634, GO:0016020, GO:0042254, GO:0005654, GO:0006364, GO:0043021, GO:0042273, GO:0008283, GO:0044822, GO:0048709, GO:0000793, GO:0000463, GO:0000466, GO:0051726, GO:0070545, GO:0003723, GO:0005515, GO:0033365
MSTRG.10090	WSB2		GO:0016567, GO:0035556
MSTRG.10091	LZTR1.L, LZTR1
MSTRG.10093	NOS1	K13240	GO:0031284, GO:0050661, GO:0050660, GO:0020037, GO:0004517, GO:0045776, GO:0021517, GO:0045909, GO:0048668, GO:0001889, GO:0005516, GO:0010181, GO:0060218, GO:0005506, GO:0046872, GO:0007263, GO:0006809, GO:0055114, GO:0016491
MSTRG.10095	KSR2	K18529	GO:0005737, GO:0006468, GO:0016020, GO:0004674, GO:0004672, GO:0035556, GO:0046872, GO:0005524
MSTRG.10096	GATSL3, GATS		GO:0005575, GO:0008150, GO:0003674
MSTRG.10097	CSGR11H12ORF49, CZH12ORF49, C21H12ORF49, CLG12H12ORF49, CSSA20H12ORF49, CLG20H12ORF49, CD3H12ORF49, C12ORF49, CUNH12ORF49, C22H12ORF49, C9H12ORF49, C17H12ORF49, C14H12ORF49, C12H12ORF49		GO:0016020, GO:0016021, GO:0005576, GO:0003674
MSTRG.10098	RNFT2		GO:0046872, GO:0016021, GO:0016020, GO:0008270
MSTRG.1010	NSUN4		GO:0008168, GO:0005762, GO:0031167
MSTRG.10100	FBXW8	K10264	GO:0005575, GO:0008150, GO:0003674
MSTRG.10103	SARM1		GO:0007165
MSTRG.10104	UNC119B, UNC119, UNC119A		GO:0005575, GO:0007601, GO:0003674, GO:0070121
MSTRG.10105	DHRS13A.3, DHR13	K11169	GO:0005575, GO:0016491
MSTRG.10106	TAGLN	K20526	GO:0005575
MSTRG.10107	PCSK7	K08673	GO:0004252, GO:0007420, GO:0016787, GO:0048840, GO:0001654, GO:0016485, GO:0006508, GO:0008233, GO:0043009, GO:0008236
MSTRG.10109	TBX2, TBX2B	K10176	GO:0046551, GO:0042074, GO:0021538, GO:0060219, GO:0003700, GO:0003677, GO:0007275, GO:0003205, GO:0042461, GO:0005634, GO:0001947, GO:0048663, GO:0008283, GO:0046549, GO:0046548, GO:0048318, GO:0008016, GO:0035050, GO:0007155, GO:0007420, GO:0043704, GO:0006355, GO:0006351, GO:0030903
MSTRG.10110	LHX1, LHX1A, LHX1.L	K09372	GO:0021517, GO:0021510, GO:0072050, GO:0060322, GO:0008270, GO:0090009, GO:0072224, GO:0003714, GO:0001823, GO:0001822, GO:2000744, GO:0097477, GO:0060993, GO:0046872, GO:0021522, GO:0021527, GO:0035852, GO:2001141, GO:0072049, GO:0043234, GO:0035846, GO:0035847, GO:0035849, GO:0021537, GO:2000543, GO:0060066, GO:0060067, GO:0060065, GO:0060068, GO:0021702, GO:0009948, GO:0044344, GO:0006366, GO:…
MSTRG.10111	PPM1DA	K10147	GO:0016787, GO:0043169, GO:0006470, GO:0004722, GO:0004721, GO:0003824, GO:0046872
MSTRG.10114	BCAS3		GO:0005737, GO:0003674, GO:0016192, GO:0042594
MSTRG.10117	PITPNM3		GO:0046872, GO:0006810, GO:0005622
MSTRG.10118	SLC13A5B, SLC13A5	K14445	GO:0017153, GO:0005215, GO:0016021, GO:0016020, GO:0015137, GO:0005887, GO:0035674, GO:0015141, GO:0015746, GO:0006814, GO:0055085
MSTRG.10120	RTN4RL1B, RTN4RL1	K16660	GO:0005737, GO:0004860, GO:0046426, GO:0019221, GO:0005515
MSTRG.10121		K03327	GO:0006855, GO:0016021, GO:0016020, GO:0015297, GO:0015238, GO:0055085
MSTRG.10125	DPH1
MSTRG.10129	RPA1	K07466	GO:0006310, GO:0007507, GO:0016605, GO:0006281, GO:0005634, GO:0005662, GO:0006260, GO:0003676, GO:0003677, GO:0046872, GO:0003697
MSTRG.1013	KDM4AB, KDM4A	K06709	GO:0005634, GO:0046872, GO:0048514, GO:0008270
MSTRG.10132	TSR1	K14799	GO:0030688, GO:0005634, GO:0003924, GO:0042254, GO:0000462, GO:0034511, GO:0000479, GO:0005525
MSTRG.10134	TAOK1, TAOK1A	K04429	GO:0097194, GO:0016310, GO:0032147, GO:0023014, GO:0007062, GO:0005737, GO:0031577, GO:0031572, GO:0070062, GO:0051493, GO:0000166, GO:0004674, GO:0016740, GO:0004672, GO:0005524, GO:0006468, GO:0016301, GO:0006281, GO:0006915, GO:0019901, GO:0046330, GO:0032874, GO:0031489, GO:0030295, GO:0006974, GO:0005829, GO:0005515, GO:0004702
MSTRG.10135	TLCD2		GO:0003674, GO:0016021, GO:0016020, GO:0008150
MSTRG.10138	NPAT		GO:0005575, GO:0003674, GO:0008150
MSTRG.10139	PAK4, HIF1AL	K05734	GO:0016310, GO:0002573, GO:0005737, GO:0001666, GO:0005634, GO:0000166, GO:0016740, GO:0004672, GO:0000976, GO:0005524, GO:0048598, GO:0006468, GO:0000278, GO:0014823, GO:0016301, GO:0008013, GO:0051402, GO:0001654, GO:0003700, GO:1990907, GO:0006355, GO:0045944, GO:0006351, GO:0005667, GO:0004702, GO:0046983, GO:0000981
MSTRG.10140	PAK4, AIFM4	K05734	GO:0016310, GO:0003674, GO:0002573, GO:0016491, GO:0005737, GO:0050660, GO:0000166, GO:0016740, GO:0004672, GO:0046872, GO:0005524, GO:0048598, GO:0006468, GO:0000278, GO:0016301, GO:0008150, GO:0045454, GO:0055114, GO:0051536, GO:0051537, GO:0005575, GO:0004702
MSTRG.10144	CLUH, CLUHA	K03255	GO:0005737, GO:0048312, GO:0003723, GO:0003729
MSTRG.10146	CLUH, CLUHA	K03255	GO:0005737, GO:0048312, GO:0003723, GO:0003729
MSTRG.10147	MNTA	K09115
MSTRG.10148	LIS1A, METTL16, PAFAH1B1.L, PAFAH1B1A, PAFAH1B1B, PAFAH1B1	K16794, K11393	GO:0019226, GO:0000086, GO:0043791, GO:0030426, GO:0007611, GO:0008276, GO:0005815, GO:0031982, GO:0034807, GO:0040023, GO:0045773, GO:0016020, GO:0031512, GO:0031513, GO:0016740, GO:0032420, GO:0016205, GO:0043803, GO:0031965, GO:0007281, GO:0051661, GO:0008170, GO:0008171, GO:0010977, GO:0008174, GO:0008175, GO:0030424, GO:0042249, GO:0090176, GO:0005829, GO:0051219, GO:0080012, GO:0034931, GO:…
MSTRG.10149	FAM101B
MSTRG.10150	TUSC5A		GO:0048675, GO:0016021, GO:0016020, GO:0009607
MSTRG.10151	VPS53	K20299	GO:0005794, GO:0006810, GO:0007041, GO:0000938, GO:0048471, GO:0032456, GO:0055037, GO:0016020, GO:0032588, GO:0003674, GO:0005515, GO:0042147, GO:0015031, GO:0005802, GO:1990745, GO:0005768, GO:0005829, GO:0010008
MSTRG.10152	GOSR1, GOSR1.L	K08495	GO:0005794, GO:0005797, GO:0006810, GO:0006888, GO:0016192, GO:0048209, GO:0005801, GO:0005829, GO:0006906, GO:0006891, GO:0000139, GO:0005515, GO:0042147, GO:0000149, GO:0015031, GO:0005484, GO:0016020, GO:0031201, GO:0016021
MSTRG.10153	YWHAE1, YWHAE2, YWHAE.S, YWHAE	K06630	GO:0004497, GO:0000086, GO:0060306, GO:0019899, GO:0030424, GO:0021766, GO:0061024, GO:0021762, GO:0007165, GO:0005871, GO:0035556, GO:0005925, GO:0021987, GO:0016491, GO:0005737, GO:0070062, GO:0008426, GO:0016020, GO:0005739, GO:0032403, GO:0098641, GO:0044822, GO:0030659, GO:0016032, GO:0098609, GO:0015459, GO:1902309, GO:0006605, GO:0050815, GO:0044325, GO:0005913, GO:0019904, GO:0071901, GO:…
MSTRG.10154	CRK	K04438	GO:0005575, GO:0007520
MSTRG.10155	LRRC75A
MSTRG.10157	CPDA	K07752	GO:0005802, GO:0005615, GO:0004181, GO:0016020, GO:0004185, GO:0008270, GO:0016485, GO:0006508, GO:0006518, GO:0005634, GO:0016021
MSTRG.10158	TMEM199		GO:0003674, GO:0016021, GO:0016020, GO:0008150
MSTRG.10159	POLDIP2	K17809	GO:0003677
MSTRG.1016	PBX1	K09355	GO:0008284, GO:0030325, GO:0030326, GO:0048568, GO:0030154, GO:0035162, GO:0001077, GO:0003677, GO:0007275, GO:0005737, GO:0043565, GO:0005634, GO:0045665, GO:0048538, GO:0048536, GO:0006694, GO:0042127, GO:0009887, GO:0048706, GO:0005667, GO:0010971, GO:0001655, GO:0001658, GO:0030278, GO:0007548, GO:0009954, GO:0009952, GO:0003700, GO:0006355, GO:0045944, GO:0006351, GO:0005515, GO:0000978, GO:…
MSTRG.10160	SMTNL, SMTNL2		GO:0003779, GO:0043009, GO:0003677
MSTRG.10161	GEMIN4	K13132	GO:0000387, GO:0005730, GO:0032797, GO:0030532, GO:0003674, GO:0006364, GO:0034719
MSTRG.10162			GO:0016021, GO:0016020
MSTRG.10166	PIPOX	K00306	GO:0055114, GO:0016491
MSTRG.10167	SEZ6, SEZ6B		GO:0016021, GO:0016020
MSTRG.10168	TMEM97		GO:0016021, GO:0016020
MSTRG.10169	APPBP2, APPBP2.S, TMEM97		GO:0005737, GO:0005856, GO:0016021, GO:0046907, GO:0008017, GO:0006810, GO:0005623, GO:0005622, GO:0030659, GO:0005515, GO:0006886, GO:0015031, GO:0016020, GO:0005634, GO:0005874, GO:0005875, GO:0003777
MSTRG.1017	PBX1.S, PBX1A, PBX1B, PBX1	K09355	GO:0008284, GO:0030325, GO:0030326, GO:0048568, GO:0030154, GO:0030223, GO:0035162, GO:0035019, GO:0001077, GO:0003677, GO:0007275, GO:0005737, GO:0043565, GO:0005634, GO:0001944, GO:0005654, GO:0048538, GO:0006366, GO:0048536, GO:0006694, GO:0042127, GO:0009887, GO:0048706, GO:0045665, GO:0005667, GO:0010971, GO:0001655, GO:0060216, GO:0001658, GO:0030278, GO:0007548, GO:0009954, GO:0009952, GO:…
MSTRG.10171	RAD1	K02830	GO:0030896, GO:0008408, GO:0000077, GO:0006281, GO:0005634, GO:0003684
MSTRG.10173	USP32	K11837	GO:0004843, GO:0006511, GO:0016579, GO:0036459, GO:0005509
MSTRG.10175	SAE1	K10684	GO:0008022, GO:0019948, GO:0061484, GO:0005634, GO:0008641, GO:0006464, GO:0007346, GO:0060216, GO:0016925, GO:0016874, GO:0005829
MSTRG.10176	MYO18AB, MYO18A, APPBP2, APPBP2.S, MYO18A.L	K10362	GO:0005737, GO:0005856, GO:0016020, GO:0005622, GO:0046907, GO:0003777, GO:0008017, GO:0006810, GO:0005623, GO:0000166, GO:0003779, GO:0030659, GO:0016459, GO:0003774, GO:0005515, GO:0006886, GO:0015031, GO:0005634, GO:0005874, GO:0005875, GO:0005524
MSTRG.10177	ERCC2	K10844	GO:0006139, GO:0016818, GO:0008026, GO:0016787, GO:0004003, GO:0005634, GO:0006289, GO:0000166, GO:0003676, GO:0003677, GO:0004386, GO:0005524
MSTRG.10178	ZC3H4		GO:0044822, GO:0046872
MSTRG.10179	MARK4, MARK4A	K08798	GO:0006468, GO:0016310, GO:0016301, GO:0000166, GO:0004674, GO:0016740, GO:0000226, GO:0030010, GO:0004672, GO:0005524
MSTRG.10180	C1QTNF5		GO:0005576, GO:0003674, GO:0005581
MSTRG.10182	RNF26	K15693	GO:0046872, GO:0016021, GO:0016020, GO:0008270
MSTRG.10183	UBE4A
MSTRG.10184	KMT2A	K09186	GO:0032259, GO:0021782, GO:0005634, GO:0003677, GO:0048339, GO:0035097, GO:0030097, GO:0006355, GO:0016740, GO:0008270, GO:0051568, GO:0048823, GO:0008168, GO:0022008, GO:0046872, GO:0042800, GO:0035556
MSTRG.10186	MCAM
MSTRG.10188	CBL	K04707	GO:0045121, GO:0007166, GO:0004842, GO:0005634, GO:0023051, GO:0030971, GO:0017124, GO:0007175, GO:0007173, GO:0008270, GO:0004871, GO:0005886, GO:0006508, GO:0046872, GO:0061630, GO:0001784, GO:0005509
MSTRG.10189	TMEM136A, TMEM136		GO:0016021, GO:0016020
MSTRG.1019	GLULB, GLULA, GLNA, GS02, GLUL, GS01, GS04	K01915	GO:0016020, GO:0070062, GO:0008283, GO:0004356, GO:0000166, GO:0005634, GO:0097386, GO:0044297, GO:0005739, GO:0009749, GO:0003824, GO:0006807, GO:0005524, GO:0009267, GO:0043209, GO:0006542, GO:0004351, GO:0016874, GO:0016021, GO:0042802
MSTRG.10193	NRGNB, ARHGEF12A, SPA17	K07532	GO:0005575, GO:0003341, GO:0003674, GO:0008150, GO:0031514
MSTRG.10196	ARHGEF12A	K07532
MSTRG.10199	LAYN, LAYNB		GO:0016021, GO:0016020
MSTRG.1020			GO:0016021, GO:0016020
MSTRG.10202	SIK2, SIK2B, SIK2.L	K16311	GO:0005737, GO:0006468, GO:0016310, GO:0005634, GO:0016301, GO:0032870, GO:0000166, GO:0004674, GO:0016740, GO:0004672, GO:0035556, GO:0005524
MSTRG.10203	SDHDB, SDHD	K00237	GO:0006810, GO:0020037, GO:0046872, GO:0016021, GO:0016020, GO:0005740, GO:0005739, GO:0005743, GO:0006099, GO:0048039, GO:0005749, GO:0000104, GO:0055114
MSTRG.10204	PPP2R1A, PPP2R1B	K03456	GO:0005575, GO:0008601, GO:0034047, GO:0006461
MSTRG.10205	UBASH3BB	K18993	GO:0005575, GO:0008150, GO:0003674
MSTRG.10206	USF1	K09106	GO:0046983
MSTRG.10207	GKUP	K16190	GO:0005737, GO:0047940, GO:0016773, GO:0016310, GO:0016301, GO:0016779, GO:0000166, GO:0009058, GO:0016740, GO:0008152, GO:0005524
MSTRG.10209	RILP	K13883
MSTRG.10210	A2ML	K03910	GO:0005576, GO:0001889, GO:0005615, GO:0004866
MSTRG.10211	PRPF8, PRPF8.S	K12856	GO:0000244, GO:0003676, GO:0071222, GO:0016607, GO:0000386, GO:0008380, GO:0071356, GO:0030620, GO:0005634, GO:0016020, GO:0030529, GO:0005654, GO:0070530, GO:0071013, GO:0017070, GO:0044822, GO:0000375, GO:0030619, GO:0030532, GO:0097157, GO:0000398, GO:0005682, GO:0003723, GO:0005515, GO:0030623, GO:0005681, GO:0006397
MSTRG.10213	SORL1, GKUP	K16190	GO:0005737, GO:0005794, GO:0047940, GO:0016301, GO:0016773, GO:0016310, GO:0016021, GO:0006810, GO:0016779, GO:0000166, GO:0009058, GO:0016740, GO:0003674, GO:0008152, GO:0016020, GO:0005524
MSTRG.10214	MYO1C, MYO1CB	K10356	GO:0032835, GO:0000166, GO:0003779, GO:0016459, GO:0003774, GO:0005524
MSTRG.10215	PRPF8, PRPF8.S, SLC43A2	K12856, K08229	GO:0000244, GO:0003676, GO:0071222, GO:0016607, GO:0000386, GO:0008380, GO:0071356, GO:0030620, GO:0005634, GO:0016020, GO:0030529, GO:0005654, GO:0070530, GO:0044822, GO:0017070, GO:0071013, GO:0000375, GO:0030619, GO:0097157, GO:0030532, GO:0000398, GO:0005682, GO:0003723, GO:0005515, GO:0030623, GO:0005681, GO:0006397
MSTRG.10216	PITPNAA, PITPNAB, PITPNA, PITPNB		GO:0005634, GO:0006810, GO:0005622, GO:0003674, GO:0007409, GO:0043009, GO:0005829
MSTRG.10218	ANKRD13B		GO:0005737, GO:0008150, GO:0003674
MSTRG.10220	SSH2A	K05766	GO:0005856, GO:0016787, GO:0016791, GO:0050770, GO:0008138, GO:0016311, GO:0006470, GO:0004725, GO:0005737, GO:0003779, GO:0010591, GO:0003677, GO:0008064
MSTRG.10222	GIT1	K05737	GO:0001568, GO:0001525, GO:0005096
MSTRG.10225	BLMH	K01372	GO:0005737, GO:0004177, GO:0016787, GO:0009636, GO:0004197, GO:0043418, GO:0006508, GO:0008234
MSTRG.10227	NOVA2, NOVA1	K14944	GO:0003676, GO:0003723, GO:0000398
MSTRG.10229	EML2	K18595	GO:0008017, GO:0010968, GO:0031115
MSTRG.1023	ZFYVE9, ZFYVE9A	K04679	GO:0005768, GO:0048699, GO:0046872, GO:0001889, GO:0072574
MSTRG.10230	CLIP3	K10423	GO:0010008, GO:0045121, GO:0005886, GO:0005802
MSTRG.10231	CLIP3	K10423	GO:0010008, GO:0045121, GO:0005886, GO:0005802
MSTRG.10234	CAPNS1A, CAPNS1B, CAPNS1	K08583, K18211	GO:0005737, GO:0016082, GO:0031629, GO:0019905, GO:0005509, GO:0005886, GO:0031201, GO:0005484, GO:0004198, GO:0006508
MSTRG.10237	DAD1, DAD1.S	K12668	GO:0016020, GO:0006915, GO:0005783, GO:0006486, GO:0018279, GO:0007584, GO:0001824, GO:0042493, GO:0008250, GO:0016740, GO:0043066, GO:0004576, GO:0004579, GO:0005789, GO:0016021, GO:0070062
MSTRG.10243	NEUROD6B		GO:0007399, GO:0005634, GO:0030154, GO:0006355, GO:0006351, GO:0003677, GO:0046983, GO:0007275
MSTRG.10244	CUL1A, MGC114992, CUL1.L, CUL1	K03347	GO:1990452, GO:0000086, GO:0038061, GO:0000082, GO:0009887, GO:0097193, GO:0003674, GO:0051437, GO:0000209, GO:0016567, GO:0061630, GO:0005654, GO:0042787, GO:0031625, GO:0002223, GO:0008285, GO:0050852, GO:0005515, GO:0008283, GO:0006915, GO:0031146, GO:0007050, GO:0051403, GO:0008150, GO:0031461, GO:0004842, GO:0038095, GO:0005829, GO:0016055, GO:0005575, GO:0006513, GO:0006511, GO:0019005, GO:…
MSTRG.10247	VIML		GO:0005882, GO:0008150, GO:0005198
MSTRG.10248	CNTNAP2	K07380
MSTRG.10249	EXOC3	K06110	GO:0030667, GO:0051601, GO:0000145, GO:0098609, GO:0000149, GO:0006887, GO:0005913, GO:0005515, GO:0015031, GO:0098641, GO:0005829
MSTRG.10250	ZCCHC2		GO:0046872, GO:0008270, GO:0003676
MSTRG.10253	WDR48, WDR48B	K15361	GO:0048705, GO:0005737, GO:0005770, GO:0035264, GO:0050679, GO:0048568, GO:0005634, GO:0000724, GO:0005764, GO:0007283, GO:0016579, GO:0003674, GO:0007338, GO:0005515, GO:0072520, GO:0016032, GO:1902525, GO:0005768, GO:0043588, GO:0048872
MSTRG.10255	BLVRA	K00214	GO:0005737, GO:0004074, GO:0042167, GO:0008270, GO:0046872, GO:0055114, GO:0016491
MSTRG.10256	HECW1B, HECW1	K12167	GO:0005737, GO:0016874, GO:0005634, GO:0042787, GO:0004842, GO:0061630
MSTRG.10257	CACTIN, CACTIN.L		GO:0005737, GO:0032717, GO:0071222, GO:0070062, GO:0071356, GO:0071013, GO:0034122, GO:0005634, GO:0071347, GO:0031665, GO:0005654, GO:0003407, GO:0032688, GO:0001933, GO:0060339, GO:0044822, GO:0032720, GO:0032088
MSTRG.10258	STAP2, STAP2A		GO:0005575
MSTRG.10259	RORCB		GO:0043565, GO:0003700, GO:0005634, GO:0003707, GO:0006355, GO:0008270, GO:0043401, GO:0003677, GO:0046872, GO:0004879, GO:0006351
MSTRG.10262	CDC34A, UB2R1, CDC34, UBE2R2, CDC34B	K02207	GO:0005737, GO:0031625, GO:0043161, GO:0061630, GO:0000166, GO:0006513, GO:0016740, GO:0005515, GO:0070936, GO:0004842, GO:0061631, GO:0005524
MSTRG.10267	KCNJ9	K05002	GO:0016020, GO:0034765, GO:0071805, GO:0006813, GO:0006811, GO:0006810, GO:0015467, GO:0005242, GO:0008150, GO:0030165, GO:0003674, GO:0005887, GO:0005886, GO:0010107, GO:0005244, GO:0016021
MSTRG.10268	LRRC24		GO:0016021, GO:0016020, GO:0005515
MSTRG.1027	PTPRFB	K05695	GO:0016787, GO:0016791, GO:0016311, GO:0006470, GO:0016021, GO:0016020, GO:0097374, GO:0004721, GO:0004725, GO:0007155, GO:0008201
MSTRG.10270			GO:0016020, GO:0016021, GO:0005576
MSTRG.10271	FTR67		GO:0016021, GO:0016020, GO:0005622, GO:0005576, GO:0008270, GO:0046872
MSTRG.10273	EEF1DA	K15410	GO:0003746, GO:0006414, GO:0005853, GO:0006412
MSTRG.10274	ADCYAP1R1, ADCYAP1R1A	K04587	GO:0004930, GO:0004871, GO:0007200, GO:0016021, GO:0016020, GO:0007188, GO:0004888, GO:0007165, GO:0007166, GO:0007186, GO:0004999
MSTRG.10275	SHD
MSTRG.10277	CCDC94		GO:0005575, GO:0043524, GO:0003674, GO:0043518
MSTRG.10278			GO:0005575, GO:0008150, GO:0003674
MSTRG.10280	AES, CHICO		GO:0090090, GO:0032091, GO:0009887, GO:0016055, GO:2000210, GO:0000122, GO:0009950, GO:0005634, GO:0003714, GO:0031668, GO:0070555, GO:0005575, GO:0001501, GO:0010629, GO:0045892, GO:0006351, GO:0005515, GO:0060761, GO:0003674, GO:0040008, GO:0007275
MSTRG.10283	GNA11B, GNAQ, GNA11	K04634, K04635	GO:0007507, GO:0035412, GO:0030425, GO:0043267, GO:0001501, GO:0006469, GO:0007165, GO:0004871, GO:0021884, GO:0001508, GO:0001664, GO:0007215, GO:0060158, GO:0070062, GO:0005765, GO:0005834, GO:0007213, GO:0005634, GO:0016020, GO:0000166, GO:0007189, GO:0032403, GO:0046872, GO:0007186, GO:0031826, GO:0005525, GO:0031683, GO:0048661, GO:0044297, GO:0070208, GO:0003924, GO:0043066, GO:0007603, GO:…
MSTRG.10287	RAB31	K07891	GO:0016020, GO:0032869, GO:0045055, GO:0031410, GO:0005770, GO:0090382, GO:0000166, GO:0043001, GO:0005525, GO:0005794, GO:0048193, GO:0003924, GO:0032588, GO:0007264, GO:0031623, GO:0030670, GO:0005802, GO:0045335, GO:0019003, GO:0005515, GO:0005768, GO:0005769
MSTRG.10288	RXFP3.2A	K08397	GO:0008528, GO:0007218, GO:0007200, GO:0016021, GO:0016020, GO:0004930, GO:0005887, GO:0007186
MSTRG.1029	CLCN2, CLCN2A	K05011	GO:0006810, GO:0055085, GO:1902476, GO:0005216, GO:0016020, GO:0031404, GO:0005622, GO:0005247, GO:0006821, GO:0005887, GO:0006811, GO:0005254, GO:0016021, GO:0030054
MSTRG.10295	RALBP1	K08773	GO:0051056, GO:0016020, GO:0006897, GO:0006935, GO:0005515, GO:0043492, GO:0005829, GO:0006810, GO:0005096, GO:0048365, GO:0043547, GO:0022857, GO:0007165, GO:0016887, GO:0007264, GO:0043087, GO:0055085, GO:0017160
MSTRG.10296	UBA52, GM7808, UBA52.L, UBB	K02927	GO:0000086, GO:0010803, GO:0042769, GO:0003735, GO:0007219, GO:0043209, GO:0000165, GO:0075733, GO:0019058, GO:0035666, GO:1901796, GO:0043123, GO:0006283, GO:0006281, GO:0030512, GO:0007179, GO:0016197, GO:0005829, GO:0016055, GO:0070423, GO:0000717, GO:0000715, GO:0006294, GO:0006297, GO:0006296, GO:0090263, GO:0019985, GO:0038061, GO:0019083, GO:0006614, GO:0070911, GO:0070987, GO:0061418, GO:…
MSTRG.10297	CERS4B	K04710	GO:0005783, GO:0016021, GO:0016020, GO:0005634, GO:0003677, GO:0050291, GO:0046513
MSTRG.103	CNOT6B, CNOT6, CNOT6A	K12603	GO:2000327, GO:0030014, GO:0000289, GO:0010606, GO:0005634, GO:0016020, GO:0046872, GO:0006351, GO:0008284, GO:0006977, GO:0008150, GO:0043928, GO:0090503, GO:0070966, GO:0035195, GO:0005829, GO:0004535, GO:0004532, GO:0005575, GO:0006355, GO:0003723, GO:0005515
MSTRG.10300	JUND	K04449	GO:0009314, GO:0003677, GO:0032496, GO:0010941, GO:0043565, GO:0000122, GO:0005634, GO:0003713, GO:0009612, GO:0000981, GO:0042127, GO:0034097, GO:0008134, GO:0045597, GO:0000790, GO:0051591, GO:0051726, GO:0003700, GO:0042493, GO:0032870, GO:0006355, GO:0006357, GO:0045944, GO:0006351, GO:0005667, GO:0000978
MSTRG.10301	LOXL5B	K00277	GO:0048570, GO:0005507, GO:0016641, GO:0055114, GO:0030903
MSTRG.10303	NMRK2		GO:0005575
MSTRG.10305	CALR3, CALR, CALR3A, CRT, CALR3B	K08057	GO:0006457, GO:0005783, GO:0051082, GO:0005509
MSTRG.10306	ATCAYB, ATCAY	K18450	GO:0006915
MSTRG.10307	UPF1, UPF1.S	K14326	GO:0005737, GO:0000184, GO:0004386, GO:0000956, GO:0008270, GO:0003677, GO:0043009, GO:0005524
MSTRG.10308	RAB8A	K07901	GO:0008021, GO:0055038, GO:0000086, GO:0006904, GO:0055037, GO:0005929, GO:0030425, GO:0031012, GO:0061024, GO:0046326, GO:0032869, GO:0051223, GO:0048169, GO:0032880, GO:0036064, GO:0072659, GO:0070062, GO:0005730, GO:0016023, GO:0005813, GO:0005634, GO:0005814, GO:0031513, GO:0009306, GO:0043025, GO:0005525, GO:0005794, GO:0042384, GO:0030140, GO:0003924, GO:0017137, GO:0007264, GO:0048210, GO:…
MSTRG.1031	FAM131A		GO:0005575, GO:0008150, GO:0003674
MSTRG.10315	SPINC, SPINB
MSTRG.10316	NDUFV2, ANKRD12	K03943	GO:0045272, GO:0048738, GO:0007399, GO:0043209, GO:0008137, GO:0051536, GO:0051537, GO:0005739, GO:0006120, GO:0005575, GO:0008150, GO:0005747, GO:0003674, GO:0046872, GO:0055114, GO:0016491
MSTRG.10318	NDUFV2, ANKRD12	K03943	GO:0045272, GO:0008137, GO:0051536, GO:0051537, GO:0006120, GO:0005575, GO:0008150, GO:0005747, GO:0003674, GO:0046872, GO:0055114, GO:0016491
MSTRG.10319	ACSS2L	K01895	GO:0016208, GO:0000166, GO:0003824, GO:0019427, GO:0008152, GO:0003987, GO:0016874, GO:0005524
MSTRG.1032	UBXN7		GO:0005575, GO:0008150, GO:0003674
MSTRG.10320	MTCL1
MSTRG.10321	MTCL1
MSTRG.10326	NAPGA, NAPG		GO:0006886, GO:0005774, GO:0061025, GO:0019905, GO:0031201, GO:0005483
MSTRG.1033	PPP1R7	K17550	GO:0005634, GO:0008150
MSTRG.10330	RANBP3B, RANBP3	K15304	GO:0046907, GO:0005829, GO:0008536, GO:0046827, GO:0070412, GO:0005634
MSTRG.10334	CTNNBL1
MSTRG.10335	KLF2B	K17845	GO:0042662, GO:0046872, GO:0042665, GO:0003676
MSTRG.10336	AP1M1.S, AP1M1	K12393	GO:0048565, GO:0032438, GO:0030131, GO:0030665, GO:0070062, GO:0031410, GO:0006886, GO:0016020, GO:0030669, GO:0035646, GO:0005794, GO:0016032, GO:0019886, GO:0006810, GO:0050690, GO:0030659, GO:0032588, GO:0007420, GO:0016192, GO:0005829, GO:0005802, GO:0000139, GO:0005765, GO:0005515, GO:0015031
MSTRG.10339	SLC25A42	K15085	GO:0005347, GO:0006810, GO:0055085, GO:0015228, GO:0016021, GO:0016020, GO:0080121, GO:0005739, GO:0080122, GO:0003735, GO:0005743, GO:0043262, GO:0006412, GO:0015217
MSTRG.1034	GK5	K19583	GO:0005737, GO:0004370, GO:0005975, GO:0016773, GO:0016310, GO:0016301, GO:0000166, GO:0019563, GO:0016740, GO:0006071, GO:0005524
MSTRG.10341	ARMC6
MSTRG.10342	EEF2B, EEF2L2, EEF2.2, EF2, EEF2	K03234	GO:0045121, GO:0002931, GO:0016235, GO:0030529, GO:0005737, GO:0032355, GO:0070062, GO:0005634, GO:0016020, GO:0000166, GO:0002244, GO:0035914, GO:2000767, GO:0045727, GO:0098641, GO:0005525, GO:0098609, GO:0044822, GO:0003924, GO:0051015, GO:0019901, GO:0051593, GO:0014009, GO:0005913, GO:0005886, GO:0031012, GO:0043009, GO:0003009, GO:0005844, GO:0008097, GO:0042788, GO:0007568, GO:0045471, GO:…
MSTRG.10343	RAB11B.1.S, RB11B, RAB11B.2.L, RAB11B.2, RAB11B.1, RAB11B, RAB11BA, RAB11BB	K07905	GO:0008021, GO:0006887, GO:0055038, GO:0035773, GO:1990126, GO:0055037, GO:0016235, GO:0005739, GO:2001135, GO:0044070, GO:0001881, GO:0030054, GO:0005737, GO:0031489, GO:0070062, GO:0016023, GO:0031410, GO:0016020, GO:0045054, GO:0005815, GO:0032402, GO:0098641, GO:0005525, GO:0033572, GO:0098609, GO:0000166, GO:0006810, GO:0003924, GO:0045335, GO:0005913, GO:0071468, GO:0005886, GO:0030672, GO:…
MSTRG.10345	BTBD2	K10477	GO:0031625, GO:0043161, GO:0000932, GO:0042787, GO:0019005, GO:0005515, GO:0030162
MSTRG.10349	PIP5K1C, PIP5K1CA	K00889	GO:0016310, GO:0016740, GO:0016301, GO:0046488, GO:0016307
MSTRG.1035	EIF4G1A, PPP1R7	K17550, K03260	GO:0005575, GO:0003723
MSTRG.10350	GPX4.S, GPX4B, GPX4, GPX4A	K05361	GO:0004602, GO:0004601, GO:0006979, GO:0055114, GO:0016491
MSTRG.10351	SBNO2, SBNO2A		GO:0006355, GO:0050727, GO:0048854
MSTRG.10359	MEX3D	K15686
MSTRG.1036	ATP1B3A	K01540	GO:0006810, GO:0006813, GO:0006811, GO:0016020, GO:0006814, GO:0005890, GO:0016021
MSTRG.10361	MBD3A, MBD3.S, MBD3	K11591	GO:0048568, GO:0044030, GO:0031492, GO:0000785, GO:0003677, GO:0014070, GO:0005737, GO:0016575, GO:0032355, GO:0001701, GO:0005730, GO:0004407, GO:0005634, GO:0043044, GO:0006346, GO:0005654, GO:0016573, GO:1901796, GO:0005694, GO:0000980, GO:0008327, GO:0009888, GO:0000792, GO:0000790, GO:0007420, GO:0043234, GO:0007507, GO:0007568, GO:0016581, GO:0000122, GO:0031667, GO:0005575, GO:0006355, GO:…
MSTRG.10365	LINGO3
MSTRG.10366	TCF3A		GO:0043565, GO:0055002, GO:0003700, GO:0005634, GO:0045666, GO:0045944, GO:0005667, GO:0043425, GO:0046983, GO:0046982, GO:0000978, GO:0042803
MSTRG.10367	SF3A2.S, BRAFLDRAFT_85076, SF3A2	K12826	GO:0016607, GO:0000245, GO:0010976, GO:0030532, GO:0044822, GO:0000389, GO:0000398, GO:0071004, GO:0008380, GO:0005654, GO:0008270, GO:0003676, GO:0005686, GO:0046872, GO:0071013, GO:0005634, GO:0005681, GO:0006397
MSTRG.10369	TPGS1
MSTRG.10370	PLEKHJ1		GO:0005575, GO:0008150
MSTRG.10372	ISYNA1
MSTRG.10377	MIDN
MSTRG.10379		K13096
MSTRG.10380	MAU2, MAU2.S	K11266	GO:0032116, GO:0047485, GO:0034088, GO:0005634, GO:0005654, GO:0000785, GO:0051301, GO:0005515, GO:0007059, GO:0007064, GO:0007067, GO:0007049
MSTRG.10382	MAU2, MAU2.S, NDUAD, NDUFA13	K11353, K11266	GO:0032116, GO:0047485, GO:0034088, GO:0005634, GO:0005654, GO:0000785, GO:0005515, GO:0051301
MSTRG.1039		K04799	GO:0016787, GO:0043765, GO:0006281, GO:0004518, GO:0004519, GO:0004527, GO:0005730, GO:0044824, GO:0042578, GO:0006974, GO:0003824, GO:0006260, GO:0005739, GO:0003677, GO:0046872, GO:0005654, GO:0005634
MSTRG.10391	STK11	K07298	GO:0060575, GO:0000287, GO:0048565, GO:0030308, GO:0016310, GO:0032147, GO:0042593, GO:0030010, GO:0046777, GO:0072332, GO:0005737, GO:0010212, GO:0005634, GO:0016020, GO:0001944, GO:0005739, GO:0000166, GO:0004674, GO:0016740, GO:0004672, GO:0097009, GO:0005524, GO:0006468, GO:0016301, GO:0007050, GO:0001558, GO:0009267, GO:0030295, GO:0019901, GO:0005829, GO:0042493, GO:0006974, GO:0002039
MSTRG.10394			GO:0005575, GO:0008150, GO:0003674
MSTRG.10395	PTPRM	K05693	GO:0016791, GO:0005911, GO:0016311, GO:0006470, GO:0045909, GO:0010842, GO:0007165, GO:0031175, GO:0035335, GO:0005737, GO:0016021, GO:0016020, GO:0048471, GO:0031290, GO:0042802, GO:0016787, GO:0030027, GO:0005913, GO:0005887, GO:0007155, GO:0007156, GO:0045296, GO:0010596, GO:0004725, GO:0042493, GO:0004721, GO:0005001, GO:0005515, GO:0001937, GO:0016525
MSTRG.10397	TTC37
MSTRG.10399	HMGCR, HMGCRA	K00021	GO:0016126, GO:0004420, GO:0050661, GO:0005778, GO:0005783, GO:0015936, GO:0050662, GO:0016021, GO:0016020, GO:0007519, GO:0016616, GO:0005789, GO:0008299, GO:0055114, GO:0016491
MSTRG.1040	AGFG1B	K15044	GO:0005575, GO:0005096
MSTRG.10401	UBAC1	K12174
MSTRG.10404	NOL6	K14544	GO:0032040, GO:0034456, GO:0016021, GO:0016020, GO:0006409, GO:0006364, GO:0032545
MSTRG.10407	LHFPL2B		GO:0008150, GO:0016021, GO:0016020, GO:0003674
MSTRG.10408	RASGRF2B, RASGRF2A, RASGRF2	K12326	GO:0005089, GO:0005088, GO:0016020, GO:0005783, GO:0051056, GO:0000165, GO:0005829, GO:0035023, GO:0005085, GO:0005737, GO:0005789, GO:0043065, GO:0005516, GO:0046578, GO:0005886, GO:0007264, GO:0043547
MSTRG.10409	HOMER1, HOMER1B	K15010	GO:0061061, GO:0006874, GO:0035256
MSTRG.1041	ARHGEF4, ARHG4, XRN1	K05769, K12618	GO:0005089, GO:0004527, GO:0005085, GO:0003676, GO:0035023, GO:0035556
MSTRG.10411	MTX3	K17776	GO:0006810, GO:0006626, GO:0016020, GO:0005739, GO:0005741, GO:0015031
MSTRG.10412	SERINC5		GO:0009597, GO:0042552, GO:0006629, GO:0008654, GO:0016021, GO:0016020, GO:0006658, GO:0006665, GO:0002376, GO:0005886, GO:0015825, GO:0015194, GO:0045087, GO:0051607
MSTRG.10414	SETBP1		GO:0003677
MSTRG.10416	CDK7	K02202	GO:0006294, GO:0008022, GO:0000086, GO:0016310, GO:0000307, GO:0000082, GO:0004693, GO:0008353, GO:0007049, GO:0005737, GO:0006361, GO:0051321, GO:0030521, GO:0005634, GO:0016020, GO:0003713, GO:0006363, GO:0005739, GO:0000166, GO:0005654, GO:0004674, GO:0016740, GO:0006362, GO:0051301, GO:0006367, GO:0006366, GO:0032403, GO:0006368, GO:0048471, GO:0005524, GO:0005856, GO:0006468, GO:0016301, GO:…
MSTRG.10417	RGMB	K06847	GO:0007155, GO:0046658, GO:0005886, GO:0015026, GO:0030509
MSTRG.10418	LNPEP	K01257	GO:0005737, GO:0042277, GO:0016021, GO:0016020, GO:0043171, GO:0008217, GO:0007165, GO:0005886, GO:0007267, GO:0070006, GO:0006508, GO:0008237, GO:0008270
MSTRG.10419	PTAR1	K14137	GO:0005737, GO:0018342, GO:0004659, GO:0016740, GO:1990234, GO:0008318
MSTRG.1042	ARHGEF4, XRN1	K05769, K12618	GO:0005089, GO:0004527, GO:0005085, GO:0003676, GO:0035023, GO:0035556
MSTRG.10422	APBA1A, APBA1	K04531	GO:0008021, GO:0006461, GO:0001540, GO:0007268
MSTRG.10423	APBA1A, APBA1	K04531	GO:0008021, GO:0006461, GO:0001540, GO:0007268
MSTRG.10425	NAAA
MSTRG.10426	SCARB2	K12384	GO:0005764, GO:0016021, GO:0016020, GO:0004872
MSTRG.10428	HINT2		GO:0005575, GO:0003824
MSTRG.1043	SH3GLB1B	K11248	GO:0005737
MSTRG.10431	MRPS30
MSTRG.10432	EMB
MSTRG.10433	MFSD10		GO:0031526, GO:0008493, GO:0016020, GO:0016021, GO:0055085
MSTRG.10437	NRARP, NRARPA, NRARP.L, NRARPB		GO:0032525, GO:0007219, GO:1902367, GO:0001569, GO:0001938, GO:0090263, GO:0006355, GO:0050931, GO:0000122, GO:0045581, GO:0045746, GO:0022407, GO:0006351, GO:0005575, GO:0001755, GO:0002040, GO:0007275, GO:0060828, GO:0002043
MSTRG.10438	SLC2A8	K08145	GO:0005355, GO:0022891, GO:0016020, GO:0005351, GO:0005215, GO:0016021, GO:0006810, GO:0046323, GO:0008643, GO:0022857, GO:0005887, GO:0055085
MSTRG.10439	GLDC	K00281	GO:0003824, GO:0006546, GO:0004375, GO:0055114
MSTRG.10441	JAK2B	K04447	GO:0042393, GO:0019221, GO:0016310, GO:0007169, GO:0035556, GO:0042981, GO:0005856, GO:0038083, GO:0016020, GO:0000166, GO:0016740, GO:0004715, GO:0004713, GO:0004672, GO:0016477, GO:0005524, GO:0042127, GO:0006468, GO:0030218, GO:0045087, GO:0016301, GO:0006954, GO:0031234, GO:0007260, GO:0005102
MSTRG.10442	CAMSAP1, CAMSAP1B	K17493	GO:0005737, GO:0022604, GO:0007010, GO:0008017, GO:0005516, GO:0031175, GO:0005874, GO:0030507
MSTRG.10443	NOTCH1	K02599
MSTRG.10444	NOTCH1B	K02599	GO:0097150, GO:0016020, GO:0007219, GO:0031101, GO:0001568, GO:0050793, GO:0021514, GO:0016021, GO:0030154, GO:0001946, GO:0006355, GO:0002244, GO:0035907, GO:0004872, GO:0048936, GO:0060840, GO:0007275, GO:0021654, GO:0005509
MSTRG.10446	SH2D3CB, SH2D3C		GO:0007264, GO:0005085
MSTRG.10447			GO:0005575, GO:0016491
MSTRG.10449	LRRC8AA, LRRC8AB, LRRC8A		GO:0016021, GO:0016020
MSTRG.10450	LIX1		GO:0005737, GO:0097352
MSTRG.10451	INPP5E
MSTRG.10452	PMPCA	K01412	GO:0004222, GO:0005743, GO:0006627, GO:0003824, GO:0008270, GO:0006508, GO:0046872
MSTRG.10453	KCNT1	K04946
MSTRG.10454	WDR5, WDR5.L	K14963	GO:0018024, GO:0035064, GO:0051568, GO:0001501, GO:0046972, GO:0043984, GO:0031175, GO:0000123, GO:0005634, GO:0043995, GO:0043996, GO:0005654, GO:0005671, GO:0042800, GO:0071339, GO:0043966, GO:0035948, GO:0043982, GO:0043981, GO:0035097, GO:0005622, GO:0006355, GO:0048188, GO:0006351, GO:0005515, GO:0044666, GO:0016569
MSTRG.10455	OLFM1B, OLFM1, OLFM1A, MGC84345		GO:0032281, GO:0005783, GO:0030424, GO:0010629, GO:0010628, GO:0003674, GO:0045202, GO:0007275, GO:0030054, GO:0097060, GO:0001540, GO:0043204, GO:0005615, GO:0060317, GO:0003190, GO:2001223, GO:0043025, GO:0044295, GO:1902430, GO:0023041, GO:0007409, GO:0030516, GO:0042995, GO:0061075, GO:0051259, GO:0007399, GO:0010718, GO:0005623, GO:0005575, GO:0005576, GO:0005515, GO:1902003, GO:0060041
MSTRG.10457		K10486
MSTRG.10458	GPSM1A		GO:0030695
MSTRG.10460	AK5L		GO:0005575, GO:0006139, GO:0005524, GO:0019205
MSTRG.10462	BRD3B, BRD3	K11721
MSTRG.10464	EDF1, EDF1.S	K03627	GO:0003713, GO:0030154, GO:0003677, GO:0043388, GO:0008168, GO:0045446, GO:0007275, GO:0005737, GO:0043565, GO:0070062, GO:0005730, GO:0005634, GO:0004402, GO:0005516, GO:0019216, GO:0044822, GO:0045893, GO:0003700, GO:0005622, GO:0006355, GO:0006351, GO:0005515, GO:0005669
MSTRG.10465	SURF4.1.L, SURF4L, SURF4.2.L, SURF4, SURF4.2	K20369	GO:0005794, GO:0007030, GO:0032527, GO:0005783, GO:0005793, GO:0010638, GO:0016021, GO:0016020, GO:0033116, GO:0005789, GO:0006890, GO:0008150, GO:0003674, GO:0030133, GO:0000139, GO:0034498
MSTRG.10466	DNM1A, DNM1, DNM1B	K01528	GO:0003374, GO:0031623, GO:0000266, GO:0008017, GO:0003924, GO:0072583, GO:0000166, GO:0061025, GO:0031966, GO:0005525
MSTRG.10468	BRAFLDRAFT_57441, RAB14L, RAB14	K07881	GO:0005770, GO:0055037, GO:0006895, GO:0009790, GO:0042742, GO:0030133, GO:0000139, GO:0008543, GO:0032880, GO:0001948, GO:0045176, GO:0070062, GO:0097208, GO:0031410, GO:0016020, GO:0090382, GO:0000166, GO:0030140, GO:0048471, GO:0090387, GO:0031901, GO:0005525, GO:0005795, GO:0005794, GO:0005791, GO:0032456, GO:0007589, GO:0016324, GO:0006810, GO:0003924, GO:0007264, GO:0030659, GO:0045335, GO:…
MSTRG.1047	SELJB, CRJ1A, SELJ
MSTRG.10470	TBCELB
MSTRG.10472	PDXKA, PDXKB, PDXK	K00868	GO:0016310, GO:0005829, GO:0016301, GO:0009443, GO:0016740, GO:0042816, GO:0008478
MSTRG.10473	PKNOX1.1		GO:0005737, GO:0014033, GO:0035066, GO:0043565, GO:0005634, GO:0006355, GO:0031060, GO:0031061, GO:0030902, GO:0003677
MSTRG.10475	NDUFV3		GO:0005739, GO:0015986, GO:0005747, GO:0000276, GO:0015078
MSTRG.10476	SLC37A1	K13783	GO:0006810, GO:0005215, GO:0016021, GO:0016020, GO:0022857, GO:0006820, GO:0055085
MSTRG.10478	KCTD4		GO:0006811, GO:0006810, GO:0051260
MSTRG.1048	ARHGAP29, ARHGAP29B, ARHGAP29A	K20644	GO:0035556, GO:0046872, GO:0005096, GO:0007165
MSTRG.10481	TSC22D1, TSC22D1.L		GO:0005737, GO:0006355, GO:0005634, GO:0003700
MSTRG.10482	ENOX1		GO:0001944, GO:0003676, GO:0000166
MSTRG.10483	DNAJC15, DCJ15	K09535	GO:0016021, GO:0016020, GO:0048793
MSTRG.10485	AKAP11	K16527	GO:0005737, GO:0051018, GO:0010738
MSTRG.10487	SLAIN1A, RGCC	K16580	GO:0005575, GO:0003674, GO:0051726
MSTRG.10488	VWA8		GO:0005524, GO:0016887
MSTRG.10489	SLAIN1A, RGCC	K16580	GO:0005575, GO:0003674, GO:0051726
MSTRG.1049	ARHGAP29, ARHGAP29B, ARHGAP29A	K20644	GO:0035556, GO:0046872, GO:0005096, GO:0007165
MSTRG.10490	DGKH	K00901	GO:0016310, GO:0016301, GO:0007205, GO:0000166, GO:0016740, GO:0035556, GO:0046872, GO:0004143, GO:0005524
MSTRG.10492	FBXL3, FBXL3A	K10269
MSTRG.10494	RSPH1	K19755	GO:0005575, GO:0008150, GO:0003674
MSTRG.10499	EPHA3	K05104
MSTRG.10500	MYO1B	K10356	GO:0003779, GO:0016459, GO:0003774, GO:0005524, GO:0000166
MSTRG.10502	FAM57A
MSTRG.10504	USP2, USP2B	K11833	GO:0006511, GO:0016579, GO:0036459
MSTRG.10506	TIMM22	K17790	GO:0042721, GO:0030943, GO:0016021, GO:0005739, GO:0045039, GO:0015266
MSTRG.10508	SPECC1		GO:0060325
MSTRG.1051	CNN3B, CNN3.L, CNN3A, CNN3		GO:0005737, GO:0005575, GO:0030674, GO:0031032, GO:0043197, GO:0032780, GO:0043025, GO:0008017, GO:0030855, GO:0098641, GO:0030425, GO:0003779, GO:0098609, GO:0005913, GO:0005884, GO:0005515, GO:0005516, GO:0014069, GO:0005925, GO:0005874, GO:0015629
MSTRG.10515	ASPA	K01437	GO:0005737, GO:0016787, GO:0005634, GO:0016811, GO:0016788, GO:0008152, GO:0046872, GO:0019807
MSTRG.10518	C28H11ORF54, CUNH11ORF54, CLG14H11ORF54, CSSA13H11ORF54		GO:0016787, GO:0043765, GO:0004518, GO:0005634, GO:0044824, GO:0042578, GO:0046872
MSTRG.10519	ABR, ABR.L	K20629	GO:0005089, GO:0051056, GO:0005886, GO:0005085, GO:0030036, GO:0007165, GO:0035023, GO:0032496, GO:0035556, GO:0050766, GO:0050728, GO:0043547, GO:0050885, GO:0016020, GO:0043065, GO:0030336, GO:0005096, GO:0060313, GO:0007264, GO:0042472, GO:0007420, GO:0005829, GO:0043314, GO:0002692, GO:0043114
MSTRG.1052	ABCD3B, ABCD3A, ABCD3	K05677	GO:0042626, GO:0006810, GO:0005324, GO:0016021, GO:0016020, GO:0005777, GO:0015910, GO:0000166, GO:0016887, GO:0055085, GO:0005524, GO:0042803
MSTRG.10521	TAF6	K03131	GO:0005634, GO:0051090, GO:0006352, GO:0046982
MSTRG.10523	MYEOV2.S, COPS9, MYEOV2		GO:0005575, GO:0008150, GO:0003674
MSTRG.10526	MYCBP2	K10693	GO:0005737, GO:0046872, GO:0042068, GO:0016567, GO:0021986, GO:0005634, GO:0016020, GO:0048066, GO:0016198, GO:0006355, GO:0016874, GO:0008270, GO:0005515, GO:0007411, GO:0031290, GO:0004842, GO:0006351
MSTRG.10527	SKILB, SKIL		GO:0048666, GO:0005737, GO:0003682, GO:0017053, GO:0000122, GO:0005634, GO:0003714, GO:0046332, GO:0045596, GO:0005667, GO:0000978, GO:0030514, GO:0001078, GO:0030512, GO:0070491
MSTRG.10528	APODB	K03098	GO:0005215, GO:0006810, GO:0008289
MSTRG.1053	HCCSA.1, RWDD3	K01764	GO:0005737, GO:0005634, GO:0005739, GO:0004408
MSTRG.10533	PHC3
MSTRG.10534	EIF5A2, EIF5A.L, EIF5A	K03263	GO:0006452, GO:0045901, GO:0045905, GO:0006611, GO:0030425, GO:0005789, GO:0010666, GO:0051149, GO:0051028, GO:0005783, GO:0005737, GO:0070062, GO:0005634, GO:0016020, GO:0043065, GO:0043066, GO:0043022, GO:0043025, GO:0006406, GO:0017070, GO:0008284, GO:2000379, GO:0044822, GO:0006810, GO:0006913, GO:0008612, GO:0047485, GO:0005643, GO:0005642, GO:0005829, GO:0007204, GO:0003723, GO:0005515, GO:…
MSTRG.10537	MSL2B	K13164	GO:0072487, GO:0061630, GO:0008270, GO:0043984
MSTRG.10538	PLD1B	K01115	GO:0006654, GO:0048870, GO:0035091, GO:0003824, GO:0005794, GO:0004630, GO:0048017, GO:0032534
MSTRG.10539	STAG1, STAG1A, STAG1B	K06671
MSTRG.10540	LARP4B	K18763	GO:0005575, GO:0008150, GO:0000166
MSTRG.10542	TNIK.S, TNIK, TNIKB	K08840	GO:0005737, GO:0006468, GO:0016310, GO:0016301, GO:0000166, GO:0004674, GO:0016740, GO:0005524, GO:0004672, GO:0004702
MSTRG.10548	HS6ST1B, HS6ST1, HS6ST1A	K02514	GO:0016232, GO:0019111, GO:0008146, GO:0004394, GO:0016021, GO:0016020, GO:0016740, GO:0017095, GO:0018726, GO:0018727, GO:0018724, GO:0018725, GO:0018722, GO:0018723, GO:0018721, GO:0050698, GO:0050694, GO:0001517, GO:0001537, GO:0051922, GO:0080131, GO:0034930, GO:0015015
MSTRG.10549	EK1, EPHA4B	K05105	GO:0016310, GO:0005886, GO:0051893, GO:0007169, GO:0043087, GO:0016021, GO:0016020, GO:0016740, GO:0000166, GO:0048685, GO:0004714, GO:0004713, GO:0004672, GO:0016477, GO:0005524, GO:0006468, GO:0016301, GO:0005887, GO:0032956, GO:0030517, GO:0048013, GO:0097155, GO:0097156, GO:0010717, GO:0005003, GO:0005004, GO:0070507, GO:0005769
MSTRG.1055	PTBP2B, PLPPR4, PLPPR4A, PTBP2	K19582, K14948	GO:0006644, GO:0005887, GO:0005634, GO:0016020, GO:0000166, GO:0007165, GO:0007409, GO:0003723, GO:0042577, GO:0046839, GO:0016021, GO:0003676, GO:0006397
MSTRG.10551	BCL2A	K02161	GO:0008630, GO:0016021, GO:0016020, GO:0043066, GO:0097192, GO:0043154, GO:0005741, GO:0046982, GO:0042981, GO:2001243, GO:0042803
MSTRG.10553	NRROS		GO:0005783, GO:0016021, GO:0016020, GO:0005789, GO:0002376, GO:0006801, GO:0006954, GO:0006955, GO:0005886, GO:0045087
MSTRG.10555	FBXO45	K10319	GO:0003674, GO:0045202, GO:0007275, GO:0030054, GO:0021960, GO:0060386, GO:0060384, GO:0043161, GO:0016020, GO:0021799, GO:0042787, GO:0021957, GO:0006974, GO:0045211, GO:0014069, GO:0005886, GO:0042734, GO:0007399, GO:0005575, GO:0016567, GO:0019005, GO:0005515, GO:0001764, GO:0021800
MSTRG.10556	OLFM3A, OLFM3		GO:0042462, GO:0005794, GO:0032281, GO:0005615, GO:0005575, GO:0003674, GO:0045202, GO:0005515, GO:0008150, GO:0030054
MSTRG.10557	PRKAG2A, PRKAG2	K07200
MSTRG.10559	PRMT6	K11437	GO:0006479, GO:0070611, GO:0070612, GO:0042393, GO:0006281, GO:0008757, GO:0005634, GO:0006355, GO:0016569, GO:0006974, GO:0044020, GO:0008469, GO:0016740, GO:0045892, GO:0035241, GO:0035242, GO:0008168, GO:0032259, GO:0005829, GO:0006351
MSTRG.10560	RNPC3	K13157	GO:0048565, GO:0003676, GO:0097157, GO:0031016, GO:0000398, GO:0030626, GO:0001889, GO:0005689, GO:0000166
MSTRG.10561	DIP2C, DIP2CA		GO:0005575, GO:0003824, GO:0003674, GO:0008150, GO:0008152
MSTRG.10563	ZMY11, ZMYND11		GO:0030514, GO:0000122, GO:0005634, GO:0003712, GO:0046872, GO:0042393, GO:0008270, GO:0003682, GO:0000977
MSTRG.10565	NTNG1
MSTRG.10567	PALMDB		GO:0016020, GO:0008360
MSTRG.1057	PTBP2B, PTBP2	K14948	GO:0036002, GO:0033119, GO:0006397, GO:0000166, GO:0044822, GO:0030426, GO:0021510, GO:2000177, GO:0006376, GO:0003723, GO:0003676, GO:0021549, GO:0043025, GO:0005634, GO:0005681, GO:0003729
MSTRG.10570	VAV3	K05730
MSTRG.10572	SYNC, NARS	K01893	GO:0005737, GO:0004812, GO:0006421, GO:0004816, GO:0000166, GO:0003676, GO:0006418, GO:0005524
MSTRG.10573	ASPG	K13278	GO:0005575, GO:0006520, GO:0004067
MSTRG.10574	PLPPR4, LPPR4	K19582	GO:0006644, GO:0007409, GO:0048839, GO:0007165, GO:0005887, GO:0005886, GO:0046839, GO:0008195, GO:0042577
MSTRG.10576	PLPPR5B, PLPPR5	K19581	GO:0006644, GO:0016021, GO:0016020, GO:0007165, GO:0005887, GO:0046839, GO:0042577
MSTRG.10579	ASNS	K01953	GO:0006529, GO:0006541, GO:0005829, GO:0004066, GO:0042803
MSTRG.10580		K01764
MSTRG.10581	PTBP2, PTBP2A	K14948	GO:0005634, GO:0006397, GO:0003723, GO:0003676, GO:0000166
MSTRG.10583	TMEM56, TMEM56A		GO:0016021, GO:0016020
MSTRG.10584	CNN3B, CNN3.L, CNN3A, CNN3		GO:0005737, GO:0005575, GO:0030674, GO:0031032, GO:0043197, GO:0032780, GO:0098641, GO:0008017, GO:0030855, GO:0030425, GO:0003779, GO:0098609, GO:0043025, GO:0005913, GO:0005884, GO:0005515, GO:0005516, GO:0014069, GO:0005925, GO:0005874, GO:0015629
MSTRG.10586	FAM168B, FAM168B.S		GO:0005737, GO:0070062, GO:0016021, GO:0016020, GO:0030424, GO:0008150, GO:0005886, GO:0003674, GO:0048471, GO:0042995
MSTRG.10587	ABCD3, ABCD3A, ABCD3.S	K05677	GO:0006633, GO:0005782, GO:0006635, GO:0005324, GO:0015910, GO:0016887, GO:0042760, GO:0014070, GO:0042626, GO:0005778, GO:0016021, GO:0016020, GO:0005777, GO:0005739, GO:0000166, GO:0005524, GO:0042803, GO:0006810, GO:0055085, GO:0043621, GO:0007031, GO:0043231, GO:0005829, GO:0042493, GO:0005743, GO:0005515
MSTRG.10588	CPNE3
MSTRG.10590	MMP16	K07996	GO:0008047, GO:0005796, GO:0004222, GO:0001958, GO:0019538, GO:0009986, GO:0070006, GO:0097094, GO:0030574, GO:0005578, GO:0035988, GO:0008270, GO:0005887, GO:0005886, GO:0016485, GO:0048701, GO:0022617, GO:0006508, GO:0043085, GO:0005509
MSTRG.10591	STEAP2	K14738	GO:0052851, GO:0005887, GO:0015677, GO:0008823, GO:0005768, GO:0097461
MSTRG.10592	TRDMT1	K15336	GO:0005575, GO:0008168, GO:0016740, GO:0032259
MSTRG.10593	RSU1, RSU1.S		GO:0043547, GO:0010810, GO:0010811, GO:0005829, GO:0003674, GO:0007165, GO:0005515, GO:0007265, GO:0005925, GO:2000179, GO:0070062
MSTRG.10595	VIM	K07606	GO:0005882, GO:0005198
MSTRG.10596	NEUROD6A, NEUROD6	K09080	GO:0007399, GO:0005634, GO:0030154, GO:0050769, GO:0006355, GO:0006351, GO:0003677, GO:0046983, GO:0007275
MSTRG.10597	EIF1B, EIF1, GM6900	K03113	GO:0005737, GO:0006446, GO:0008135, GO:0006412, GO:0005575, GO:0009048, GO:0006950, GO:0008150, GO:0003674, GO:0005634, GO:0006413, GO:0044822, GO:0003743
MSTRG.10598	YME1L1A, YME1L1	K08955	GO:0004176, GO:0004222, GO:0016020, GO:0000166, GO:0005743, GO:0008237, GO:0007005, GO:0006515, GO:0006508, GO:0005524
MSTRG.106	ETFDH, ETFDH.L	K00311	GO:0016491, GO:0016020, GO:0004174, GO:0050660, GO:0051539, GO:0016021, GO:0006810, GO:0005739, GO:0005743, GO:0022900, GO:0043783, GO:0051536, GO:0022904, GO:0048039, GO:0046872, GO:0006979, GO:0055114, GO:0009055
MSTRG.10601	RALYL
MSTRG.10604	NRBP2B, NRBP2	K08875	GO:0006468, GO:0006888, GO:0005829, GO:0004674, GO:0012505, GO:0004672, GO:0035556, GO:0005524
MSTRG.10607	SLC4A2B, SLC4A2	K13855	GO:0006810, GO:0015301, GO:0005215, GO:0016021, GO:0016020, GO:0005452, GO:0006820, GO:0008509, GO:0005887, GO:1902476, GO:0051453, GO:0006811
MSTRG.1061	RXRGA, RXRGB, RXRAA	K08524, K08526	GO:0043565, GO:0003700, GO:0005634, GO:0003707, GO:0006355, GO:0045944, GO:0008270, GO:0043401, GO:0003677, GO:0046872, GO:0004886, GO:0006351
MSTRG.10610	CLG21H18ORF8, CLG3H18ORF8, C20H18ORF8, CLG20H18ORF8, C3H18ORF8, MIC1, CUNH18ORF8, C2H18ORF8, C1H18ORF8, CLG9H18ORF8		GO:0005575, GO:0008150, GO:0003674
MSTRG.10612	TMEFF1B		GO:0003674, GO:0016021, GO:0016020, GO:0008150
MSTRG.10613	CDK5, BRAFLDRAFT_115150	K02090	GO:0005176, GO:0030426, GO:0030425, GO:0030424, GO:0007160, GO:0043525, GO:0030054, GO:0045786, GO:0004674, GO:0016020, GO:0007519, GO:0009611, GO:0000166, GO:0048511, GO:0016740, GO:0043125, GO:0021695, GO:0046875, GO:0001963, GO:0019901, GO:0030517, GO:0042995, GO:0031594, GO:0005829, GO:0070509, GO:0021537, GO:0022038, GO:0061001, GO:0030175, GO:0048167, GO:0001764, GO:0031175, GO:0035249, GO:…
MSTRG.10614	ATG9B	K17907	GO:0000407, GO:0000422, GO:0016021, GO:0016020, GO:0005776, GO:0034727, GO:0034497, GO:0044805
MSTRG.10617	GBX1	K09321	GO:0043565, GO:0060827, GO:0005634, GO:0006355, GO:0021555, GO:0003677, GO:0021549
MSTRG.10619	PCMTD1		GO:0005737, GO:0006464, GO:0004719
MSTRG.1062	AGL, AGLA	K01196	GO:0005737, GO:0005975, GO:0005980, GO:0005978, GO:0030247, GO:0004134, GO:0004135, GO:0003824
MSTRG.10622	UBE2V2, UB2V2	K10704	GO:0032436, GO:0003674, GO:0070911, GO:0000209, GO:0005737, GO:0006303, GO:0070062, GO:0042275, GO:0005634, GO:0005654, GO:0070534, GO:0006282, GO:0051965, GO:0008283, GO:0010976, GO:0061630, GO:0061631, GO:0031372, GO:0031625, GO:0006301, GO:0016567, GO:0005515, GO:0043524, GO:0045739, GO:0000729
MSTRG.10623	MCM4.L, MCM4.S, MCM4	K02212	GO:0016787, GO:0042555, GO:0005524, GO:0004003, GO:0005634, GO:0006270, GO:0003682, GO:0004386, GO:0005654, GO:0001878, GO:0000784, GO:0005515, GO:0003677, GO:0003678, GO:0006260, GO:0016020, GO:0000166, GO:0006268, GO:0003697, GO:0007049
MSTRG.10624	CEBPD	K10050	GO:0003700, GO:0043565, GO:0006351, GO:0006355
MSTRG.10626	AGAP3	K12491	GO:0005737, GO:0005622, GO:0043547, GO:0046872, GO:0005096, GO:0005634, GO:0016020, GO:0003924, GO:0000166, GO:0000060, GO:0071944, GO:0031593, GO:0007264, GO:0034614, GO:0043161, GO:0005525
MSTRG.10630	RB1CC1	K17589
MSTRG.10631	MAPRE2	K10436	GO:0005737, GO:0048701, GO:0008017, GO:0007067, GO:0005874, GO:0051301
MSTRG.10637	ARF3A, ARF2B, ARF1L, ARF3, ARF2, ARF1, ARF3.S, ARF5, ARF2A, ARF5.L	K06883, K07937, K07938	GO:0016020, GO:0002090, GO:0034379, GO:0030017, GO:0034315, GO:0045202, GO:0042803, GO:0005925, GO:0030137, GO:0005737, GO:0097061, GO:0005778, GO:0070062, GO:0005057, GO:0000287, GO:0000139, GO:0000166, GO:0045956, GO:0060999, GO:0043085, GO:0043005, GO:0055108, GO:0006661, GO:0048471, GO:0060872, GO:0005525, GO:0005794, GO:1902307, GO:0005802, GO:0006878, GO:0019886, GO:0006892, GO:0044822, GO:…
MSTRG.10639	COASY, NAGLU	K02318, K01205	GO:0015937, GO:0003824, GO:0009058, GO:0004595, GO:0005524, GO:0004140
MSTRG.10642	RIOK3	K08872	GO:0006468, GO:0016310, GO:0016301, GO:0005575, GO:0004674, GO:0016740, GO:0005524
MSTRG.10643	ESCO1, PAK1IP1	K14830	GO:0005634, GO:0003674, GO:0009968, GO:0005730
MSTRG.10646	GNAL, GNAL2, GNAS	K04632, K04633	GO:0031683, GO:0007608, GO:0005159, GO:0007606, GO:0003924, GO:0005525, GO:0035255, GO:0031698, GO:0005575, GO:0019001, GO:0007165, GO:0004871, GO:0007191, GO:0031852, GO:0000166, GO:0007186, GO:0051430, GO:0031748
MSTRG.10649	VPS13B
MSTRG.1065	PLA2G4A, PLA2G4AA	K16342	GO:0009395, GO:0016787, GO:2000045, GO:0016023, GO:0031410, GO:0009611, GO:0016042, GO:0001541, GO:0008152, GO:0004622, GO:0004623, GO:0004620, GO:0046872, GO:0005737, GO:0006629
MSTRG.10651	VPS13B
MSTRG.10652	NIPAL2
MSTRG.10656	HCN3	K04957, K04956	GO:1903351, GO:0042391, GO:0072718, GO:0034765, GO:0005249, GO:0030552, GO:0071805, GO:0030425, GO:0005248, GO:0044316, GO:0035725, GO:0071320, GO:0045202, GO:0005887, GO:0005886, GO:0060078, GO:0043025
MSTRG.10658	VPS13B
MSTRG.10659	VPS13B	K19526	GO:0015031
MSTRG.1066	ARPC5
MSTRG.10664	CLK2
MSTRG.10666	CMC1	K18171	GO:0008150, GO:0003674, GO:0005739
MSTRG.10667	EOMES, DENND4B	K20163
MSTRG.10669	UB2E2, UBE2E1, UBE2E2	K20217	GO:0032020, GO:0070979, GO:0042296, GO:0061631, GO:0006974, GO:0005515, GO:0070936, GO:0004842, GO:0070534, GO:0005524, GO:1900087
MSTRG.10671	PLCL2	K15370
MSTRG.10672	DENND4B	K20163
MSTRG.10678	RAB5AA, RAB5A.L, RAB5A, RAB5AB	K07887	GO:0008021, GO:0045921, GO:0006909, GO:0015629, GO:0014911, GO:0055037, GO:0007596, GO:0030425, GO:0030424, GO:0030139, GO:0048227, GO:0051021, GO:0036465, GO:0006897, GO:0045121, GO:0098559, GO:0043195, GO:0051036, GO:0010008, GO:0005737, GO:0001726, GO:0007264, GO:0070062, GO:0019001, GO:0031410, GO:0016020, GO:0000166, GO:0048169, GO:0019003, GO:0043005, GO:0048471, GO:0030136, GO:0043025, GO:…
MSTRG.10679	BRAFLDRAFT_115002, ETFB, ETFB.L	K03521	GO:0070062, GO:0033539, GO:0006810, GO:0005739, GO:0043231, GO:0005575, GO:0003674, GO:0008150, GO:0017133, GO:0005759, GO:0022904, GO:0055114, GO:0009055
MSTRG.10680	NR1D2	K08531
MSTRG.10683	IGLON5	K06773	GO:0005515
MSTRG.10687	DHDDS	K11778	GO:0042462, GO:0005783, GO:0006486, GO:0016094, GO:0016765, GO:0016740, GO:0002094, GO:0050908
MSTRG.10688	AGO3, EIF2C3, I2C3	K11593	GO:0035068, GO:1901224, GO:0003674, GO:0031054, GO:0035280, GO:0010628, GO:0005737, GO:0090625, GO:0016020, GO:0006402, GO:0010501, GO:0072091, GO:0044822, GO:0008150, GO:0000794, GO:0035279, GO:0035278, GO:0048015, GO:0007223, GO:0035198, GO:0035194, GO:0035196, GO:0000932, GO:0070578, GO:0005575, GO:0003727, GO:0003725, GO:0003723, GO:0005515, GO:0016442, GO:0005829
MSTRG.1069	RNF2.L, IVNS1ABPA, IVNS1ABP, RNF2, IVNS1ABPB	K10695, K15046	GO:0035518, GO:0008766, GO:0070737, GO:0018169, GO:0035102, GO:0008270, GO:0060042, GO:0015629, GO:0005737, GO:0043774, GO:0016604, GO:0031519, GO:0043773, GO:0000122, GO:0009948, GO:0004842, GO:0005634, GO:0071535, GO:0005654, GO:0032330, GO:0070740, GO:0007281, GO:0046872, GO:0005694, GO:0071339, GO:0001702, GO:0048701, GO:0000278, GO:0033339, GO:0000792, GO:0001739, GO:0000791, GO:0016925, GO:…
MSTRG.10693	SLC9A1	K05742
MSTRG.107	PPID	K05864	GO:0042981, GO:0000413, GO:0006457, GO:0016853, GO:0003755
MSTRG.1070	IVNS1ABP, IVNS1ABPB	K15046	GO:0005737, GO:0005856, GO:0005634, GO:0015629
MSTRG.10700	AZIN1A		GO:0005737, GO:0006596, GO:0003824, GO:0033387, GO:0004586, GO:0042978
MSTRG.10702	SPIRE1
MSTRG.10703	TPPP
MSTRG.10705	BRD9	K11723	GO:0006355, GO:0070577, GO:0006351, GO:0016569
MSTRG.10707	PLEKHG4B		GO:0005575, GO:0008150, GO:0003674
MSTRG.10709	UBR5	K10593	GO:0005737, GO:0050847, GO:0004842, GO:0005634, GO:0061630, GO:0043130, GO:0042787, GO:0003723, GO:0016874, GO:0008270
MSTRG.1071	PRRX1A, PRRX1, NOTO, PRRX1B	K09329	GO:0030326, GO:0060021, GO:0010628, GO:0045880, GO:0003677, GO:0007275, GO:0043565, GO:0000122, GO:0005634, GO:0003713, GO:0070570, GO:0048704, GO:0048664, GO:0048701, GO:0001105, GO:0042472, GO:0071837, GO:0097150, GO:0051216, GO:0042474, GO:0005730, GO:0002053, GO:0006355, GO:0045944, GO:0048844
MSTRG.10713	PTDSS1B, PTDSS1, PTDSS1A	K08729	GO:0006629, GO:0008654, GO:0016021, GO:0016020, GO:0006659, GO:0005789, GO:0016740, GO:0005783
MSTRG.10715	SACM1L.L, SACM1LB, SACM1L, SACM1LA		GO:0008969, GO:0016791, GO:0005783, GO:0008330, GO:0052629, GO:0016312, GO:0005789, GO:0042578, GO:0043812, GO:0043813, GO:0017161, GO:0052745, GO:0016021, GO:0016020, GO:0030487, GO:0052830, GO:0046856, GO:0052831, GO:0016787, GO:0008138, GO:0017017, GO:0030351, GO:0030352, GO:1990003, GO:0052867, GO:0052829, GO:0052828, GO:0043726, GO:0052825, GO:0008579, GO:0019178, GO:0019198
MSTRG.10718	GGCTB, GGCT	K00682	GO:0006750, GO:0016740, GO:0003839
MSTRG.10719	FZD1, FZD1.L	K02432	GO:0016055, GO:0004871, GO:0099054, GO:0060022, GO:0035414, GO:0007165, GO:0007166, GO:1904953, GO:0005925, GO:0007275, GO:0003151, GO:0003150, GO:0004930, GO:0071375, GO:0016021, GO:0016020, GO:0045667, GO:0043005, GO:0030855, GO:0007186, GO:0042802, GO:0042803, GO:0090090, GO:1904886, GO:0005515, GO:0030182, GO:0009986, GO:0035425, GO:0044338, GO:0044339, GO:0030165, GO:0045892, GO:0045893, GO:…
MSTRG.10721	NOD1	K08727	GO:1900750, GO:0050700, GO:0000166, GO:0042742, GO:0032494, GO:0042981, GO:0005524
MSTRG.10724	CDK14	K08821	GO:0005737, GO:0006468, GO:0000308, GO:0051726, GO:0000086, GO:0005634, GO:0016055, GO:0060828, GO:0005524, GO:0005515, GO:0005886, GO:0004693, GO:0005829, GO:0051301, GO:0030332
MSTRG.10727	PHLDB3, ETHE1	K17725
MSTRG.10728	XRCC1	K10803	GO:0003684, GO:0006284, GO:0005634, GO:0000012
MSTRG.10729	TMEM222, TMEM222A, TMEM222B		GO:0003674, GO:0016021, GO:0016020, GO:0008150
MSTRG.1073	TPRA		GO:0005643, GO:0007094, GO:0005487, GO:0006606, GO:0006913
MSTRG.10730	PABPC1B, PABPC1, PABPC1A	K13126	GO:0008022, GO:0000184, GO:0008143, GO:1990124, GO:0030425, GO:0036464, GO:0003676, GO:0000166, GO:0005737, GO:0005925, GO:0070062, GO:0043488, GO:0031047, GO:0005634, GO:0016020, GO:0045070, GO:0030529, GO:0003730, GO:0045727, GO:0008380, GO:1900153, GO:2000623, GO:0071013, GO:0044822, GO:0008266, GO:0060213, GO:0008150, GO:0008494, GO:0048255, GO:0000289, GO:0010494, GO:0007507, GO:0005829, GO:…
MSTRG.10731	WDTC1	K11807
MSTRG.10732	EPC1A	K11322	GO:0032777, GO:0005634, GO:0004402, GO:0006355, GO:0006357, GO:0006351, GO:0035267
MSTRG.10735	PTPRE	K18033
MSTRG.10737	GLRX3		GO:0005737, GO:0020027, GO:0051536, GO:0055072, GO:0005938, GO:0045454, GO:0046872, GO:0015035, GO:0009055
MSTRG.10739	EBF3, EBF3A	K09103	GO:0005634, GO:0006355, GO:0001077, GO:0045944, GO:0045893, GO:0005515, GO:0003677, GO:0000978, GO:0046872, GO:0007275, GO:0006351
MSTRG.1074	KIFAP3B		GO:0005871, GO:0019894
MSTRG.10742	PPP2R2D, PPP2R2A, PPP2R2D.L	K04354	GO:0061621, GO:0000184, GO:0000086, GO:0006470, GO:0034047, GO:0008601, GO:0007067, GO:0051301, GO:0005737, GO:0005654, GO:0016311, GO:0006112, GO:0007049, GO:0007084, GO:0032403, GO:0032502, GO:0010458, GO:0000278, GO:0070262, GO:0048156, GO:0043278, GO:0008195, GO:0051721, GO:0000159, GO:0005829, GO:0004722, GO:0005515
MSTRG.10743	BNIP3	K15464	GO:0097345, GO:0016020, GO:0005783, GO:0016021, GO:0005635, GO:0043065, GO:0005740, GO:0005741, GO:0043068
MSTRG.10745	JAKMIP3
MSTRG.10746	DPYSL4		GO:0005737, GO:0016787, GO:0016810, GO:0070997, GO:0097485
MSTRG.10748	DOCK1	K13708	GO:0007264, GO:0007010, GO:0005096, GO:0005085, GO:0007520, GO:0016477
MSTRG.1075	MFSD12A		GO:0016021, GO:0016020, GO:0003674
MSTRG.10753	KIF5B	K10396	GO:0035774, GO:0042391, GO:0007018, GO:1905152, GO:0030139, GO:0005871, GO:0031340, GO:0090004, GO:0005874, GO:0043268, GO:0005737, GO:0031982, GO:0007028, GO:0047496, GO:0016020, GO:0030705, GO:0098609, GO:0048471, GO:0098641, GO:0005524, GO:0032230, GO:0035253, GO:0008017, GO:0090316, GO:0044295, GO:0005913, GO:0008432, GO:0008574, GO:0005815, GO:0072383, GO:0007411, GO:0003777, GO:0005515, GO:…
MSTRG.10756	BCCIP	K15262	GO:0006974, GO:0005634, GO:0007049, GO:0006281
MSTRG.10758	FDXR	K18914	GO:0015039, GO:0005759, GO:0005739, GO:0055114, GO:0016491
MSTRG.1076	CSNK1G2, CSNK1G2A	K08958	GO:0005737, GO:0006468, GO:0016301, GO:0006897, GO:0016310, GO:0005634, GO:0016055, GO:0018105, GO:0000166, GO:0004674, GO:0016740, GO:0008360, GO:0004672, GO:0005524
MSTRG.10764	FBXL15	K10281	GO:0005737, GO:0009953, GO:0000086, GO:0030513, GO:0031146, GO:0016567, GO:0019005, GO:0004842, GO:0030282
MSTRG.10766	FADS6	K12419
MSTRG.10767	TVP23B		GO:0016192, GO:0009306, GO:0016021, GO:0016020, GO:0003674, GO:0030173
MSTRG.10769	POLR3A	K03018	GO:0016779, GO:0046872, GO:0051607, GO:0045087, GO:0016020, GO:0032481, GO:0005666, GO:0005654, GO:1903955, GO:0016740, GO:0001056, GO:0006351, GO:0032728, GO:0003677, GO:0003899, GO:0003682, GO:0006383, GO:0005829, GO:1903146
MSTRG.1077	ZNF414		GO:0046872, GO:0003676
MSTRG.10770	EXOC7	K07195	GO:0006887, GO:0003674, GO:0000145
MSTRG.10774	SAR1A, SAR1B, SAR1AA	K07953	GO:0048208, GO:0005783, GO:0005789, GO:0003674, GO:0002474, GO:0006888, GO:0006886, GO:0016020, GO:0000166, GO:0046872, GO:0005525, GO:0005794, GO:0019886, GO:0006810, GO:0003924, GO:0008150, GO:0012507, GO:0032580, GO:0016192, GO:0005829, GO:0005622, GO:0005575, GO:0005515, GO:0015031
MSTRG.10776	ASCC1	K18666	GO:0001966, GO:0007409, GO:0007528, GO:0003723, GO:0003676, GO:0061055
MSTRG.10777	SPOCK2
MSTRG.10779	DDIT4	K08270	GO:0005737, GO:0006915, GO:0009953, GO:0005739, GO:0009968
MSTRG.1078	AMOTL2B		GO:0005575, GO:0003674, GO:0035912
MSTRG.10783	NDUFB8
MSTRG.10787	ADKB, ADK, ADKA	K00856	GO:0004001, GO:0016773, GO:0016310, GO:0016301, GO:0016740, GO:0006166
MSTRG.10788	SEC31B	K14005
MSTRG.1079	SAP130B, SAP130	K19192	GO:0070822, GO:0043966, GO:0021508, GO:0004402, GO:0003713, GO:0030914, GO:0001966, GO:0006355, GO:0008345, GO:0010468
MSTRG.10790	VCL	K05700
MSTRG.10792	FMN2B, FMN2	K02184	GO:0008017, GO:0005884, GO:0045010
MSTRG.10793	ZRANB1A, ZRANB1	K11862	GO:0022604, GO:0071947, GO:0030177, GO:0008270, GO:0008233, GO:1990168, GO:0005737, GO:0005634, GO:0004843, GO:0005654, GO:0006508, GO:0046872, GO:0070536, GO:0016787, GO:0008234, GO:0035523, GO:0070530, GO:0036459, GO:0016477, GO:0007010, GO:0007420, GO:0016055, GO:0005515
MSTRG.10794	HPDL
MSTRG.10796		K02180
MSTRG.10798	LHPP, OAT, OAT.1	K00819, K11725	GO:0008969, GO:0016787, GO:0000287, GO:0010121, GO:0008483, GO:0006470, GO:0005634, GO:0004427, GO:0005737, GO:0003824, GO:0006796, GO:0030170, GO:0008152, GO:0004587, GO:0046872, GO:0005829, GO:0042802, GO:0019544
MSTRG.10799	OAT, OAT.1	K00819	GO:0005737, GO:0008483, GO:0003824, GO:0010121, GO:0019544, GO:0004587, GO:0042802, GO:0030170
MSTRG.1080	RAB6B.L, RAB6BB, RAB6BA, RAB6A, RAB6B, RAB6C, RAB41	K07893, K07894	GO:0005794, GO:0006891, GO:0006890, GO:0016192, GO:0005793, GO:0016023, GO:0031410, GO:0005829, GO:0006810, GO:0003924, GO:0005525, GO:0005623, GO:0000166, GO:0005622, GO:0005515, GO:0042147, GO:0015031, GO:0016020, GO:0007264, GO:0031489, GO:0000139
MSTRG.10800	RAB37
MSTRG.10804	CTBP2A, CTBP2	K04496	GO:0051287, GO:0030154, GO:0045202, GO:0007416, GO:0016491, GO:0060386, GO:0000122, GO:0005634, GO:0003714, GO:0003713, GO:0097470, GO:0030054, GO:0048386, GO:0042803, GO:0008285, GO:0017053, GO:0019079, GO:0050872, GO:0045892, GO:0008152, GO:0035563, GO:0055114, GO:0070073, GO:0016616, GO:0014013, GO:0006355, GO:0045944, GO:0006351, GO:0005515, GO:0042974, GO:0003682, GO:0043010, GO:0045634
MSTRG.10808	COMTD1
MSTRG.1081	THAP4
MSTRG.10810	SAMD8		GO:0003674, GO:0016021, GO:0016020, GO:0008150
MSTRG.10811	VDAC2, VDAC2.L	K15040	GO:0031101, GO:0016021, GO:0008016, GO:0005739, GO:0036444, GO:0006820, GO:0005741, GO:0005886, GO:0055085, GO:0015267, GO:0044070, GO:0008308, GO:0042803
MSTRG.10812	KCNMA1, KCNMA1A	K04936	GO:0010996, GO:0071805, GO:0006813, GO:0016021, GO:0016020, GO:0008076, GO:0060072, GO:0005249, GO:0034765, GO:0046872, GO:0015269
MSTRG.10814	CUL3.S, BRAFLDRAFT_275695, CUL3A, CUL3B, CUL3.L, CUL3	K03869	GO:0048208, GO:0008284, GO:0045842, GO:0030030, GO:0000082, GO:0097193, GO:0035024, GO:0031208, GO:0000209, GO:0000278, GO:0005737, GO:0016020, GO:0001701, GO:0006888, GO:0000902, GO:0000122, GO:0043161, GO:0005634, GO:0007369, GO:0000165, GO:0044346, GO:0005654, GO:0007080, GO:0042787, GO:0032467, GO:0016477, GO:0042803, GO:0090090, GO:0005794, GO:0030332, GO:0006810, GO:0031145, GO:0007050, GO:…
MSTRG.10815	PPP5C	K04460	GO:2000324, GO:0006470, GO:1990635, GO:0004871, GO:0007067, GO:0005737, GO:0043204, GO:0005634, GO:0000165, GO:0005654, GO:0016576, GO:0001965, GO:0031072, GO:0046872, GO:0005524, GO:0003723, GO:0016787, GO:0010288, GO:0006281, GO:0008017, GO:0070301, GO:0051291, GO:0008289, GO:0071276, GO:0043531, GO:0005886, GO:0043278, GO:1901215, GO:0043234, GO:0043231, GO:0005829, GO:0004722, GO:0004721, GO:…
MSTRG.10816	RYR2	K04962	GO:0086029, GO:1903779, GO:0005262, GO:0051284, GO:0019899, GO:0098735, GO:0030509, GO:0034704, GO:0034236, GO:0014701, GO:0042383, GO:0044325, GO:0001666, GO:0060048, GO:0086064, GO:0030018, GO:0003220, GO:0035994, GO:0086005, GO:0015278, GO:0070062, GO:0002027, GO:0016020, GO:0003300, GO:0051209, GO:0033017, GO:0098907, GO:0098904, GO:0035584, GO:0005509, GO:0005219, GO:0010460, GO:0098910, GO:…
MSTRG.10817	CUL3, CUL3B, CUL3.L	K03869	GO:0048208, GO:0090090, GO:0045842, GO:0030030, GO:0000082, GO:0097193, GO:0035024, GO:0031208, GO:0004842, GO:0006511, GO:0000209, GO:0030332, GO:0005737, GO:0016020, GO:0001701, GO:0006888, GO:0070062, GO:0000122, GO:0043161, GO:0005634, GO:0007369, GO:0000165, GO:0044346, GO:0005654, GO:0007080, GO:0042787, GO:0032467, GO:0016477, GO:0042803, GO:0008284, GO:0005794, GO:0000278, GO:0046982, GO:…
MSTRG.10819	SBDS, SBDS.S	K14574	GO:0005737, GO:0008283, GO:0000922, GO:0005634, GO:0005730, GO:0042254, GO:0002573, GO:0005654, GO:0030851, GO:0003723, GO:0042256, GO:0043022, GO:0031017, GO:0006364
MSTRG.10820	POR.L, PORA, PORB, POR	K00327	GO:0050661, GO:0050660, GO:0005783, GO:0030586, GO:0016021, GO:0016020, GO:0005789, GO:0003958, GO:0010181, GO:0055114, GO:0016491
MSTRG.10823	RSRC1		GO:0005575, GO:0003674
MSTRG.10827	DOCK10		GO:0007264, GO:0005085
MSTRG.10828	HEPHL1A		GO:0046872, GO:0016021, GO:0016020, GO:0005507, GO:0055114, GO:0016491
MSTRG.10829	HEPHL1A		GO:0046872, GO:0016021, GO:0016020, GO:0005507, GO:0055114, GO:0016491
MSTRG.1083	STK25B, STK25, STK25A	K08838	GO:0016310, GO:0007163, GO:0007165, GO:0046777, GO:0036481, GO:0005737, GO:0090168, GO:0070062, GO:0000166, GO:0016740, GO:0048514, GO:0023014, GO:0004672, GO:0046872, GO:0005524, GO:0042803, GO:0005794, GO:0006468, GO:0016301, GO:0032874, GO:0051645, GO:0006979, GO:0007507, GO:0050772, GO:0042542, GO:0000139, GO:0003401, GO:0005515, GO:0004702, GO:0051683
MSTRG.10830	FNDC3A
MSTRG.10831	FNDC3A
MSTRG.10832	MLNR	K05266
MSTRG.10834	RCBTB2	K11494
MSTRG.10836	FNDC3A
MSTRG.10842	HEPHL1A		GO:0046872, GO:0016021, GO:0016020, GO:0005507, GO:0055114, GO:0016491
MSTRG.10844	FOXO1A, FOXO1	K07201	GO:0043565, GO:0003700, GO:0005634, GO:0001945, GO:0006355, GO:0006351, GO:0003677, GO:0000981
MSTRG.10846	LHFP, LHFPL1		GO:0016021, GO:0016020, GO:0003674
MSTRG.10848	LPAR6A, LPAR6	K04273	GO:0004930, GO:0016021, GO:0016020, GO:0070915, GO:0007165, GO:0004871, GO:0001525, GO:0007186
MSTRG.10849	COG6	K20293	GO:0006891, GO:0006888, GO:0017119, GO:0070085, GO:0000139, GO:0032588, GO:0003674, GO:0015031
MSTRG.1085	LRRC8D, LRRC8DA		GO:0016021, GO:0016020
MSTRG.10850	MAML2
MSTRG.10854	ATP1B3B	K01540	GO:0006810, GO:0006813, GO:0006811, GO:0016020, GO:0006814, GO:0005890, GO:0016021
MSTRG.10856	ECE2B, ECE2	K01415	GO:0016787, GO:0004222, GO:0016021, GO:0016020, GO:0070285, GO:0006508, GO:0016486, GO:0008237
MSTRG.10857	TFDP2	K09392	GO:0000278, GO:0003700, GO:0008134, GO:0003712, GO:0006355, GO:0006351, GO:0005667, GO:0003677, GO:0005634, GO:0007049, GO:0000981
MSTRG.10858	EIF4H		GO:0005844, GO:0033592, GO:0034057, GO:0016281, GO:0000166, GO:0097010, GO:0003676, GO:0002181, GO:0001731, GO:0043024, GO:0003743
MSTRG.10859	LIPT2	K03801	GO:0005737, GO:0009249, GO:0006464, GO:0016740, GO:0016415, GO:0016746, GO:0005739, GO:0033819, GO:0009107, GO:0016874
MSTRG.10861	EIF4H		GO:0016021, GO:0016020
MSTRG.10862	SPCS2	K12947	GO:0005787, GO:0043231, GO:0016787, GO:0016021, GO:0016020, GO:0045047, GO:0006465, GO:0006508, GO:0008233, GO:0005783, GO:0008234, GO:0031090
MSTRG.10863	ABCG1	K05679	GO:0009897, GO:0034375, GO:0034374, GO:0016887, GO:0006869, GO:0055037, GO:0017127, GO:0005789, GO:0034041, GO:0042157, GO:0055099, GO:0042987, GO:1901998, GO:0055091, GO:0005548, GO:0015485, GO:0033993, GO:0016021, GO:0016020, GO:0005739, GO:0000166, GO:0005654, GO:0034436, GO:0034437, GO:0010745, GO:0008203, GO:0002040, GO:0045542, GO:0033700, GO:0043691, GO:0005794, GO:0043531, GO:0006810, GO:…
MSTRG.10866	PGM2L1	K11809	GO:0047933, GO:0071704, GO:0005829, GO:0005975, GO:0016868
MSTRG.1087	2020-09-02	K16942	GO:0005525, GO:0051301, GO:0007049, GO:0000166
MSTRG.10870	ARRB1, ARRB2, ARRB2B	K04439	GO:0035774, GO:0000187, GO:0008589, GO:0031896, GO:0033138, GO:0031692, GO:0031691, GO:0005886, GO:0045211, GO:0035162, GO:0035025, GO:0000785, GO:0007165, GO:0045309, GO:0016023, GO:0048368, GO:0004857, GO:0032088, GO:0044325, GO:0005737, GO:0032717, GO:0007517, GO:0035066, GO:0043154, GO:0005834, GO:0031410, GO:0034393, GO:0001934, GO:0004402, GO:0005547, GO:0005654, GO:0005159, GO:0031398, GO:…
MSTRG.10872	PHKG1B, PHKG1A, PHKG1	K00871	GO:0006468, GO:0005964, GO:0016310, GO:0016301, GO:0004689, GO:0000166, GO:0004674, GO:0016740, GO:0005516, GO:0005978, GO:0004672, GO:0001525, GO:0005524
MSTRG.10873	BRWD1	K11798	GO:0003674, GO:0005634, GO:0008360, GO:0007010, GO:0006357
MSTRG.10875	HNRNPL2, HNRNPL	K13159	GO:0006397, GO:0005634, GO:0000166, GO:0019013, GO:0003723, GO:0003676, GO:0030529, GO:0019012
MSTRG.10876	BRWD1, HNRNPL2, HNRNPL	K13159, K11798	GO:0008360, GO:0007010, GO:0005634, GO:0000166, GO:0006357, GO:0019013, GO:0019012, GO:0003676, GO:0003723, GO:0003674, GO:0030529, GO:0006397
MSTRG.10878	WRB		GO:0007507, GO:0005783, GO:0071816, GO:0016021, GO:0016020, GO:0005789, GO:0060041
MSTRG.10879	BRWD1	K11798	GO:0003674, GO:0005634, GO:0008360, GO:0007010, GO:0006357
MSTRG.1088	GTF2B, GTF2B.L, TF2B	K03124	GO:0042795, GO:0006352, GO:0005515, GO:0005730, GO:0017025, GO:0008134, GO:0006355, GO:0006366, GO:0006367, GO:0005654, GO:0046966, GO:0008270, GO:0016032, GO:0003677, GO:0001047, GO:0006368, GO:0050434, GO:0046872, GO:0005634, GO:0006351
MSTRG.10886	GLTSCR2	K14840	GO:0008150, GO:0003674
MSTRG.10888	DSCAMB, DSCAM	K06767	GO:0007155, GO:0016021, GO:0016020, GO:0007399, GO:0005887
MSTRG.1089	TOX, SEP15		GO:0008430, GO:0005783, GO:0005788
MSTRG.10890	SIRT2, ECH1	K11412, K12663	GO:0032436, GO:1900119, GO:0016787, GO:0051287, GO:0052790, GO:0006476, GO:0046970, GO:0061433, GO:0042177, GO:0008270, GO:0043388, GO:0043220, GO:0047419, GO:0005737, GO:0072687, GO:0005819, GO:0043204, GO:0000122, GO:0043209, GO:0005813, GO:0005634, GO:0008759, GO:0005739, GO:0070446, GO:0052773, GO:0042903, GO:0033270, GO:0048471, GO:0034882, GO:0034885, GO:0010507, GO:0034573, GO:0008285, GO:…
MSTRG.10891	SIRT2	K11412	GO:0032436, GO:1900119, GO:0016787, GO:0051287, GO:0052790, GO:0006476, GO:0046970, GO:0061433, GO:0042177, GO:0008270, GO:0043388, GO:0043220, GO:0047419, GO:0005737, GO:0072687, GO:0005819, GO:0043204, GO:0000122, GO:0043209, GO:0005813, GO:0005634, GO:0005814, GO:0070446, GO:0052773, GO:0042903, GO:0033270, GO:0048471, GO:0046872, GO:0034885, GO:0010507, GO:0034573, GO:0008285, GO:2000378, GO:…
MSTRG.10892	BACE1	K04521	GO:0004175, GO:0005783, GO:0005794, GO:0019899, GO:0030424, GO:0022011, GO:0008233, GO:0050435, GO:0070931, GO:0010008, GO:0044267, GO:0001540, GO:0031410, GO:0005771, GO:0016020, GO:0006509, GO:0006508, GO:0016787, GO:0009986, GO:0030659, GO:0005788, GO:0005887, GO:0005886, GO:0008798, GO:0045121, GO:0030163, GO:0031643, GO:0005770, GO:0004190, GO:0005515, GO:0005768, GO:0016021, GO:0005802
MSTRG.10896	2020-09-04	K16943
MSTRG.10897	LIMK1	K05743
MSTRG.10899	GBAS, SERB, NIPS2, PSPH	K01079	GO:0005737, GO:0006564, GO:0016791, GO:0000287, GO:0005739, GO:0004647, GO:0008152
MSTRG.109	QDPRA, RAPGEF2	K00357, K08018	GO:0007264, GO:0005085, GO:0007165, GO:0016491
MSTRG.10907	MED17	K15133	GO:0019827, GO:0016020, GO:0005667, GO:0045893, GO:0046966, GO:0006355, GO:0005634, GO:0030521, GO:0003713, GO:0003712, GO:0000151, GO:0001104, GO:0016567, GO:0006357, GO:0045944, GO:0004872, GO:0006367, GO:0030518, GO:0016592, GO:0061630, GO:0006351
MSTRG.10908	SRPRB	K12272	GO:0016021, GO:0016020, GO:0005525
MSTRG.1091	KIF1AB, KIF1A, KIF1AA	K10392	GO:0005622, GO:0008017, GO:0007018, GO:0030705, GO:0005524, GO:0016887, GO:0005871, GO:0000166, GO:0003777
MSTRG.10910	SNAPC3	K15210	GO:0005575
MSTRG.10911	WBSCR22, WBS22	K19306	GO:0005575, GO:0008168, GO:0008152
MSTRG.10912	SPTSSB		GO:0005783, GO:0016021, GO:0016020, GO:0017059, GO:0004758, GO:0006665, GO:0006629
MSTRG.10913	RABGEF1L	K20131	GO:0005575, GO:0008150, GO:0008270, GO:0003677
MSTRG.10914	CUX1B, CUX1, SH2B2	K09313, K07193	GO:0006891, GO:0016020, GO:0003674, GO:0016021, GO:0030173
MSTRG.10915	PPM1L	K17506	GO:0030148, GO:0070062, GO:0005789, GO:0006470, GO:0016021, GO:0000165, GO:0004722, GO:0005622, GO:0046872, GO:0007178
MSTRG.10917	NMD3	K07562	GO:0005737, GO:0005730, GO:0005634, GO:0006810, GO:0000055, GO:0005654, GO:0015031, GO:0043023
MSTRG.1092	FAM110B, KIF1AB, KIF1A	K10392	GO:0005737, GO:0005856, GO:0008017, GO:0007018, GO:0005815, GO:0030705, GO:0003674, GO:0005524, GO:0016887, GO:0005871, GO:0008150, GO:0000166, GO:0003777
MSTRG.10921	KPNA4.S, KPNA4		GO:0008565, GO:0005737, GO:0070062, GO:0008139, GO:0005643, GO:0005634, GO:0006810, GO:0006606, GO:0006607, GO:0042542, GO:0005654, GO:0005515, GO:0015031, GO:0075733, GO:0005829, GO:0019054
MSTRG.10922			GO:0007165
MSTRG.10923	IFT80	K19678	GO:0030992, GO:0008104, GO:0060271, GO:0060026, GO:0005813, GO:0031514, GO:0042384, GO:0003674, GO:0060042, GO:0005929, GO:0042995
MSTRG.10924	SCHIP1.S, SCHIP1		GO:0048705, GO:0005737, GO:0005575, GO:0048745, GO:0001822, GO:0008585, GO:0060021, GO:0009791, GO:0006807, GO:0048008, GO:0008210, GO:0003674, GO:0042802, GO:0005515, GO:0001553, GO:0008150, GO:0010761, GO:0060325, GO:0042803
MSTRG.10928	MFSD1		GO:0016020, GO:0016021, GO:0006810, GO:0055085
MSTRG.1093	TOX, FAM110B		GO:0005737, GO:0005856, GO:0003674, GO:0008150, GO:0005815
MSTRG.10931	P2RY12	K04298	GO:0004930, GO:0007596, GO:0016021, GO:0016020, GO:0001774, GO:0005887, GO:0045028, GO:0007186
MSTRG.10932	MLF1
MSTRG.10935	NRIP1A	K17965	GO:0005102, GO:0006357, GO:0005634, GO:0003712
MSTRG.10938	MLF1, GFM1
MSTRG.10939	NUFIP2		GO:0005575, GO:0008150, GO:0003723
MSTRG.1094	CAR8, CA8	K01672	GO:0007626, GO:0021549, GO:0006730, GO:0036269, GO:0005575, GO:0046872, GO:0008270, GO:0043009, GO:0004089
MSTRG.10942	WSCD1
MSTRG.10943	LYRM9		GO:0005575, GO:0008150, GO:0003674
MSTRG.10946	NLK, NLK1, NLK2, NLK.L	K04468	GO:0018107, GO:0016310, GO:0033136, GO:0006468, GO:0050821, GO:0030177, GO:0035556, GO:0000166, GO:0046777, GO:0005737, GO:0045746, GO:0005634, GO:0000287, GO:0000165, GO:0050769, GO:0005654, GO:0004674, GO:0016740, GO:0004672, GO:0046872, GO:0005524, GO:0006351, GO:0042169, GO:0008134, GO:0016301, GO:0007179, GO:0007223, GO:0031625, GO:0005829, GO:0016055, GO:0030178, GO:0006355, GO:0004707, GO:…
MSTRG.10948	MSI2	K14411
MSTRG.10949	AKAP1B, AKAP1	K16518	GO:0016021, GO:0016020, GO:0005739, GO:0003723, GO:0003676, GO:0010738, GO:0034237
MSTRG.1096	RAB2A, RAB2B, BRAFLDRAFT_58617, RAB2A.L	K07877, K07878	GO:0042470, GO:0007030, GO:0045921, GO:0006888, GO:0016192, GO:0000139, GO:0033116, GO:0005634, GO:0003924, GO:0005525, GO:0005789, GO:0005765, GO:0019003, GO:0005515, GO:0005886, GO:0015031, GO:0007264, GO:0070062
MSTRG.10961	WSB1	K10341	GO:0016567, GO:0035556
MSTRG.10963	NF1A, NF1	K08052	GO:0034605, GO:0021510, GO:0030425, GO:0030424, GO:0022011, GO:0043525, GO:0016020, GO:0007519, GO:0045664, GO:0045545, GO:0042127, GO:0060251, GO:0007613, GO:0043535, GO:0061535, GO:0061534, GO:0042992, GO:0043234, GO:1900271, GO:0032228, GO:0030199, GO:0030198, GO:0007165, GO:0048715, GO:0048712, GO:0098597, GO:0048485, GO:0048169, GO:0043547, GO:0001568, GO:0008017, GO:0042060, GO:0021897, GO:…
MSTRG.10969	CUEDC1B, CUEDC1		GO:0005575, GO:0008150, GO:0003674
MSTRG.10972	HMGB1B, HMGB1A, HMGB1	K10802	GO:0033151, GO:1903672, GO:0097100, GO:0006309, GO:0006265, GO:0032728, GO:2000426, GO:0043280, GO:0032392, GO:0006284, GO:0032425, GO:0006935, GO:0005793, GO:0050930, GO:0043537, GO:0000793, GO:0046330, GO:0034165, GO:0030295, GO:0007204, GO:0002270, GO:0032735, GO:0032733, GO:0045931, GO:0005125, GO:0051106, GO:0051103, GO:0050786, GO:0031175, GO:0043388, GO:2000819, GO:0070182, GO:0002281, GO:…
MSTRG.10975	B3GLCT
MSTRG.10977	ARFIP2B, ARFIP2A, ARFIP2	K20314	GO:0005737, GO:0031529, GO:0034315, GO:0019904
MSTRG.10980	POSTNB, POSTN, FRY, POSTNA, FRYA		GO:0016203, GO:0090527, GO:0005615, GO:0016021, GO:0016020, GO:0030427, GO:0030198, GO:0005938, GO:0031175, GO:0007155, GO:0050839, GO:0005578, GO:0000902
MSTRG.10981	SPG20
MSTRG.10983	DCLK1	K08805	GO:0048675, GO:1900181, GO:0006468, GO:0018105, GO:0009615, GO:0007399, GO:0004674, GO:0016197, GO:0005622, GO:0005057, GO:0048813, GO:0001764, GO:0005887, GO:0004672, GO:0030900, GO:0035556, GO:0021952, GO:0005524, GO:0007417
MSTRG.10987			GO:0005737, GO:0000049, GO:0016706, GO:0005634, GO:0008198, GO:0008152, GO:0008168, GO:0016300, GO:0002098
MSTRG.10988	NBEA, NBEAB, NBEAA		GO:0005737, GO:0016020, GO:0016358, GO:0007416
MSTRG.10989	MAB21L1, MB211, MAB21L2		GO:0048701, GO:0005634, GO:0001654, GO:0060041, GO:0002088, GO:0043010, GO:0007275, GO:0048048
MSTRG.1099	MPLKIP
MSTRG.10991	DLC1, STARD13B	K20632	GO:0007165, GO:0008289
MSTRG.10992	POSTNB, FRY, FRYA		GO:0016203, GO:0090527, GO:0005615, GO:0030427, GO:0030198, GO:0005938, GO:0031175, GO:0007155, GO:0050839, GO:0005578, GO:0000902
MSTRG.10996	PDS5B	K11267	GO:0008285, GO:0003674, GO:0006281, GO:0005634, GO:0000785, GO:0003677, GO:0007064, GO:0051301
MSTRG.10998	TMEM106BA, T106B		GO:0003674, GO:0016020, GO:0008150
MSTRG.10999	ARL4AA, ARL4A	K07945	GO:0005737, GO:0005622, GO:0005730, GO:0005634, GO:0016020, GO:0003924, GO:0050873, GO:0000166, GO:0005654, GO:0005886, GO:0007264, GO:0005525
MSTRG.11	CXXC5B		GO:0008270, GO:0003677
MSTRG.110	QDPR, FSTL5, QDPRA	K00357	GO:0005509, GO:0016491
MSTRG.1100	CHD7	K14437	GO:0007368, GO:0001947, GO:0051216, GO:0048701, GO:0014029, GO:0016021, GO:0016020, GO:0009303, GO:0048840, GO:0016817, GO:0005634, GO:0042472, GO:0060041, GO:0021602, GO:0043009, GO:0001756, GO:0030282, GO:0005524
MSTRG.11000	MAG	K06771	GO:0042802, GO:0016021, GO:0016020, GO:0030246, GO:0005515
MSTRG.11001	ETV1	K09431	GO:0043565, GO:0003700, GO:0005634, GO:0030154, GO:0006366, GO:0006355, GO:0048935, GO:0003677, GO:0000981
MSTRG.11002	BAG6
MSTRG.11004	GABBR1B, GABBR1, GABBR1A	K04615	GO:0004930, GO:0016021, GO:0016020, GO:0035095, GO:0004965, GO:0007186
MSTRG.11005	DHX16	K12813	GO:0005737, GO:0016787, GO:0008026, GO:0044822, GO:0004004, GO:0004386, GO:0000398, GO:0003676, GO:0005681, GO:0000166, GO:0035987, GO:0005524
MSTRG.11006		K20186	GO:0005737, GO:0016197, GO:0031083
MSTRG.11008	SESN3	K10141	GO:0007626, GO:0005634, GO:0003674, GO:1901031
MSTRG.11009	MRPL44	K17425	GO:0004525, GO:0030422, GO:0005634, GO:0031053, GO:0003725, GO:0031054, GO:0006396
MSTRG.1101	CTDSPL, AFG3L2, CTDSPLA, CTDSPLB	K15731, K08956	GO:0004176, GO:0005575, GO:0016020, GO:0016791, GO:0045041, GO:0016021, GO:0006461, GO:0008053, GO:0004721, GO:0005524, GO:0004222, GO:0005743, GO:0034982, GO:0008270, GO:0042407, GO:0021675, GO:0006508, GO:0008237
MSTRG.11010	AGFG1A, AGFG1	K15044	GO:0005096
MSTRG.11011	MECOM	K04462	GO:0035776, GO:0035777, GO:0048701, GO:1903251, GO:0048703, GO:0048702, GO:0048793, GO:0006355, GO:0003676, GO:0046872, GO:0072196
MSTRG.11014	NYAP2A, NYAP2		GO:0014065, GO:0048812
MSTRG.11017	SST1.2		GO:0005179, GO:0030334, GO:0005615, GO:0005576, GO:0007166, GO:0007267
MSTRG.11018	SST1.1	K05237	GO:0005179, GO:0030334, GO:0005615, GO:0005576, GO:0007166, GO:0007267
MSTRG.11019	MASP1	K03992	GO:0005737, GO:0004252, GO:0016787, GO:0030246, GO:0005576, GO:0006956, GO:0005509, GO:0001755, GO:0006508, GO:0008233, GO:0046872
MSTRG.1102	CTDSPL, AFG3L2, CTDSPLA, CTDSPLB	K15731, K08956	GO:0004176, GO:0004721, GO:0016021, GO:0016020, GO:0016791, GO:0045041, GO:0006470, GO:0005634, GO:0006461, GO:0008053, GO:0021675, GO:0005524, GO:0005575, GO:0005743, GO:0034982, GO:0008270, GO:0042407, GO:0004222, GO:0046872, GO:0006508, GO:0008237
MSTRG.11024	APLP1	K08117	GO:0016021, GO:0016020, GO:0008201, GO:0046914
MSTRG.11025	KIRREL2, KIRREL3L		GO:0072015, GO:0007420, GO:0032836, GO:0016021, GO:0016020, GO:0005886, GO:0007520, GO:0039021, GO:0039022
MSTRG.11028	NGEF	K07525	GO:0005089, GO:0035023
MSTRG.11029	RPS5.S, RPS5, RS5	K02989	GO:0000184, GO:0022627, GO:0019083, GO:0006614, GO:0031012, GO:0000028, GO:0006450, GO:0005925, GO:0015935, GO:0005654, GO:0070062, GO:0016020, GO:0030529, GO:0003735, GO:0006364, GO:0044822, GO:0008150, GO:0005840, GO:0005829, GO:0019843, GO:0003723, GO:0005515, GO:0006413, GO:0006412, GO:0003729
MSTRG.1103	HHATL, HHATLA		GO:0016740, GO:0016020, GO:0016746, GO:0016021, GO:0060262
MSTRG.11030	CAB39L, CAB39L.L, ITM2CA, CAB39, CAB39.L	K18265, K08272	GO:0018105, GO:0032147, GO:0010800, GO:0042985, GO:0071902, GO:0035556, GO:1901017, GO:0023014, GO:0005737, GO:0001540, GO:0070062, GO:0016021, GO:0016020, GO:0071476, GO:2000687, GO:0004674, GO:0005509, GO:1901380, GO:0005794, GO:0006468, GO:0051291, GO:1902554, GO:0007050, GO:0019900, GO:0005886, GO:2000681, GO:0030295, GO:0043539, GO:0043234, GO:0007399, GO:0005829, GO:0005622, GO:0005575, GO:…
MSTRG.11031	STIM1	K16059
MSTRG.11032	ROBO1	K06753	GO:0003262, GO:0035385, GO:0007507, GO:0016021, GO:0016020, GO:0007411
MSTRG.11035	EFHD1
MSTRG.11036	KCNJ13	K05006	GO:0043473, GO:0016020, GO:0030318, GO:0005244, GO:0006813, GO:0006811, GO:0006810, GO:0005242, GO:0051877, GO:0051876, GO:0005887, GO:0034765, GO:0010107, GO:0097324, GO:0016021
MSTRG.11038	ROBO1, ROBO2	K06753, K06754	GO:0030154, GO:0001822, GO:0050925, GO:0008046, GO:0007411, GO:0007413, GO:0007275, GO:0070062, GO:0016021, GO:0016020, GO:0048843, GO:0033564, GO:0031290, GO:0042802, GO:0021952, GO:0035385, GO:0006935, GO:0009986, GO:0001656, GO:0001657, GO:0007156, GO:0021891, GO:0007507, GO:0030673, GO:0007399, GO:0050772, GO:0048696, GO:0016199, GO:0005515
MSTRG.1104	DNAJC1	K09521	GO:0005634, GO:0016020, GO:0005829, GO:0016021, GO:0003677
MSTRG.11049	SLC36A4	K14209	GO:0016021, GO:0016020, GO:0015171
MSTRG.1105	CHD9, CHD7	K14437, K14438	GO:0001947, GO:0016021, GO:0051216, GO:0048701, GO:0014029, GO:0007368, GO:0016020, GO:0009303, GO:0048840, GO:0016817, GO:0005634, GO:0042472, GO:0060041, GO:0021602, GO:0043009, GO:0001756, GO:0030282, GO:0005524
MSTRG.11051	FAT3A, FAT3		GO:0016021, GO:0016020, GO:0005509, GO:0060536, GO:0005886, GO:0007155, GO:0007156
MSTRG.11052	UTP23	K14773	GO:0070181, GO:0000462, GO:0032040, GO:0005730
MSTRG.11054	EIF3H	K03247
MSTRG.11058	KRIT1	K17705	GO:0005737, GO:0001570, GO:0001525, GO:0007507, GO:0009948, GO:0001568, GO:0005856, GO:0072554, GO:0003007, GO:0045602, GO:0060047, GO:0048514, GO:0005886, GO:0016020, GO:0001886, GO:0005874, GO:0007275, GO:0030054, GO:0007033
MSTRG.11059	RBM24B, RBM24A, RBM24		GO:0005737, GO:0043488, GO:0010830, GO:0048702, GO:0000166, GO:0005634, GO:0030154, GO:0007519, GO:0060297, GO:0001947, GO:0005575, GO:0006397, GO:0072358, GO:0003730, GO:0003229, GO:0003228, GO:0001756, GO:0003676, GO:0003723
MSTRG.11061	CAP2
MSTRG.11062	CAP2	K17261	GO:0008154, GO:0007010, GO:0000902, GO:0045761, GO:0030864, GO:0003779, GO:0007163, GO:0007165, GO:0008179
MSTRG.11063	NUP153, RBM24A, RBM24, RBM24.L, RBM24.S	K14296	GO:0044613, GO:0030154, GO:0072358, GO:0008270, GO:0003676, GO:0003228, GO:0005487, GO:0001947, GO:0005737, GO:0001525, GO:0043488, GO:0005634, GO:0048702, GO:0007519, GO:0000166, GO:0003730, GO:0046872, GO:0006405, GO:0017056, GO:0008139, GO:0006606, GO:0010830, GO:0001756, GO:0060297, GO:0003723, GO:0044615, GO:0006397
MSTRG.11064	GRINAA, GRINA	K06890	GO:0003674, GO:0016021, GO:0016020, GO:0008150
MSTRG.11066	SLC30A2
MSTRG.1107	BMI1B, DNAJC1, BMI1	K09521, K11459	GO:0016569, GO:0046872, GO:0031519, GO:0005829, GO:0016020, GO:0005634, GO:0006355, GO:0008270, GO:0003677, GO:0045814, GO:0021549, GO:1990841, GO:0016021, GO:0006351
MSTRG.11072	MED30	K15143	GO:0006355, GO:0005634, GO:0006351
MSTRG.11074	EXT1A, EXT1	K02366	GO:0005783, GO:0006486, GO:0016021, GO:0016020, GO:0015012, GO:0016740, GO:0030176, GO:0050508, GO:0050509, GO:0015020, GO:0046872, GO:0016757, GO:0006024
MSTRG.11076	ANGPT1	K05465	GO:0007420, GO:0001568, GO:0030971, GO:0007169, GO:0001525, GO:0048014
MSTRG.11082	KGUA, GUK1, GUK1A	K00942	GO:0005575, GO:0006163, GO:0004385
MSTRG.11087	EIF2B5	K03240	GO:0009058, GO:0016779
MSTRG.11088	ROCK1	K04514	GO:0005856, GO:0005737, GO:0006468, GO:0046872, GO:0016310, GO:2000114, GO:0016301, GO:0051493, GO:0051492, GO:0017048, GO:0017049, GO:0004674, GO:0016740, GO:0030036, GO:0004672, GO:0007266, GO:0035556, GO:0000166, GO:0005524
MSTRG.11089	AQP1A.1, AQP1	K09864	GO:0009992, GO:0016020, GO:0008519, GO:0035379, GO:0005215, GO:0016021, GO:0006810, GO:0016323, GO:0015250, GO:0015254, GO:0005887, GO:0005372
MSTRG.1109	PIP4K2AA, PIP4K2AB, PIP4K2A	K00920	GO:0016308, GO:0016310, GO:0016301, GO:0016307, GO:0005575, GO:0016740, GO:0046488
MSTRG.11096	USP14	K11843	GO:0016787, GO:0006511, GO:0006508, GO:0008233, GO:0016579, GO:0036459
MSTRG.11097	THOC1, USP14	K12878, K11843	GO:0016787, GO:0006511, GO:0007165, GO:0006508, GO:0008233, GO:0016579, GO:0036459
MSTRG.11098		K16340
MSTRG.1110	NEBL		GO:0005575, GO:0046872, GO:0008270
MSTRG.11106	IRF4A, IRF4	K09445	GO:0001227, GO:0003700, GO:0005634, GO:0001228, GO:0001077, GO:0006355, GO:0045638, GO:0097535, GO:0000785, GO:0000975, GO:0002320
MSTRG.11107	FOXC1.S, FOXC1A, FOXC1	K09396	GO:0007507, GO:0061300, GO:0030325, GO:0055010, GO:0039021, GO:0072149, GO:0032808, GO:0001501, GO:0001503, GO:0003677, GO:0030203, GO:0061386, GO:0048387, GO:1902366, GO:0005737, GO:0072015, GO:2000583, GO:0001701, GO:0001541, GO:0006355, GO:0005634, GO:0003705, GO:0001944, GO:0001945, GO:1901534, GO:0005654, GO:0001568, GO:0008354, GO:0006366, GO:0016477, GO:0014031, GO:0000981, GO:1902038, GO:…
MSTRG.11108	RPB4, POLR2D, POLR2D.L, BRAFLDRAFT_113736	K03012	GO:0044237, GO:0031369, GO:0008543, GO:0050434, GO:0000288, GO:0005634, GO:0000166, GO:0005654, GO:0010467, GO:0006367, GO:0006366, GO:0006368, GO:0003697, GO:0006283, GO:0003824, GO:0031047, GO:0003899, GO:0035019, GO:0031990, GO:0000932, GO:0000398, GO:0003727, GO:0006370, GO:0005665, GO:0006351, GO:0045948, GO:0042795, GO:0034402
MSTRG.11109	ABCF3.S, ABCF3	K06158	GO:0005515, GO:0098609, GO:0016020, GO:0000166, GO:0005913, GO:0016887, GO:0098641, GO:0005524, GO:0051607
MSTRG.11110	ZNF521, ZNF423, ZNF521.S
MSTRG.11112	SS18	K15623	GO:0005575
MSTRG.11113	ABCF3	K06158
MSTRG.11114	RPE65, RPE65A	K11158	GO:0005737, GO:0016787, GO:0016702, GO:0050896, GO:0016020, GO:0052885, GO:0052884, GO:0007601, GO:0005886, GO:0046872, GO:0055114
MSTRG.11117	DAB1, DAB1B		GO:0005575, GO:0003674
MSTRG.11118	PRKACB	K04345
MSTRG.1112	RIOK1
MSTRG.11120	GPAA1	K05289	GO:0042765, GO:0016021, GO:0016020, GO:0016255
MSTRG.11122	VCPIP1	K11861
MSTRG.11123	ADHFE1	K11173	GO:0005739, GO:0046872, GO:0016616, GO:0055114, GO:0016491
MSTRG.11124		K04593
MSTRG.11128	SLC39A6	K14712	GO:0055085, GO:0042074, GO:0016021, GO:0016020, GO:0006882, GO:0001837, GO:0030001, GO:0005887, GO:0005385, GO:0046873, GO:0006829, GO:0071578
MSTRG.11131	TMEM71
MSTRG.11132	IFT57	K04638	GO:0005737, GO:0005794, GO:0042384, GO:0035058, GO:0060271, GO:0030992, GO:0005813, GO:0007368, GO:0006915, GO:0042073, GO:0005856, GO:0032006, GO:0042462, GO:0045494, GO:0005929, GO:0036064, GO:0042995, GO:0003351
MSTRG.11133			GO:0046872, GO:0003676
MSTRG.11134	GTPBP4, GTPBP4.L	K06943	GO:0005794, GO:0050821, GO:0001649, GO:0005737, GO:0005730, GO:0005634, GO:0016020, GO:0042254, GO:0008285, GO:0022408, GO:0031397, GO:0048471, GO:0005525, GO:0030336, GO:0003924, GO:0044822, GO:0031965, GO:0008156, GO:0000463, GO:0000079, GO:0033342, GO:0005515
MSTRG.11135	LACTB2		GO:0016787, GO:0052771, GO:0052770, GO:0003923, GO:0004521, GO:0003727, GO:0008270, GO:0005759, GO:0046872
MSTRG.11136	SLCO5A1	K14356
MSTRG.11137	PTPRN2	K07817
MSTRG.1114	CSRNP1A	K17494	GO:0060215
MSTRG.11140	ESYT2A		GO:0016020, GO:0016021, GO:0044232, GO:0008289, GO:0031227
MSTRG.11141	FAH
MSTRG.11142	FAH	K01555
MSTRG.11144	DIP2CB		GO:0003824, GO:0008152
MSTRG.11146	CEMIP	K19031
MSTRG.11147	ARNT2	K15589	GO:0005737, GO:0021536, GO:0006351, GO:0016337, GO:0007420, GO:0048798, GO:0003700, GO:0071542, GO:0005634, GO:0003208, GO:0021591, GO:0006355, GO:0045893, GO:0007165, GO:0005667, GO:0003677, GO:0007411, GO:0046983, GO:0001666, GO:0021979, GO:0072576
MSTRG.11148	MESDC1, MESD1
MSTRG.11152	STARD5
MSTRG.11154	CEMIP
MSTRG.11156	MEX3B.S, MEX3B	K15686	GO:0005575, GO:0046872, GO:0003723, GO:0003676, GO:0008270
MSTRG.1116	OXSR1B, OXSR1, OXSR1A	K08835	GO:0005737, GO:0018107, GO:0006468, GO:0070062, GO:0005524, GO:0000287, GO:0071476, GO:1901017, GO:0004674, GO:0004702, GO:0006979, GO:0005515, GO:0004672, GO:0035556, GO:0000166, GO:2000687, GO:0023014
MSTRG.11160	ADAMTSL3		GO:0008233, GO:0008270, GO:0008237, GO:0005578
MSTRG.11162	SH3GL3A, SH3GL3	K11247	GO:0005737, GO:0006897
MSTRG.11163	FTMT, FTMT.L, FRIH, FTH1A, FTH1B, FTH1	K00522	GO:0005575, GO:0008199, GO:0046872, GO:0006879, GO:0006826
MSTRG.11164	RPLP2, RPLP2L	K02943	GO:0070180, GO:0006414, GO:0005840, GO:0022625, GO:0030687, GO:0005622, GO:0003735, GO:0002181, GO:0043009, GO:0030529
MSTRG.11171	ARIH1L, ARIH1	K11968	GO:0008766, GO:0032436, GO:0018169, GO:0008270, GO:0000209, GO:0019787, GO:0043774, GO:0043773, GO:0004842, GO:0070740, GO:0042787, GO:0046872, GO:0005737, GO:0070735, GO:0061630, GO:0070737, GO:0070736, GO:0031624, GO:0031625, GO:0005829, GO:0000151, GO:0070739, GO:0070738, GO:0016567, GO:0006511, GO:0005515, GO:0016874
MSTRG.11173	SPG21	K19367	GO:0005737, GO:0043231, GO:0030140, GO:0005829, GO:0042609, GO:0005575, GO:0008150, GO:0003674
MSTRG.11174	DAGLA	K13806
MSTRG.11175	CLPX, PDCD7
MSTRG.11176	CLPX, CLPXA	K03544	GO:0004176, GO:0006457, GO:0051082, GO:0030163, GO:0005759, GO:0006508, GO:0005524, GO:0048821
MSTRG.11178	ABHD2A, ABHD2, ABHD2B	K13697	GO:0016787, GO:0006629, GO:0042562, GO:0016021, GO:0016020, GO:0052689, GO:0003707, GO:0043401, GO:0032570, GO:0005886, GO:0016042, GO:0046464, GO:0047372
MSTRG.1118	COL15A1B	K06823	GO:0005581, GO:0005198, GO:0005576, GO:0001654, GO:0007155, GO:0031012, GO:0005578
MSTRG.11180	RHCG, RHCGA	K06580	GO:0019740, GO:0008519, GO:0016021, GO:0016020, GO:0072488, GO:0015695, GO:0005887, GO:0015696
MSTRG.11182	FURINA, FURINB, FURIN	K01349	GO:0004252, GO:0004175, GO:0051044, GO:0005783, GO:0019082, GO:0005886, GO:0032902, GO:0016485, GO:0032940, GO:0032804, GO:0008233, GO:0071907, GO:0008236, GO:0044267, GO:0042277, GO:0005615, GO:0009966, GO:0016021, GO:0009617, GO:0043043, GO:0001947, GO:0052548, GO:0019058, GO:0002020, GO:0006508, GO:0046872, GO:0022617, GO:0032904, GO:0048703, GO:0016787, GO:0005796, GO:0033334, GO:0008283, GO:…
MSTRG.11184	MRPL46	K17427	GO:0003735, GO:0016787, GO:0005840, GO:0005762, GO:0030529
MSTRG.11186	NTRK3B, NTRK3		GO:0006468, GO:0016020, GO:0007166, GO:0016310, GO:0016021, GO:0016301, GO:0004714, GO:0000166, GO:0016740, GO:0005030, GO:0004713, GO:0005887, GO:0004672, GO:0007169, GO:0005524
MSTRG.11188	NTRK3A, NTRK3B, NTRK3	K05101	GO:0000187, GO:0032148, GO:0048712, GO:0038179, GO:0016310, GO:0048678, GO:0018108, GO:0050927, GO:0001764, GO:0051412, GO:0007166, GO:0007169, GO:0046777, GO:0007417, GO:0005737, GO:0090102, GO:0016021, GO:0016020, GO:0004714, GO:0000166, GO:0043065, GO:0016740, GO:0043066, GO:0005030, GO:0004713, GO:0004672, GO:0043121, GO:0005524, GO:0008284, GO:0006468, GO:0048665, GO:0007623, GO:0043235, GO:…
MSTRG.11189	LRRC28
MSTRG.1119	NR2F6, NR2F6A, NR2F6B	K08549	GO:0043565, GO:0003700, GO:0005634, GO:0003707, GO:0006355, GO:0008270, GO:0043401, GO:0003677, GO:0046872, GO:0004879, GO:0006351
MSTRG.11191	ELP4	K11375	GO:0005737, GO:0008023, GO:0000123, GO:0043966, GO:0043967, GO:0005634, GO:0004402, GO:0033588, GO:0006355, GO:0006357, GO:0006351, GO:0006368, GO:0000993, GO:0008607
MSTRG.11192	PAX6A, PAX6B, PAX6.L, PAX6, PAX6.S, PAX-6	K08031	GO:0061303, GO:0050680, GO:0001077, GO:0043524, GO:0021593, GO:0009611, GO:0045665, GO:0045664, GO:0030858, GO:0002064, GO:0061351, GO:0030216, GO:0007601, GO:0003311, GO:0019901, GO:0000790, GO:0022027, GO:0003002, GO:0010975, GO:0001755, GO:0044212, GO:0016567, GO:0048505, GO:0023019, GO:0005667, GO:0021538, GO:0010628, GO:0001764, GO:0003677, GO:0090104, GO:0007435, GO:0003322, GO:0001568, GO:…
MSTRG.11194	MPPED2, MPPED2.S		GO:0016787, GO:0046872, GO:0007399, GO:0005515
MSTRG.11196	ZDHHC13	K20032	GO:0016021, GO:0016020, GO:0016740, GO:0016746, GO:0008270, GO:0019706, GO:0046872, GO:0016409, GO:0015095
MSTRG.11197	HTATIP2	K17290
MSTRG.11198	NAV2A	K19483
MSTRG.112	FSTL5, RAPGEF2	K08018	GO:0007264, GO:0005085, GO:0005509, GO:0007165
MSTRG.11200	NRXN3A	K07377	GO:0001525, GO:0051965, GO:0016021, GO:0016020, GO:0090129, GO:0007269, GO:0007268, GO:0007155, GO:0046872, GO:0007416
MSTRG.11201	SLIRP		GO:0003676, GO:0000166
MSTRG.11203	NRXN3, NRXN3A, NRXN1	K07377	GO:0005783, GO:0042297, GO:0007268, GO:0007612, GO:0090129, GO:0004872, GO:0060134, GO:0007411, GO:0001525, GO:0030054, GO:0097109, GO:2000821, GO:0031982, GO:0050885, GO:0016021, GO:0016020, GO:0097104, GO:0050839, GO:0007416, GO:0007269, GO:0046872, GO:0043025, GO:0071625, GO:2000463, GO:0005509, GO:0035176, GO:0033130, GO:0009986, GO:0031965, GO:0007158, GO:0005887, GO:0005886, GO:0007155, GO:…
MSTRG.11204	SPTLC2A	K00654	GO:0016021, GO:0016020, GO:0009058, GO:0003824, GO:0016740, GO:0030170, GO:0008152
MSTRG.11207	CCDC85CA, CCDC85C		GO:0005575, GO:0003674, GO:0007275
MSTRG.11209	HHIPL1		GO:0005737, GO:0005975, GO:0003824, GO:0005044, GO:0016021, GO:0016020, GO:0016901, GO:0048038
MSTRG.1121	KCNN1, KCNN1B, KCNN1A	K04942	GO:0006813, GO:0016021, GO:0016020, GO:0016286, GO:0005516, GO:0005886, GO:0043025, GO:0015269
MSTRG.11211	SETD3	K19199	GO:0018024, GO:0018027, GO:0018026, GO:0018023, GO:0018022, GO:0006351, GO:0005634, GO:0003713, GO:0016740, GO:0006355, GO:0000790, GO:0045944, GO:0046975, GO:0045893, GO:0008168, GO:0032259, GO:0042800, GO:0010452, GO:0016569
MSTRG.11213	BCL11BA, BCL11B		GO:0046872, GO:0003676
MSTRG.11216	VRK1	K08816	GO:0005795, GO:0005737, GO:0006468, GO:0018105, GO:0005524, GO:0016310, GO:0005634, GO:0016301, GO:0000166, GO:0004674, GO:0016740, GO:0008360, GO:0051301, GO:0004672, GO:0007067, GO:0090166, GO:0007049
MSTRG.11219	GALCB	K01202	GO:0005764, GO:0006683, GO:0004336, GO:0005975
MSTRG.11221	REEP3A	K17338	GO:0016021, GO:0016020, GO:0008150
MSTRG.11226	RGS7A, RGS7	K16449	GO:0005737, GO:0005834, GO:0005096, GO:0004871, GO:0005886, GO:0035556, GO:0007186
MSTRG.11228	MGMT	K00567	GO:0006307, GO:0006281, GO:0005634, GO:0003824, GO:0003684, GO:0003908
MSTRG.11229	BNIP4, BNIP3	K15464	GO:0043065, GO:0005635, GO:0005783, GO:0016021, GO:0016020, GO:0097345, GO:0005740, GO:0005741, GO:0003674, GO:0043068
MSTRG.1123	TRNAU1APB		GO:0005737, GO:0005634, GO:0000166, GO:0003723, GO:0003676, GO:0006412
MSTRG.11234			GO:0016021, GO:0016020
MSTRG.11235			GO:0016021, GO:0016020
MSTRG.1124	MRPL34
MSTRG.11241	SMNDC1, SPF30	K12839	GO:0005737, GO:0016607, GO:0005634, GO:0003723, GO:0015030, GO:0008380, GO:0005681, GO:0006397
MSTRG.11242	ADD3B	K18622
MSTRG.11243	B3GALT1B, B3GALT1, B3GALNT1	K07819	GO:0008499, GO:0016021, GO:0000139, GO:0006486, GO:0009312
MSTRG.11244	COBLL1B
MSTRG.11246	CSRNP3	K17494
MSTRG.11248	TTC21B	K19673	GO:0030991, GO:0060271, GO:0007369, GO:0005622, GO:0061512, GO:0035721, GO:0005929
MSTRG.11250	TBR1B, TBR1	K10174	GO:0021902, GO:0007420, GO:0003700, GO:0005634, GO:0006355, GO:0021764, GO:0045944, GO:0006351, GO:0030902, GO:0003677, GO:0010092, GO:0000979, GO:0001661, GO:1902667
MSTRG.11252	SLC4A10, SLC4A10A	K13861	GO:0015701, GO:0006810, GO:0005215, GO:0016021, GO:0016020, GO:0098656, GO:0006820, GO:0006811, GO:0005887, GO:0051453, GO:0005452, GO:0008509
MSTRG.11255	DHX36
MSTRG.11257	SLC4A10, SLC4A10A	K13861	GO:0015701, GO:0006810, GO:0005215, GO:0016021, GO:0016020, GO:0051453, GO:0006820, GO:0008509, GO:0005887, GO:0098656, GO:0005452, GO:0006811
MSTRG.11259	PURA, PURAB, PURAA, PURA.L		GO:0042127, GO:0030154, GO:0030425, GO:0000784, GO:0003677, GO:0005737, GO:0000900, GO:0005634, GO:0005662, GO:0003690, GO:0003691, GO:0006268, GO:0044822, GO:0003723, GO:0008284, GO:0032422, GO:0008283, GO:0008134, GO:0006915, GO:0046332, GO:0045892, GO:0007399, GO:0003700, GO:0043025, GO:0006270, GO:0003705, GO:0003697, GO:0006355, GO:0006357, GO:0006351, GO:0005515, GO:0017148, GO:0007093
MSTRG.1126	RPS28P9, RPS28	K10431, K02979	GO:0005856, GO:0005737, GO:0015631, GO:0043005, GO:0022627, GO:0030529, GO:0070062, GO:0008017, GO:0042254, GO:0005622, GO:0000028, GO:0006412, GO:0005840, GO:0000226, GO:0003723, GO:0003735, GO:0031175, GO:0030490, GO:0005874, GO:0044822, GO:0005875
MSTRG.11260	NRG2B, NRG2	K05456	GO:0005615, GO:0016021, GO:0016020, GO:0048513, GO:0005102, GO:0035556
MSTRG.11261	EIF1AD	K15025	GO:0005634, GO:0006413, GO:0003723, GO:0003743
MSTRG.11265	DNAJC4	K09524	GO:0016021, GO:0016020
MSTRG.11266	TGFB2L		GO:0042127, GO:0005125, GO:0016049, GO:0040007, GO:0060395, GO:0005160, GO:0048468, GO:0008083, GO:0005576, GO:0043408, GO:0010862, GO:0042981, GO:0005114, GO:0007179, GO:0005615
MSTRG.11267	STX5A, STX5, STX5.S	K08490	GO:0016020, GO:0005829, GO:0016021, GO:0006888, GO:0016192, GO:0047485, GO:0045732, GO:1903358, GO:0000149, GO:0006906, GO:0033116, GO:0000139, GO:0005654, GO:0048278, GO:0090166, GO:0006886, GO:0005484, GO:0031201, GO:0034498, GO:0031982
MSTRG.11269	TRMT112, TR112	K15448	GO:0030488, GO:0018364, GO:0070476
MSTRG.1127	CNN2		GO:0005856, GO:0007010, GO:0031032, GO:0003779, GO:0043535, GO:0005516, GO:0043408
MSTRG.11270	ATG2A	K17906	GO:0006914
MSTRG.11271	ATG2A	K17906	GO:0006914
MSTRG.11272	ATG2A	K17906	GO:0006914
MSTRG.11273	ATG2A	K17906	GO:0006914
MSTRG.11275	ATG2A	K17906	GO:0006914
MSTRG.11276	KCTD8		GO:0006811, GO:0006810, GO:0051260
MSTRG.11277	TUBB4A.S, MGC53997, TUBB4B, TUBB4A, TUBB4B.L, TUBB, TBB2C, TUBB2B	K07375	GO:0005737, GO:0005856, GO:0005200, GO:0007010, GO:0003924, GO:0000166, GO:0007017, GO:0005874, GO:0005525
MSTRG.11278	AUP1	K19716	GO:0005783, GO:0097027, GO:0016021, GO:0016020, GO:0000839, GO:0030176, GO:0030433, GO:0043130
MSTRG.11281	NPM1B	K11276	GO:0030097, GO:0003676
MSTRG.11282	PCGF1	K11487	GO:0046872, GO:0008270
MSTRG.11283	NANOS1, NANO1	K18741
MSTRG.11286	AP1AR		GO:0035650, GO:1900025, GO:0048203, GO:0034315, GO:2000146
MSTRG.11288	GABRA2	K05175	GO:0008503, GO:1902711, GO:0034707, GO:0007214, GO:1902476, GO:0005886, GO:0030425, GO:0030424, GO:0045211, GO:0034220, GO:0022851, GO:0001505, GO:0060077, GO:0006836, GO:0004890, GO:0030285, GO:0043025, GO:0030054
MSTRG.11290	GABRA2	K05175
MSTRG.11291	GABRA4, GABRA6	K05175	GO:0006810, GO:0016021, GO:0016020, GO:0005216, GO:1902711, GO:0045202, GO:0005886, GO:0006811, GO:0004890, GO:0005230, GO:0030054
MSTRG.11293	RAB33A	K07919	GO:0019882, GO:0007264, GO:0016020, GO:0003924, GO:0005622, GO:2000785, GO:0005886, GO:0000166, GO:0005525
MSTRG.11294	SELT2
MSTRG.11295	SLITRK4		GO:0016021, GO:0016020, GO:0007409
MSTRG.11296	SLITRK2		GO:0016021, GO:0016020, GO:0007409
MSTRG.113	LDB2A, LDB2		GO:0003682, GO:0030274, GO:0005634, GO:1900108, GO:0006357, GO:0000989, GO:0030514
MSTRG.11302	IDS	K01136	GO:0005737, GO:0016787, GO:0004423, GO:0008484, GO:0005764, GO:0003824, GO:0005515, GO:0060536, GO:0043009, GO:0046872, GO:0008152, GO:0030512
MSTRG.11303	FMR1	K15516	GO:0005737, GO:0005844, GO:0051216, GO:0014036, GO:0007420, GO:0021905, GO:0005634, GO:0050890, GO:0048755, GO:0048812, GO:0003723, GO:0003676, GO:0017148, GO:0003729
MSTRG.11305	LYGL1		GO:0005575, GO:0003796, GO:0016998, GO:0009253
MSTRG.11306	ALDOB	K01623	GO:0061609, GO:0001889, GO:0006096, GO:0006094, GO:0005737, GO:0070062, GO:0070061, GO:0016829, GO:0030388, GO:0005815, GO:0006116, GO:0051117, GO:0042802, GO:0005856, GO:0034451, GO:0032781, GO:0003824, GO:0070072, GO:0008092, GO:0005829, GO:0004332, GO:0006000
MSTRG.11308	MAEA, MAEA.S	K18624	GO:0015629, GO:0043249, GO:0007049, GO:0005856, GO:0007346, GO:0005819, GO:0043161, GO:0005634, GO:0016020, GO:0003779, GO:0043066, GO:0042787, GO:0051301, GO:0048822, GO:0016363, GO:0033033, GO:0048821, GO:0005737, GO:0005887, GO:0005886, GO:0007155, GO:0034657, GO:0004842, GO:0007010, GO:0005826
MSTRG.11309	CTBP1, CTBP1.L	K04496	GO:0004495, GO:0004033, GO:0008022, GO:0019152, GO:0035067, GO:0051287, GO:0030154, GO:0090241, GO:0035410, GO:0032867, GO:0032866, GO:1903758, GO:0051990, GO:0016491, GO:0043713, GO:0017053, GO:0000122, GO:0005634, GO:0003714, GO:0005667, GO:0052677, GO:0034840, GO:0005654, GO:0016746, GO:0032442, GO:0033709, GO:0004448, GO:0070491, GO:0042803, GO:0016229, GO:0008285, GO:0006468, GO:0000252, GO:…
MSTRG.11310	RNF20	K10696	GO:0046872, GO:0008270
MSTRG.11312	PPP2R2C	K04354	GO:0032502, GO:0000159, GO:0070262, GO:0005829, GO:0004722, GO:0034047, GO:0008601, GO:0000278
MSTRG.11313	SMIM19		GO:0008150, GO:0016021, GO:0016020, GO:0003674
MSTRG.11314	EGR1	K09203	GO:0060059, GO:0048703, GO:0005634, GO:0006355, GO:0006351, GO:0003676, GO:0003677, GO:0046872, GO:0043010
MSTRG.11315	REEP2	K17338	GO:0005881, GO:0003674, GO:0016021, GO:0016020, GO:0008150
MSTRG.11316	CTBP1, CTBP2	K04496	GO:0016616, GO:0000122, GO:0051287, GO:0005634, GO:0003714, GO:0008152, GO:0048384, GO:0055114, GO:0042803
MSTRG.11317	KDM3B	K15601	GO:0031490, GO:0005634, GO:0032454, GO:0006355, GO:0000976, GO:0033169, GO:0000785
MSTRG.11319	ANKRD13D
MSTRG.1132	ANGPTL4	K08767	GO:0009617
MSTRG.11320	KDM2AB	K10276	GO:0005634, GO:0046872, GO:0008270, GO:0003677
MSTRG.11321	RAN-1, RAN, RAN.L, RAN1	K07936	GO:0016020, GO:0006611, GO:0000055, GO:0055037, GO:0050681, GO:0030036, GO:0031012, GO:0070883, GO:0000785, GO:0007165, GO:0019904, GO:0035281, GO:0007067, GO:0075733, GO:0034629, GO:0007275, GO:0007049, GO:0005737, GO:0032092, GO:0071806, GO:0070062, GO:0005730, GO:0031047, GO:0005634, GO:0005635, GO:0003713, GO:0045505, GO:0005814, GO:0000166, GO:0005654, GO:0006409, GO:0051301, GO:0006810, GO:…
MSTRG.11322	MED19B, MED19, MED19A, MD19B	K15137	GO:0005634, GO:0001104, GO:0006355, GO:0006357, GO:0045944, GO:0006351, GO:0016592, GO:0008134
MSTRG.11324	CETN1.S, CETN2, XCEN, CETN1	K10840, K16465	GO:0032391, GO:0031683, GO:0034605, GO:0005814, GO:0000922, GO:0005509, GO:0032795, GO:0007067, GO:0008017, GO:0051301
MSTRG.11326	NSDHL	K07748	GO:0016616, GO:0016021, GO:0016020, GO:0001878, GO:0006694, GO:0003854, GO:0055114, GO:0016491
MSTRG.11327	RAB9B	K07900	GO:0005829, GO:0007264, GO:0005622, GO:0042147, GO:0005525
MSTRG.1133	CRTC1, CRTC1A	K15309	GO:0005737, GO:0051289, GO:0005634, GO:0008140, GO:0032793, GO:0045944
MSTRG.11336	CDKAL1	K15865	GO:0005575, GO:0003674, GO:0051539, GO:0035600, GO:0061712, GO:0003824, GO:0016021, GO:0016020, GO:0016740, GO:0009451, GO:0005791, GO:1990145, GO:0043412, GO:0008150, GO:0035598, GO:0008033, GO:0046872, GO:0051536, GO:0005783
MSTRG.11339	SOX4	K09268
MSTRG.11340	NLGN3, NLGN3A	K07378
MSTRG.11342	NRSN1		GO:0016021, GO:0016020, GO:0003674, GO:0030133, GO:0007399
MSTRG.11348	IRX1, IRX1A		GO:0042462, GO:0043565, GO:0042472, GO:0007399, GO:0005634, GO:0031076, GO:0006355, GO:0060041, GO:0060042, GO:0003677, GO:0035118, GO:0021953, GO:0007417
MSTRG.11357	CELF3	K13207
MSTRG.11358	RPRD2, TARS2	K01868
MSTRG.11359	ARNT	K09097	GO:0005737, GO:0043565, GO:0003700, GO:0005634, GO:0009636, GO:0006355, GO:0009410, GO:0045893, GO:0005667, GO:0003677, GO:0046983, GO:0006351
MSTRG.1136	PIK3R2	K02649	GO:0043551, GO:0046935, GO:0008286, GO:0005942, GO:0016310, GO:0016301, GO:0016740, GO:0007165, GO:0046854, GO:0035014
MSTRG.11361	NPTX1L, NPTX1		GO:0005575, GO:0008150
MSTRG.11363	SEC14L1
MSTRG.11365	RPTOR	K07204	GO:0031929, GO:0031931
MSTRG.11369	ANAPC11	K03358	GO:0045842, GO:0051439, GO:0008270, GO:0007067, GO:0051436, GO:0061630, GO:0051437, GO:0007049, GO:0005737, GO:0070979, GO:0043161, GO:0005634, GO:0005654, GO:0042787, GO:0051301, GO:0046872, GO:0034450, GO:0031145, GO:0004842, GO:0097602, GO:0005829, GO:0016567, GO:0005680
MSTRG.1137	MPV17L2	K13348	GO:0005743, GO:0016021, GO:0016020, GO:0008150, GO:0005739
MSTRG.11370	CBX8
MSTRG.11371	CBX4
MSTRG.11373	TRIM25	K10652	GO:0046872, GO:0005622, GO:0008270, GO:0039535
MSTRG.11375	DGKE	K00901	GO:0016301, GO:0016310, GO:0016021, GO:0016020, GO:0007205, GO:0000166, GO:0016740, GO:0035556, GO:0046872, GO:0004143, GO:0005524
MSTRG.11377	RAB11FIP4
MSTRG.11378	UTP6	K14557	GO:0034388, GO:0032040, GO:0000462, GO:0030515, GO:0006396
MSTRG.11379	SUZ12B, SUZ12	K11463	GO:0035098, GO:0005634, GO:0006355, GO:0006351, GO:0046872, GO:0016569
MSTRG.11380	RHOT1B, RHOT1, RHOT1A	K07870	GO:0019725, GO:0016787, GO:0047497, GO:0016021, GO:0016020, GO:0003924, GO:0005739, GO:0000166, GO:0097345, GO:0046872, GO:0031307, GO:0005741, GO:0005509, GO:0007264, GO:0007005, GO:0005525
MSTRG.11383	RHBDL3	K02857	GO:0004252, GO:0016787, GO:0016021, GO:0016020, GO:0005743, GO:0005509, GO:0016485, GO:0006508, GO:0008233
MSTRG.11387	SEPT9, SEPT9A, SEPT9B	K16938	GO:0005525, GO:0007049, GO:0000166
MSTRG.11388	MGAT5B	K09661
MSTRG.11389			GO:0000166, GO:0016020, GO:0007165, GO:0007264, GO:0005525
MSTRG.11395	PRPSAP1, KPRA, PRPSAP2		GO:0004749, GO:0005575, GO:0009165, GO:0000287
MSTRG.114	TAPT1
MSTRG.1140	RAB3AA, RAB3A, RAB3A.L, RAB3AB	K07882	GO:0008021, GO:0008022, GO:0045921, GO:0030324, GO:0007409, GO:0030424, GO:0009791, GO:0060203, GO:0043229, GO:0060201, GO:0001669, GO:0003016, GO:0007274, GO:0007005, GO:0048489, GO:0007264, GO:0030742, GO:0031630, GO:0016188, GO:1903561, GO:0016020, GO:0045054, GO:0000166, GO:0032781, GO:1903307, GO:0017157, GO:0043234, GO:0050975, GO:0061670, GO:0051117, GO:0070083, GO:0006810, GO:0003924, GO:…
MSTRG.11400	UNM_SA1261	K08858
MSTRG.11402	MFSD13B		GO:0003674, GO:0016021, GO:0016020, GO:0008150
MSTRG.11404	LUC7L3		GO:0016607, GO:0044822, GO:0071004, GO:0008380, GO:0005654, GO:0006376, GO:0005515, GO:0003677, GO:0005685, GO:0003729, GO:0005634, GO:0006397
MSTRG.11405	UQCRC2A	K00415	GO:0004222, GO:0005750, GO:0006122, GO:0003824, GO:0009060, GO:0008270, GO:0016485, GO:0046872
MSTRG.11406	UQCRC2A	K00415	GO:0004222, GO:0005750, GO:0006122, GO:0003824, GO:0009060, GO:0008270, GO:0016485, GO:0046872
MSTRG.11407	CLG13H16ORF52, C16ORF52.S, CLG8-24H16ORF52, C16H16ORF52, CSSA28H16ORF52, C6H16ORF52, C17H16ORF52, BC030336, C20H16ORF52, CUNH16ORF52, C14H16ORF52, C16ORF52.L, C13H16ORF52		GO:0005575, GO:0008150, GO:0016021, GO:0016020, GO:0003674
MSTRG.11409		K10457	GO:0031463, GO:0004842
MSTRG.1141		K08789
MSTRG.11410	C16ORF52
MSTRG.11411	NHP2L1, NH2L1, SNU13.S, BRAFLDRAFT_68109, SNU13.L, SNU13B, SNU13, CANT1, SNU13A, CANT1A	K12845, K12304	GO:0032040, GO:0022625, GO:0042254, GO:0000470, GO:0005730, GO:0030621, GO:0016021, GO:0016020, GO:0045134, GO:0030529, GO:0005654, GO:0005509, GO:0034512, GO:0034511, GO:0006364, GO:0046540, GO:0071011, GO:0051117, GO:0044822, GO:0004382, GO:0030166, GO:0001651, GO:0007338, GO:0005886, GO:0030515, GO:0061053, GO:0043234, GO:0030622, GO:0031428, GO:0030490, GO:0000398, GO:0006412, GO:0016462, GO:…
MSTRG.11412	CANT1A, CANT1	K12304	GO:0016020, GO:0016021, GO:0004382, GO:0045134, GO:0030166, GO:0016462, GO:0005509
MSTRG.11413	LGALS3BPA	K17300	GO:0007155, GO:0005044, GO:0016020, GO:0005576, GO:0005578
MSTRG.11415	TIMP2B		GO:0010951, GO:0008191, GO:0005576
MSTRG.11418	SOCS3A, SOCS3		GO:0005737, GO:0046426, GO:0019221, GO:0031099, GO:0046627, GO:0004860, GO:0016567, GO:0043066, GO:0048681, GO:0060042, GO:0035556, GO:0007259, GO:0035677
MSTRG.1142	NCK1A	K07365
MSTRG.11421	USP36	K11855	GO:0016787, GO:0005730, GO:0036459, GO:0044822, GO:0004843, GO:1903955, GO:0006511, GO:0006508, GO:0008233, GO:0005634, GO:0016579, GO:0008234, GO:1903146
MSTRG.11422	CYTH1A, CYTH1, CYH1	K18441	GO:0032012, GO:0005086
MSTRG.11426	BAHCC1
MSTRG.11427	HID1		GO:0005737, GO:0005794, GO:0005797, GO:0070062, GO:0006886, GO:0016020, GO:0000138, GO:0031001, GO:0005881, GO:0090498, GO:0003674
MSTRG.11430	RAC3B, RAC3, RAC3A, RAC1, RAC1A, RAC1B, RAC3.S, RAC1.L	K07861, K04392	GO:0000242, GO:0045216, GO:0034446, GO:0007596, GO:0016358, GO:0005789, GO:0007160, GO:0030041, GO:0048261, GO:0051894, GO:0010310, GO:0030742, GO:0016023, GO:0051496, GO:0016020, GO:0009611, GO:0000166, GO:0060999, GO:0035567, GO:0031295, GO:0051056, GO:0021831, GO:0006935, GO:0051117, GO:0003924, GO:0019901, GO:0008361, GO:0007520, GO:0042995, GO:0030168, GO:0048873, GO:0097178, GO:0048870, GO:…
MSTRG.11432	MHC1ZDA, MHC1ZBA		GO:0019882, GO:0016020, GO:0016021, GO:0003823, GO:0005886
MSTRG.11434	CYTH3B, CYTH3, CYTH3A	K18441	GO:0032012, GO:0005086
MSTRG.11435	CACNG5.L, CACNG5B, CACNG5, CACNG5A	K04870	GO:0019226, GO:0032281, GO:0005262, GO:0045202, GO:0034765, GO:0030054, GO:0016021, GO:0016020, GO:0016247, GO:2000311, GO:0061337, GO:0006811, GO:0006810, GO:0006816, GO:0045211, GO:0014069, GO:0005886, GO:0070588, GO:0015075, GO:0005515, GO:0005245, GO:0005244
MSTRG.11437	PRKCA, PRKCB	K02677	GO:0005783, GO:0007596, GO:0034351, GO:0030425, GO:0007611, GO:0008270, GO:0050729, GO:0045785, GO:0016020, GO:0009612, GO:0000166, GO:0016740, GO:0035408, GO:0002062, GO:0046872, GO:0030593, GO:0006937, GO:0050930, GO:0031966, GO:0045184, GO:0043536, GO:0045651, GO:0007077, GO:0043434, GO:0030424, GO:0001750, GO:0030168, GO:0043234, GO:0050730, GO:0005829, GO:0031666, GO:0045822, GO:0071322, GO:…
MSTRG.11439	AXIN2	K04385	GO:0030154, GO:0090244, GO:0035412, GO:0008219, GO:0007275, GO:0005737, GO:0016023, GO:0030877, GO:0045668, GO:0090090, GO:0005096, GO:0008013, GO:0005881, GO:0014069, GO:0005938, GO:0005886, GO:0019901, GO:0009953, GO:0009950, GO:0001957, GO:0071407, GO:0016055, GO:0006355, GO:0070016
MSTRG.1144	GYG1A	K00750	GO:0016740, GO:0016757
MSTRG.11442	TEX2		GO:0016021, GO:0016020, GO:0008150, GO:0005783, GO:0008289
MSTRG.11444	ERN1
MSTRG.11447	PCYT2	K00967
MSTRG.1145	HLTF	K15711	GO:0016818, GO:0003676, GO:0006301, GO:0006357, GO:0008270, GO:0016887, GO:0046872, GO:0061630, GO:0000209, GO:0005524
MSTRG.11450	GPRC5BA, GPRC5B	K04619	GO:0004930, GO:0016020, GO:0007186, GO:0016021
MSTRG.11452	PROZA		GO:0004252, GO:0005615, GO:0007596, GO:0005576, GO:0005509, GO:0006508
MSTRG.11456	TYK2	K11219	GO:0042127, GO:0005856, GO:0006468, GO:0030154, GO:0038083, GO:0016310, GO:0045087, GO:0016301, GO:0005102, GO:0000166, GO:0016020, GO:0016740, GO:0004715, GO:0004713, GO:0004672, GO:0007169, GO:0035556, GO:0016477, GO:0031234, GO:0005524
MSTRG.11457	PDE4A	K13293	GO:0052715, GO:0016787, GO:0052712, GO:0004118, GO:0004119, GO:0052713, GO:0052714, GO:0004114, GO:0004115, GO:0004117, GO:0008081, GO:0004112, GO:0007165, GO:0004120, GO:0044688, GO:0046872
MSTRG.11459	PRKCSH, ELAVL3	K13208, K08288	GO:0050767, GO:0016020, GO:0005783, GO:0006491, GO:0016310, GO:0016021, GO:0016301, GO:0048793, GO:0000166, GO:0005509, GO:0016740, GO:0001889, GO:0019012, GO:0003676, GO:0019013, GO:0030529, GO:0003723
MSTRG.1146	SLC35G2, SLC35G2A, SLC35G2B		GO:0008150, GO:0016021, GO:0016020, GO:0003674
MSTRG.11460	PDE4A, PDE4A.S, ELAVL3	K13293, K13208	GO:0004118, GO:0004119, GO:0004114, GO:0004115, GO:0004117, GO:0004112, GO:0007165, GO:0003676, GO:0000166, GO:0052715, GO:0050767, GO:0052713, GO:0052712, GO:0030529, GO:0019013, GO:0019012, GO:0046872, GO:0016787, GO:0052714, GO:0004120, GO:0044688, GO:0008081, GO:0003723
MSTRG.11462	KANK2		GO:0032836, GO:0072015
MSTRG.11463	KANK2		GO:0032836, GO:0072015
MSTRG.11464		K13825	GO:0005344, GO:0019825, GO:0020037, GO:0006810, GO:0005833, GO:0005506, GO:0046872, GO:0015671
MSTRG.11466	NPRL3	K20406	GO:0005773, GO:1990130, GO:0003674, GO:2000785, GO:0034198, GO:0032007, GO:0038202
MSTRG.11468	HBAA1	K13826	GO:0005344, GO:0019825, GO:0020037, GO:0006810, GO:0005833, GO:0046872, GO:0005506, GO:0001666, GO:0015671
MSTRG.11469	BA2, BA1	K13825	GO:0005344, GO:0019825, GO:0020037, GO:0001666, GO:0006810, GO:0005833, GO:0030097, GO:0005506, GO:0046872, GO:0015671
MSTRG.11471		K13826	GO:0005344, GO:0019825, GO:0020037, GO:0006810, GO:0005833, GO:0005506, GO:0046872, GO:0015671
MSTRG.11472		K13825	GO:0005344, GO:0019825, GO:0020037, GO:0006810, GO:0005833, GO:0005506, GO:0046872, GO:0015671
MSTRG.11477	RHBDF1, RHBDF1A		GO:0004252, GO:0000139, GO:0016020, GO:0050708, GO:0005783, GO:0008283, GO:0061136, GO:0016021, GO:0006810, GO:0019838, GO:0005789, GO:0015031, GO:0016477, GO:0005794, GO:0016485, GO:0006508, GO:0042058, GO:0050709
MSTRG.11480	MGRN1, MGRN1B	K10604	GO:0046872, GO:0008270
MSTRG.11481	S1PR2	K04292	GO:0007492, GO:0060026, GO:0042074, GO:0060973, GO:0007165, GO:0004871, GO:0004930, GO:0048703, GO:0016021, GO:0016020, GO:0001944, GO:0048840, GO:0060027, GO:0060872, GO:0007186, GO:0030336, GO:0008078, GO:0038036, GO:0003143, GO:0035050, GO:0003007, GO:0061035, GO:0005886, GO:0007507, GO:0003376, GO:0003315, GO:0003319, GO:0003318, GO:0035677, GO:0035676, GO:0048901
MSTRG.11486	EIF3G	K03248	GO:0005737, GO:0005852, GO:0016282, GO:0006446, GO:0000166, GO:0003723, GO:0003676, GO:0033290, GO:0001731, GO:0006413, GO:0006412, GO:0003743
MSTRG.11488	TRIP10, TRIP10A	K07196	GO:0005856, GO:0005737, GO:0005802, GO:0006897, GO:0016192, GO:0016020, GO:0008289, GO:0005086, GO:0005764, GO:0005938, GO:0005886
MSTRG.11490	RDH8A, RDH8	K11150	GO:0005737, GO:0006703, GO:0004303, GO:0047035, GO:0055114, GO:0016491
MSTRG.11491	OLFM2, OLFM2A, OLFM2.L		GO:0014032
MSTRG.11492	DNMT1	K00558	GO:0035622, GO:0006306, GO:0002088, GO:0090116, GO:0048565, GO:0003886, GO:0032776, GO:0031017, GO:0044030, GO:0003682, GO:0010842, GO:0016740, GO:0051216, GO:0001889, GO:0008270, GO:0060042, GO:0003677, GO:0051567, GO:0008168, GO:0032259, GO:0005634
MSTRG.11493	SOUL5		GO:0016021, GO:0016020
MSTRG.11494	CAMSAP3	K17493
MSTRG.11495		K02599
MSTRG.11496	XAB2, SYF1	K12867	GO:0071010, GO:0071013, GO:0071012, GO:0071014, GO:0000974, GO:0000349, GO:0006396
MSTRG.11498	STXBP2	K15300	GO:0006904, GO:0016192
MSTRG.11499	LPAR2A		GO:0004930, GO:0016021, GO:0016020, GO:0070915, GO:0007165, GO:0004871, GO:0001525, GO:0007186
MSTRG.1150	STAG2, STAG1	K06671
MSTRG.11501	PBX3, PBX1	K15610, K09355
MSTRG.11504	BRD4, BRD3	K11721, K11722	GO:0042393, GO:0006355, GO:0002574, GO:0002039, GO:0005634, GO:0005694, GO:1901407, GO:0050727, GO:0000793, GO:0070577, GO:0045944, GO:0006351, GO:0003682, GO:0032968, GO:0043123, GO:0016569
MSTRG.11506	CHCHD5
MSTRG.11507	LMX1AL	K09371	GO:0043565, GO:0005634, GO:0006355, GO:0008270, GO:0003677, GO:0046872
MSTRG.11508	GMIP	K20653	GO:0035556, GO:0046872, GO:0007165
MSTRG.11509	PGLS	K01057	GO:0005575, GO:0017057, GO:0006098, GO:0005975
MSTRG.1151	PCCB, STAG1, PCCB.L, STAG1A, STAG1B	K01966, K06671	GO:0004658, GO:0005829, GO:0006768, GO:0005739, GO:0019626, GO:0005759, GO:0016874, GO:0005524
MSTRG.11510	ATP13A1	K14950	GO:0016787, GO:0005887, GO:0006812, GO:0016021, GO:0016020, GO:0103116, GO:0000166, GO:0019829, GO:0016887, GO:0006874, GO:0046872, GO:0005524, GO:0043231
MSTRG.11511	BTBD17B
MSTRG.11512	SLC27A1A, SLC27A1	K08745	GO:0016021, GO:0031957, GO:0003824, GO:0004467, GO:0008152, GO:0015245
MSTRG.11513	CCDC137
MSTRG.11514	PRKAR1B	K04739	GO:0007596, GO:0009887, GO:0007611, GO:0034236, GO:0034199, GO:0008603, GO:0005737, GO:0071377, GO:0003091, GO:0016020, GO:0000166, GO:0006468, GO:0008283, GO:2000480, GO:0045859, GO:0004862, GO:0005886, GO:0005952, GO:0030552, GO:0005829, GO:0097546, GO:0001932
MSTRG.11517	DHYS, DHPS	K00809	GO:0005737, GO:0050983, GO:0034038, GO:0008612
MSTRG.11520	SLC25A19	K15108	GO:0006810, GO:0016021, GO:0016020, GO:0055085, GO:0003735, GO:0006412
MSTRG.11521	JMJD8
MSTRG.11522	SUN1	K19347	GO:0016020, GO:0005635, GO:0016021, GO:0090286, GO:0006998
MSTRG.11523	AMDHD2	K01443	GO:0016787, GO:0005975, GO:0005634, GO:0006044, GO:0008448, GO:0019262, GO:0006046, GO:0046872, GO:0016810
MSTRG.11524	TUBB4A, TUFM	K02358, K07375	GO:0070125, GO:0003924, GO:0005739, GO:0005622, GO:0006414, GO:0003746, GO:0000166, GO:0006412, GO:0005525
MSTRG.11525	HSPBP1	K09562	GO:0004857
MSTRG.11526	ILF3B, ILF3	K13090	GO:0006355, GO:0005634, GO:0003723, GO:0006351, GO:0003677
MSTRG.11527	FARSA, FARSA.S, SYFA	K01889	GO:0005737, GO:0004826, GO:0000049, GO:0006432, GO:0009328, GO:0051290, GO:0000166, GO:0004812, GO:0043039, GO:0016874, GO:0006412, GO:0005524
MSTRG.1153	EIF5A2, EIF5A.L, EIF5A	K03263	GO:0006452, GO:0005783, GO:0045905, GO:0006611, GO:0030425, GO:0005789, GO:0010666, GO:0051149, GO:0051028, GO:0045901, GO:0005737, GO:0070062, GO:0005634, GO:0016020, GO:0043065, GO:0043066, GO:0043022, GO:0043025, GO:0006406, GO:0017070, GO:0008284, GO:2000379, GO:0044822, GO:0006810, GO:0006913, GO:0008612, GO:0047485, GO:0005643, GO:0005642, GO:0005829, GO:0007204, GO:0003723, GO:0005515, GO:…
MSTRG.11531	GCDHB, GCDH.L, GCDHA, GCDH	K00252	GO:0050660, GO:0004361, GO:0033539, GO:0052890, GO:0000062, GO:0006568, GO:0055088, GO:0003995, GO:0005739, GO:0008152, GO:0005759, GO:0009055, GO:0016627, GO:0055114, GO:0016491
MSTRG.11535	SLC44A2, CTL2	K15377	GO:0008150, GO:0016021, GO:0016020, GO:0003674
MSTRG.11536	NFIL3-6		GO:0043565, GO:0032922, GO:0003700, GO:0005634, GO:0006355, GO:0001078
MSTRG.11538	SCO1	K07152
MSTRG.11539	TBL3
MSTRG.1154	CLDN11A	K06087	GO:0016021, GO:0016020, GO:0005198, GO:0008150, GO:0005886, GO:0005923, GO:0030054
MSTRG.11540	GID4, CQ039		GO:0005575, GO:0008150, GO:0003674
MSTRG.11541	TOM1L2
MSTRG.11542	TOM1L2
MSTRG.11546	SREBF1	K07197	GO:0046983
MSTRG.11547	FAM20C1, FAM20C2, FAM20C, FAM20CB, FAM20CA		GO:0005794, GO:0006468, GO:0097187, GO:0005615, GO:0005515, GO:0045669, GO:0016021, GO:0016020, GO:0070166, GO:0030145, GO:0051174, GO:0004674, GO:0005509, GO:0036179, GO:0031214, GO:0030501, GO:0071895, GO:0040036, GO:0005524, GO:0070062
MSTRG.11548	FBXL13, FBXL14B, FBXL14, FBXL14.S, FBXL14A	K10280	GO:0005737, GO:0005794, GO:0005654, GO:0016567, GO:0042787, GO:0019005, GO:0005515, GO:0004842
MSTRG.1155	SLC7A14	K13871
MSTRG.11550	GNAI1, GNAI3, GNAIA	K04630	GO:0000287, GO:0006457, GO:1904322, GO:0032794, GO:0050805, GO:0007165, GO:0004871, GO:0001664, GO:0051301, GO:0005737, GO:0070062, GO:0019001, GO:0005834, GO:0005813, GO:0005634, GO:0016020, GO:0000166, GO:0007188, GO:0007049, GO:0031821, GO:0046872, GO:0007186, GO:0005525, GO:0005856, GO:0031683, GO:0043949, GO:0003924, GO:0005886, GO:0043434, GO:0043234, GO:0045121, GO:0030496, GO:0005622, GO:…
MSTRG.11551	PRR5, PRR5A	K20411
MSTRG.11552	TMEM60		GO:0003674, GO:0016021, GO:0016020, GO:0008150
MSTRG.11553	LRRN3
MSTRG.11555	ERC1, ERC1A	K16072	GO:0008150, GO:0048786, GO:0003674
MSTRG.11557	ZNF277		GO:0046872
MSTRG.11558	BMT2		GO:0043851, GO:0043852, GO:0043782, GO:0052666, GO:0016423, GO:0043791, GO:0016274, GO:0016278, GO:0016279, GO:0043833, GO:0008276, GO:0052667, GO:0043834, GO:0008169, GO:0008168, GO:0051994, GO:0051995, GO:0009008, GO:0009019, GO:0016273, GO:0043777, GO:0043776, GO:0008649, GO:0034807, GO:0008425, GO:0016433, GO:0016434, GO:0016435, GO:0016436, GO:0016740, GO:0052735, GO:0018707, GO:0032259, GO:…
MSTRG.11559	DOCK4B, DOCK4	K17697	GO:0007264, GO:0005085
MSTRG.11560	ANO10B	K19327	GO:0016021, GO:0016020
MSTRG.11561	NDRG4		GO:0014912, GO:0005789, GO:0060973, GO:0003674, GO:0007165, GO:2001135, GO:0008542, GO:0010642, GO:0005737, GO:0016049, GO:0005739, GO:0001947, GO:0030154, GO:0048662, GO:0060038, GO:0031253, GO:0035050, GO:0016323, GO:0048278, GO:0006950, GO:0010976, GO:0007420, GO:0005829, GO:0005515, GO:0070374
MSTRG.11563	FA2H
MSTRG.11564	ZNRF1
MSTRG.11566	LDHD	K00102	GO:0003824, GO:0050660, GO:0016614, GO:0055114, GO:0016491
MSTRG.11567	SNRK, SNRKB	K08802	GO:0005737, GO:0006468, GO:0016301, GO:0016310, GO:0005634, GO:0000287, GO:0000166, GO:0004674, GO:0016740, GO:0004672, GO:0060217, GO:0030099, GO:0035556, GO:0005524
MSTRG.1157	PLPPR3A	K19582	GO:0006644, GO:0016021, GO:0016020, GO:0007165, GO:0005887, GO:0046839, GO:0042577
MSTRG.11571	CSK22, CSNK2A2B, CSNK2A2, CSNK2A2A	K03097	GO:0006468, GO:0016301, GO:0016310, GO:0016055, GO:0000166, GO:0004674, GO:0016740, GO:0004672, GO:0005524
MSTRG.11572	ZNF319		GO:0046872, GO:0003676
MSTRG.11575	PLA2G15, LYPA3	K06129	GO:0008374, GO:0006629
MSTRG.11576	LCAT	K00650	GO:0008374, GO:0006629
MSTRG.11578	MAPK8IP1
MSTRG.11579	CRY2	K02295	GO:0005737, GO:0032922, GO:0009881, GO:0005667, GO:0009416, GO:0005634, GO:0018298, GO:0042752, GO:0042754, GO:0007165, GO:0043153, GO:0009266, GO:0045892, GO:0071949, GO:0006351
MSTRG.1158	TNIK, TNIKB, TNIKA	K08840	GO:0005737, GO:0006468, GO:0016301, GO:0016310, GO:0007369, GO:0004702, GO:0000166, GO:0004674, GO:0016740, GO:0008360, GO:0004672, GO:0060027, GO:0005524
MSTRG.11580	CHST1	K01022	GO:0016232, GO:0019111, GO:0008146, GO:0004394, GO:0000139, GO:0045130, GO:0016021, GO:0016020, GO:0016740, GO:0017095, GO:0018726, GO:0018727, GO:0018724, GO:0018725, GO:0018722, GO:0018723, GO:0018721, GO:0005794, GO:0050698, GO:0050694, GO:0001517, GO:0001537, GO:0005975, GO:0051922, GO:0080131, GO:0006790, GO:0034930
MSTRG.11581			GO:0005575, GO:0008150, GO:0003674
MSTRG.11583	ACTA2, ACTA1	K10354, K12313	GO:0014829, GO:0043234, GO:0015629, GO:0006936, GO:0030027, GO:0005615, GO:0005829, GO:0030485, GO:0044297, GO:0005737, GO:0030175, GO:0019901, GO:0010628, GO:0008217, GO:0005524, GO:0009615, GO:0072144, GO:0090131, GO:0070062
MSTRG.11584	CKAP5	K16803	GO:0005575, GO:0008150
MSTRG.11586	PRMT7	K11438	GO:0006479, GO:0030154, GO:0008469, GO:0035241, GO:0035242, GO:0035243, GO:0008168, GO:0019918, GO:0005737, GO:0006349, GO:0018216, GO:0043046, GO:0005634, GO:0016740, GO:0032259, GO:0008757, GO:0000387, GO:0044020, GO:0005829, GO:0006355, GO:0006351, GO:0016569
MSTRG.11587	CIAPIN1		GO:0005737, GO:0051537, GO:0005634, GO:0006915, GO:0005739, GO:0016226, GO:0043066, GO:0030097, GO:0005758, GO:0046872, GO:0051536, GO:0009055
MSTRG.11589	SHANK2	K15009
MSTRG.11592	POLR2C.S, POLR2C	K03011	GO:0001055, GO:0003677, GO:0050434, GO:0008543, GO:0005737, GO:0005634, GO:0005654, GO:0010467, GO:0006367, GO:0006366, GO:0006368, GO:0015630, GO:0006283, GO:0031047, GO:0042795, GO:0035019, GO:0000398, GO:0006370, GO:0005665, GO:0006351, GO:0005515, GO:0003899, GO:0046983
MSTRG.11593	COQ9	K18587	GO:0005743, GO:0006744, GO:0008289
MSTRG.11594	MPPED2, MPPED2A, MPPED2.S, MPPD2		GO:0016787, GO:0043765, GO:0007399, GO:0072015, GO:0004518, GO:0044824, GO:0042578, GO:0005575, GO:0008150, GO:0005515, GO:0046872
MSTRG.11596	DNAJC24	K17867	GO:0005575
MSTRG.11597	PAX6A, PAX6B, PAX6	K08031	GO:0061303, GO:0021510, GO:0001077, GO:0043524, GO:0021593, GO:0009611, GO:0045665, GO:0045664, GO:0071333, GO:0030858, GO:0002064, GO:0061351, GO:0030216, GO:0007601, GO:0001227, GO:0050680, GO:0019901, GO:0000790, GO:0022027, GO:0003002, GO:0010975, GO:0001755, GO:0044212, GO:0016567, GO:0048505, GO:0023019, GO:0005667, GO:0021538, GO:0010628, GO:0001764, GO:0003677, GO:0090104, GO:0007435, GO:…
MSTRG.11599	TCP11L1		GO:0005575, GO:0008150, GO:0003674
MSTRG.1160	PALM1B	K16519	GO:0016020, GO:0008360, GO:0003674
MSTRG.11600	HIPK3A, HIPK3	K08826	GO:0006468, GO:0000166, GO:0071466, GO:0005524, GO:0004672
MSTRG.11602	OLFML1
MSTRG.11603	SYT9B, SYT9, SYT9A	K19909	GO:0017158, GO:0006906, GO:0016021, GO:0016020, GO:0005544, GO:0050796, GO:0048791, GO:0070382, GO:0019905, GO:0005509, GO:0005886, GO:0030276
MSTRG.11606	SPON1B, SPON1		GO:0005576
MSTRG.11609	REP15	K20243
MSTRG.11610	CYB5R2	K00326	GO:0016126, GO:0004128, GO:0008202, GO:0006629, GO:0016021, GO:0016020, GO:0005739, GO:0001878, GO:0006694, GO:0071949, GO:0055114, GO:0016491
MSTRG.11614	FAR1.L, FACR1, MGC68717, FAR1, FAR2	K13356	GO:0005778, GO:0080019, GO:0006629, GO:0016021, GO:0016020, GO:0005777, GO:0010025, GO:0035336, GO:0055114
MSTRG.11615	ATP6V1E1, ATP6V1E1B	K02150	GO:0033336, GO:0031101, GO:0015991, GO:0060036, GO:0033178, GO:0060041, GO:0046961, GO:0008900
MSTRG.11618	SLC25A18	K15107	GO:0006810, GO:0016021, GO:0016020, GO:0006412, GO:0003735, GO:0055085
MSTRG.11620	NDUFA9, DYRK4, NDUFA9A	K18669, K03953	GO:0050662, GO:0006468, GO:0004674, GO:0016310, GO:0016301, GO:0000166, GO:0003824, GO:0016740, GO:0004672, GO:1901006, GO:0001666, GO:0003954, GO:0005524
MSTRG.11621	DYRK4, NDUFA9A, NDUFA9	K18669, K03953	GO:0050662, GO:0006468, GO:0004674, GO:0016310, GO:0016301, GO:0000166, GO:0003824, GO:0016740, GO:0004672, GO:1901006, GO:0001666, GO:0003954, GO:0005524
MSTRG.11624	C8H12ORF4, CUNH12ORF4		GO:0005575
MSTRG.11627	CCND2, CCND2A	K10151	GO:0005634, GO:0007049
MSTRG.1163	EFNA2A	K05462	GO:0016020, GO:0030316, GO:0007399, GO:0030154, GO:0046849, GO:0005886, GO:0007411, GO:0048013, GO:0046875, GO:0007275, GO:0031225
MSTRG.11630	SV2BB, SV2B	K06258	GO:0006810, GO:0030672, GO:0005215, GO:0016021, GO:0016020, GO:0022857, GO:0001504, GO:0043005, GO:0055085
MSTRG.11632	NEURL1B		GO:0005575, GO:0008150, GO:0008270
MSTRG.11634	DUSP1	K04459	GO:0016787, GO:0016791, GO:0008138, GO:0016311, GO:0006470, GO:0004725, GO:0004721, GO:0017017
MSTRG.11635	PRELID1A, PRELID1		GO:0005758, GO:1990050
MSTRG.11636	FLT4	K05097	GO:0016310, GO:0030154, GO:0008045, GO:0035474, GO:0007169, GO:0001525, GO:0007275, GO:0016021, GO:0016020, GO:0001945, GO:0001946, GO:0000166, GO:0004714, GO:0004713, GO:0060855, GO:0004672, GO:0002040, GO:0005524, GO:0006468, GO:0016301, GO:0005887, GO:0005886, GO:0048010, GO:0030947, GO:0005021, GO:0016740, GO:0060841
MSTRG.11637	RNF103	K15695	GO:0046872, GO:0016021, GO:0016020, GO:0008270
MSTRG.11638	CNOT1	K12604	GO:0005737, GO:0033147, GO:0000288, GO:0030331, GO:0048589, GO:0000122, GO:0031047, GO:0005634, GO:0010606, GO:0000932, GO:0030014, GO:0006355, GO:0060213, GO:0030015, GO:0006417, GO:0032947, GO:0017148, GO:0042974, GO:0048387, GO:0006351
MSTRG.11639	IMMT	K17785	GO:0005743, GO:0016021, GO:0016020, GO:0005739
MSTRG.1164	PTBP1B, PTBP1A, PTBP1	K13218	GO:0016070, GO:0009953, GO:0005634, GO:0000166, GO:0045746, GO:0045595, GO:0003723, GO:0003676, GO:0006397, GO:0060729, GO:0060472
MSTRG.11640	PTCD3	K17659	GO:0032543, GO:0005739, GO:0019843, GO:0003723, GO:0006417, GO:0043024
MSTRG.11642	PRPF19, PRP19	K10599	GO:0008766, GO:0070534, GO:0005811, GO:0000244, GO:0000245, GO:0048711, GO:0001833, GO:0070739, GO:0048026, GO:0070738, GO:0000209, GO:0018169, GO:0005737, GO:0043774, GO:0005819, GO:0006303, GO:0043773, GO:0072422, GO:0004842, GO:0005634, GO:0016020, GO:0005654, GO:0070740, GO:0045666, GO:0045665, GO:0008380, GO:0042802, GO:0016607, GO:0034450, GO:0006283, GO:0006281, GO:0071013, GO:0034613, GO:…
MSTRG.11644	POLR1A	K02999	GO:0014032, GO:0005736, GO:0016779, GO:0048703, GO:0005634, GO:0016740, GO:0006351, GO:0001054, GO:0003677, GO:0003899, GO:0008270
MSTRG.11645	CANX	K08054	GO:0006457, GO:0005783, GO:0016021, GO:0016020, GO:0051082, GO:0048916, GO:0005509
MSTRG.11647	MGAT4B	K00738	GO:0005794, GO:0005975, GO:0006491, GO:0008454, GO:0016021, GO:0016020, GO:0000139, GO:0016740, GO:0016757, GO:0016758, GO:0046872
MSTRG.11649	SQSTM1	K14381	GO:0007626, GO:0016239, GO:0005776, GO:0016235, GO:0006511, GO:0008270, GO:0007409, GO:0046872, GO:0010506, GO:0042802, GO:0043130
MSTRG.1165	RABGGTB	K05956	GO:0018344, GO:0004659, GO:0005968, GO:0007601, GO:0017137, GO:0006464, GO:0003824, GO:0016740, GO:0008270, GO:0005515, GO:0005886, GO:0046872, GO:0042981, GO:0004663
MSTRG.11650	TCIRG1, TCIRG1B	K02154	GO:0016020, GO:0070072, GO:0015986, GO:0015992, GO:0015991, GO:0051117, GO:0006811, GO:0006810, GO:0015078, GO:0033179, GO:0000220, GO:0007035, GO:0046961, GO:0005886, GO:0016471, GO:0016021
MSTRG.11651	RTN4RL2B, RTN4RL2	K16661	GO:0005737, GO:0004860, GO:0046426, GO:0019221, GO:0005515
MSTRG.11652	RTN4RL2B, SLC43A3B, SLC43A3, RTN4RL2	K08230, K16661	GO:0005737, GO:0046426, GO:0019221, GO:0016021, GO:0016020, GO:0004860, GO:0005515, GO:0055085
MSTRG.11653	JAKMIP1		GO:0019900, GO:0008017
MSTRG.11655	LIMCH1B, LIMCH1		GO:0046872, GO:0008270
MSTRG.11658	TNFAIP8L2A		GO:0005737, GO:0050728, GO:0050868, GO:0045087, GO:0002376, GO:0003674
MSTRG.11659	VPS72	K11664	GO:0006355, GO:0005634, GO:0006338, GO:0043486
MSTRG.1166	MGC81873, ACADM	K00249	GO:0006635, GO:0009791, GO:0001889, GO:0000062, GO:0042594, GO:0016491, GO:0050660, GO:0016627, GO:0005777, GO:0005739, GO:0006111, GO:0005759, GO:0019254, GO:0051791, GO:0070991, GO:0055007, GO:0052890, GO:0055088, GO:0008152, GO:0009409, GO:0055114, GO:0009055, GO:0033539, GO:0005978, GO:0003995
MSTRG.11663	LINGO4A		GO:0016021, GO:0016020, GO:0007409
MSTRG.11665	GPD1C	K00006	GO:0004367, GO:0005975, GO:0009331, GO:0016616, GO:0046168, GO:0051287, GO:0006072, GO:0016491, GO:0055114, GO:0042803
MSTRG.11666	AKAP9
MSTRG.11667	RNF139	K15703	GO:0005783, GO:0043161, GO:0016021, GO:0016020, GO:0042787, GO:0008270, GO:0046872, GO:0061630, GO:0000209
MSTRG.11668	TATDN1
MSTRG.1167	GM11353, RPS8A, RPS8	K02995	GO:0000184, GO:0022627, GO:0019083, GO:0006614, GO:0005925, GO:0005737, GO:0003735, GO:0070062, GO:0005634, GO:0016020, GO:0030529, GO:0005654, GO:0006364, GO:0043009, GO:0044822, GO:0000462, GO:0005840, GO:0051726, GO:0005829, GO:0005622, GO:0006413, GO:0006412
MSTRG.11671		K01122
MSTRG.11672	ATPIF1A, ATPIF1		GO:0009396, GO:0051346, GO:0051289, GO:0030218, GO:0051117, GO:0035999, GO:0005739, GO:0030272, GO:0042030, GO:0006783, GO:0032780, GO:0042803
MSTRG.11675	SYNGAP1A	K17631	GO:0005737, GO:0031235, GO:0005096, GO:0007165, GO:0043087, GO:0046580
MSTRG.11678	SCN1BB	K04845	GO:0043209, GO:0006811, GO:0006810, GO:0006814, GO:0017080, GO:0005248, GO:0007155, GO:0043025, GO:0001518
MSTRG.11679	ZBTB22A
MSTRG.1168	HECTD3	K12233	GO:0005737, GO:0016874, GO:0005634, GO:0042787, GO:0004842, GO:0061630
MSTRG.11680	TMEM65		GO:1903779, GO:0016021, GO:0016020, GO:0003674, GO:0005886, GO:0003231
MSTRG.11681	HNRNPR	K13161
MSTRG.11682	DNJC8, DNAJC8.S, DNAJC8	K09528	GO:0005737, GO:0005654, GO:0045171, GO:0000398
MSTRG.11686	KDM1B
MSTRG.11688	SLC9A1	K05742	GO:0015297, GO:0006810, GO:0055085, GO:0006812, GO:0016021, GO:0016020, GO:0015299, GO:0006814, GO:0006885, GO:0015385, GO:0006811
MSTRG.11689	MYCBP		GO:0006355, GO:0003713, GO:0045880
MSTRG.1169	TMEM59		GO:0016021, GO:0016020
MSTRG.11691		K12900
MSTRG.11693	SCG2B		GO:0030141
MSTRG.11694	MBNL1	K14943	GO:0005575, GO:0046872, GO:0008150
MSTRG.11696	CUL3.S, CUL3, CUL3A, CUL3B, CUL3.L	K03869	GO:0048208, GO:0090090, GO:0045842, GO:0030030, GO:0000082, GO:0097193, GO:0035024, GO:0031208, GO:0000209, GO:0000278, GO:0005737, GO:0016020, GO:0001701, GO:0006888, GO:0000902, GO:0000122, GO:0043161, GO:0005634, GO:0007369, GO:0000165, GO:0044346, GO:0005654, GO:0007080, GO:0042787, GO:0032467, GO:0016477, GO:0042803, GO:0008284, GO:0005794, GO:0030332, GO:0046982, GO:0006810, GO:0006513, GO:…
MSTRG.11697	ACSL3B, ACSL3	K01897	GO:0003824, GO:0016021, GO:0016020, GO:0008152
MSTRG.11699	PITRM1.L, PITRM1	K06972	GO:0016787, GO:0004222, GO:0005739, GO:0003824, GO:0005759, GO:0008270, GO:0016485, GO:0006508, GO:0008233, GO:0046872, GO:0008237
MSTRG.1170	NDC1	K14315	GO:0017056, GO:0030474, GO:0005643, GO:0005816, GO:0005634, GO:0016020, GO:0031965, GO:0006999, GO:0070762, GO:0006810, GO:0015031, GO:0051028, GO:0016021, GO:0071790
MSTRG.11700	PFKPB, PFKP	K00850	GO:0005737, GO:0016310, GO:0016301, GO:0000166, GO:0003824, GO:0016740, GO:0005524, GO:0008152, GO:0003872, GO:0046872, GO:0006096, GO:0006002
MSTRG.11704	HES6	K09087	GO:0001756, GO:0017053, GO:0005634, GO:0006355, GO:0045892, GO:0006351, GO:0003677, GO:0046983, GO:0046982
MSTRG.11705	GIGFY2, GIGYF2	K18730	GO:0005575, GO:0008150, GO:0003674
MSTRG.11707	DTX4	K06058	GO:0070737, GO:0008766, GO:0070735, GO:0007219, GO:0018169, GO:0043773, GO:0043774, GO:0005737, GO:0070739, GO:0070738, GO:0005575, GO:0070740, GO:0008150, GO:0008270, GO:0070736, GO:0046872, GO:0016874
MSTRG.11708	SMU1B	K13111
MSTRG.11709	DNAJA1, DNJA1	K09502	GO:0006457, GO:0031072, GO:0051082, GO:0009408, GO:0046872, GO:0005524
MSTRG.1171	ASPH
MSTRG.11710	PER2	K02633	GO:0042542, GO:0009411, GO:0042753, GO:0009416, GO:0045475, GO:0043153, GO:0009648, GO:0003682, GO:0016525
MSTRG.11711	RPS6, RPS6.S, RPS6.L	K02991	GO:0022605, GO:0000184, GO:0015935, GO:0019083, GO:0000082, GO:0006614, GO:0030425, GO:0042593, GO:0006924, GO:0036464, GO:0043065, GO:0007067, GO:0022627, GO:0005737, GO:0016020, GO:0005730, GO:0005634, GO:0007369, GO:0030529, GO:0005654, GO:0043066, GO:0006364, GO:0002309, GO:0048821, GO:0033077, GO:0044297, GO:0044822, GO:0031929, GO:0019901, GO:0048471, GO:0001890, GO:0005844, GO:0005840, GO:…
MSTRG.11719	NEURL1, NEURL1AA	K01931	GO:0046872, GO:0008270
MSTRG.11725	FSTL1A, FSTL1B, FSTL1		GO:0009953, GO:0060034, GO:0005576, GO:0005509, GO:0030903, GO:0030510
MSTRG.11726	CBR1	K00079
MSTRG.11727	CRYZL1		GO:0008270, GO:0055114, GO:0016491
MSTRG.11728	BCL9
MSTRG.1173	IMPA1, IMPA1.3	K01092	GO:0005737, GO:0008934, GO:0000287, GO:0007165, GO:0046855, GO:0046854, GO:0006020
MSTRG.11730	PKNOX1, PKNOX1.2		GO:0006355, GO:0060037, GO:0048384, GO:0005634, GO:0003677
MSTRG.11732		K00868
MSTRG.11735	PLCC, AGPAT3	K13523	GO:0016740, GO:0016020, GO:0016746, GO:0016021, GO:0008152
MSTRG.11736	SPRYD7.L, SPRYD7A, SPRYD7B, SPRYD7		GO:0005575, GO:0008150, GO:0003674
MSTRG.11737	ITSN1	K20045	GO:0005089, GO:0035556, GO:0005085, GO:0005509, GO:0035023
MSTRG.11738	KPNA3.L, KPNA4, KPNA3, 4, EBPL		GO:0046718, GO:0008022, GO:0047750, GO:0016125, GO:0008565, GO:0070062, GO:0005634, GO:0016020, GO:0075732, GO:0075733, GO:0005654, GO:0019054, GO:0005737, GO:0006461, GO:0008139, GO:0006810, GO:0006606, GO:0006607, GO:0042542, GO:0005643, GO:0005829, GO:0005515, GO:0015031, GO:0016021
MSTRG.11739	CDADC1		GO:0005575, GO:0016787, GO:0046872, GO:0008270, GO:0003824
MSTRG.1174	U2SURP	K12842	GO:0006396, GO:0003723, GO:0003676, GO:0000166
MSTRG.11740	CAB39L, CAB39L.L	K08272	GO:0007050, GO:0070062, GO:0005829, GO:0005575, GO:0003674, GO:0008150
MSTRG.11743	MCF2L, MCF2LA	K20685	GO:0005089, GO:0035556, GO:0005085, GO:0035023
MSTRG.11744	SOX1A, SOX1B, SOX1	K09267	GO:0051091, GO:0007399, GO:0003700, GO:0005634, GO:0006355, GO:0006351, GO:0005667, GO:0003677, GO:0007275
MSTRG.11745	TUBGCP3	K16570	GO:0005200, GO:0008275, GO:0051415, GO:0090307, GO:0000226, GO:0000923, GO:0000922, GO:0005874, GO:0005737, GO:0007020, GO:0007126, GO:0005813, GO:0016020, GO:0005816, GO:0005814, GO:0005815, GO:0005856, GO:0051298, GO:0051011, GO:0031122, GO:0005827, GO:0043015
MSTRG.11746	ATP11A	K01530
MSTRG.11747	ARHGEF7B, ARHGEF7, ATP11A	K01530, K13710	GO:0005089, GO:0001568, GO:0005085, GO:0035023, GO:0055113, GO:0035556, GO:0001525, GO:0001935, GO:0071896
MSTRG.11752	EIF5B	K03243	GO:0000166, GO:0003924, GO:0006412, GO:0005622, GO:0005525
MSTRG.11753	PKN1, PKN1A	K06071	GO:0006468, GO:0018105, GO:0016310, GO:0016301, GO:0000166, GO:0004674, GO:0016740, GO:0007165, GO:0004672, GO:0035556, GO:0005622, GO:0005524
MSTRG.11754	PRR36
MSTRG.11755	TRAPPC5.L, TRAPPC5, TPPC5	K20280	GO:0030008, GO:0048193
MSTRG.11757	MCOLN1A, MCOLN1	K04992	GO:0016020, GO:0016021, GO:0005770, GO:0005764, GO:0003674, GO:0008150
MSTRG.1176	TESK2	K08842	GO:0006468, GO:0046872, GO:0005524, GO:0004672
MSTRG.11760	PNPLA6	K14676	GO:0048666, GO:0005783, GO:0009948, GO:0016021, GO:0016020, GO:0052689, GO:0008152, GO:0007409, GO:0004622, GO:0030514, GO:0046470, GO:0006629
MSTRG.11761	2020-09-03	K16938	GO:0005737, GO:0005525, GO:0007049, GO:0000166
MSTRG.11763	ATF7IP		GO:0006355, GO:0005634, GO:0003674, GO:0006351
MSTRG.11765	GRIN2B, GRIN2BB	K05210	GO:0006810, GO:0016021, GO:0016020, GO:0005234, GO:0045211, GO:0030054, GO:0004872, GO:0005886, GO:0006811, GO:0017146, GO:0004972, GO:0005216, GO:0004970, GO:0045202
MSTRG.11766	F8A1, F8A1.L	K20135	GO:0008150
MSTRG.11767	EMP1		GO:0016021, GO:0016020
MSTRG.11768	EVI5L	K20242
MSTRG.11770	DDX39A.L, DDX39B, DDX39, DDX39AB, DDX39A, DDX39AA	K13182, K12812	GO:0005737, GO:0016787, GO:0010501, GO:0016887, GO:0006406, GO:0000166, GO:0044822, GO:0016020, GO:0008380, GO:0004004, GO:0004386, GO:0006974, GO:0000398, GO:0003676, GO:0005681, GO:0005634, GO:0010468, GO:0005524, GO:0006397
MSTRG.11772	KCNJ11	K05004	GO:0006810, GO:0006813, GO:0015272, GO:0016021, GO:0016020, GO:0005242, GO:0005887, GO:0010107, GO:0034765, GO:0005244, GO:0006811
MSTRG.11773	DUSP8, DUSP8A	K04459	GO:0016787, GO:0016791, GO:0008138, GO:0016311, GO:0006470, GO:0004725, GO:0017017
MSTRG.11776	LSP1	K14957	GO:0003779, GO:0017022, GO:0005516, GO:0006936
MSTRG.11779	KRAS, RASK, KRAS.L	K07827	GO:0051385, GO:0051384, GO:0019221, GO:0030275, GO:0030036, GO:0038002, GO:0043406, GO:0050900, GO:0010628, GO:0001889, GO:0007165, GO:0035022, GO:0051146, GO:0007411, GO:0038128, GO:0005925, GO:0048169, GO:0008542, GO:0005737, GO:0021897, GO:0045121, GO:0016020, GO:0000165, GO:0005739, GO:0000166, GO:0060441, GO:0032403, GO:0002223, GO:0008284, GO:0008286, GO:0035176, GO:0003924, GO:0045596, GO:…
MSTRG.1178		K06799
MSTRG.11781	ABCC8	K05032	GO:0042626, GO:0006810, GO:0008281, GO:0006813, GO:0016021, GO:0016020, GO:0000166, GO:0016887, GO:0055085, GO:0005524
MSTRG.11784	NUP160
MSTRG.11785		K03927	GO:0010296, GO:0050253, GO:0005615, GO:0047376, GO:0016787, GO:0052689, GO:0043906, GO:0043907, GO:0043905, GO:0043908, GO:0035460, GO:0052768, GO:0080032, GO:0080031, GO:0080030, GO:0018731, GO:0052767, GO:0034892, GO:0018734, GO:0004620, GO:0016298, GO:0018733, GO:0018732
MSTRG.11787	FBXO31
MSTRG.11790	FRS2B	K12461	GO:0005575, GO:0005158, GO:0008150
MSTRG.11791	NUP160	K14303	GO:0005643, GO:0005487
MSTRG.11793	SPI1A		GO:0002761, GO:0043565, GO:0003700, GO:0005634, GO:0006355, GO:0003677, GO:0000981
MSTRG.11797	FIBIN, FIBINA		GO:0016021, GO:0016020
MSTRG.118	BBS7	K16749	GO:0008104, GO:0030030, GO:0003674, GO:0005929, GO:0005737, GO:0036064, GO:0007368, GO:0007369, GO:0001947, GO:0051877, GO:0006810, GO:0032402, GO:0005856, GO:0042384, GO:0035058, GO:0070121, GO:0033339, GO:0016020, GO:0042995, GO:0005930, GO:0046907, GO:0015031, GO:0034464
MSTRG.11800	CLPXB, CLPX, CLPXA	K03544	GO:0004176, GO:0006457, GO:0051082, GO:0030163, GO:0005759, GO:0006508, GO:0005524, GO:0048821
MSTRG.11801	ANO3	K19498	GO:0061588, GO:0016020, GO:0016021, GO:0046983
MSTRG.11803	SVIP, ANO3	K19498, K14014	GO:0061588, GO:0016020, GO:0016021, GO:0046983
MSTRG.11804	KIF21A	K10395	GO:0008017, GO:0007018, GO:0000166, GO:0003777, GO:0016887, GO:0005871, GO:0005524
MSTRG.11805	ANO5, ANO5A	K19480	GO:0016021, GO:0016020, GO:0046983
MSTRG.11807	SLC17A6	K12302
MSTRG.1181	ZSWIM5
MSTRG.11810	GXYLT1, GXYLT1A	K13676	GO:0016266, GO:0030203, GO:0030158, GO:0035252, GO:0016021, GO:0000139
MSTRG.11811	CCDC136B
MSTRG.11814	IRAK4
MSTRG.11816	TWF1A, TWF1	K08870	GO:0003779, GO:0030837, GO:0005622
MSTRG.11819	FAM96A		GO:0005575, GO:0043065, GO:2001022, GO:0003674, GO:0034644
MSTRG.11820	GRAMD2A
MSTRG.11821	RFX7
MSTRG.11829	ZNF609A, ZNF609		GO:0046872
MSTRG.1183	UROD, DCUP	K01599	GO:0005737, GO:0006783, GO:0006782, GO:0005829, GO:0016831, GO:0006778, GO:0006779, GO:0016829, GO:0004853
MSTRG.11834	FEM1B	K10349	GO:0005737, GO:0060743, GO:1902041, GO:0005123, GO:0005634, GO:0006915, GO:0005654, GO:0016567, GO:0060442, GO:0051438, GO:0005515, GO:0002070, GO:0004842, GO:2000001
MSTRG.11835	NELL2A, NELL2		GO:0005576, GO:0005509
MSTRG.11836	PPM1H	K17503	GO:0005737, GO:0016787, GO:0006470, GO:0005634, GO:0016020, GO:0004722, GO:0004721, GO:0003824, GO:0016021
MSTRG.11840		K05039
MSTRG.11844		K00572
MSTRG.11846	YARS2	K01866	GO:0005737, GO:0006437, GO:0004812, GO:0005829, GO:0005739, GO:0000166, GO:0043039, GO:0003723, GO:0006418, GO:0004831, GO:0016874, GO:0006412, GO:0005524
MSTRG.11847	MON2
MSTRG.11848	CDKN1BB	K06624	GO:0005737, GO:0042127, GO:0016310, GO:0005634, GO:0016301, GO:0007050, GO:0004861, GO:0016740
MSTRG.11849	MRPS35
MSTRG.11851	DENND2A	K20161
MSTRG.11854	BBS4	K16531	GO:0000242, GO:0008104, GO:0016358, GO:0090245, GO:0060324, GO:0044321, GO:0021591, GO:0071539, GO:0031514, GO:0007368, GO:0007369, GO:0051492, GO:0031513, GO:0032391, GO:0007608, GO:0035176, GO:0051297, GO:0007601, GO:0007286, GO:1903546, GO:0042995, GO:0001750, GO:0005829, GO:0035845, GO:0001917, GO:0003085, GO:0045494, GO:0060170, GO:0048487, GO:0010629, GO:0003674, GO:0005929, GO:0005856, GO:…
MSTRG.11856	ADPGK	K08074	GO:0005975, GO:0016773, GO:0016310, GO:0016301, GO:0005575, GO:0016740
MSTRG.11857	NEO1
MSTRG.11858	SCAMP2	K19995	GO:0015031, GO:0016021, GO:0016020
MSTRG.11859	MPI	K01809	GO:0090171, GO:0005975, GO:0016853, GO:0004476, GO:0009298, GO:0001889, GO:0008270, GO:0043009, GO:0046872
MSTRG.1186	TMEM68		GO:0016021, GO:0016020, GO:0016746, GO:0008152
MSTRG.11862	HPS5	K20191	GO:0048076, GO:0043473, GO:0048066, GO:0005515, GO:0030903
MSTRG.11863	FTH1A, FTH1B, FTH1, FRIH	K00522	GO:0005575, GO:0008199, GO:0046872, GO:0006879, GO:0006826
MSTRG.11865	GTF2H1	K03141	GO:0006295, GO:0006294, GO:0006296, GO:0006293, GO:0000439, GO:0070911, GO:0008353, GO:0005654, GO:0033683, GO:0006361, GO:0006360, GO:0006363, GO:0006362, GO:0006367, GO:0004672, GO:0006368, GO:0006283, GO:0006281, GO:0006366, GO:0006289, GO:0005675, GO:0008094, GO:0000079, GO:0070816, GO:0000717, GO:0006370, GO:0045944, GO:0006351, GO:0005515, GO:0003682
MSTRG.11867	CIB1, KIP1	K17259	GO:0005509
MSTRG.11868	METAP2B, METAP2	K01265	GO:0005737, GO:0004177, GO:0005829, GO:0018206, GO:0022400, GO:0016787, GO:0006508, GO:0044822, GO:0016055, GO:0070084, GO:0046872, GO:0005515, GO:0031365, GO:0060216, GO:0016485, GO:0060218, GO:0005886, GO:0070006, GO:0008235, GO:0008233
MSTRG.11869	SLC25A3, SLC25A3.L, SLC25A3A, SLC25A3B	K15102	GO:0006810, GO:0070062, GO:0015293, GO:0005730, GO:0043209, GO:0016021, GO:0016020, GO:0005739, GO:0006412, GO:0003735, GO:0005743, GO:0032403, GO:0005634
MSTRG.11870	GPR22, GPR22A, GPR22B	K04319	GO:0061371, GO:0004930, GO:0042277, GO:0005887, GO:0070121, GO:0007186, GO:0016021, GO:0016020, GO:0003140, GO:0001947, GO:0032870, GO:1901652, GO:0007165, GO:0004871, GO:0005886, GO:0071910, GO:0071907, GO:0007368
MSTRG.11871	LDHBB, LDHBA, LDHB	K00016	GO:0005737, GO:0005975, GO:0016616, GO:0019752, GO:0003824, GO:0004459, GO:0055114, GO:0016491
MSTRG.11872	GOLT1BB, GOLT1B, GOLT1B.S		GO:0016192, GO:0016021, GO:0016020, GO:0000139, GO:0007165, GO:0004871, GO:0015031, GO:0043123, GO:0005783
MSTRG.11873	S35B4, SLC35B4	K15278	GO:0005794, GO:0006810, GO:0005457, GO:0016021, GO:0016020, GO:0008643, GO:0005462, GO:0030176, GO:0030173, GO:0005464, GO:0055085
MSTRG.11877	HBP1		GO:0003723
MSTRG.11878	PRKAR2B	K04739
MSTRG.1188	XKR4		GO:0008150, GO:0016021, GO:0016020, GO:0003674
MSTRG.11880	ANKRD26
MSTRG.11882	MORC2, MORC1		GO:0005575, GO:0008270
MSTRG.11884	CD151	K06537	GO:0016021, GO:0016020, GO:0003674, GO:0007166, GO:0005887
MSTRG.11885	THOC5	K13174	GO:0005737, GO:0016607, GO:0030154, GO:0051028, GO:0006397, GO:0005634, GO:0006810, GO:0032786, GO:0003723, GO:0000228, GO:0000445, GO:0008380, GO:0006406, GO:0003729
MSTRG.11886	FADS2	K10226	GO:0006633, GO:0006631, GO:0006810, GO:0006629, GO:0016021, GO:0016020, GO:0005789, GO:0001889, GO:0006636, GO:0016213, GO:0005783, GO:0055114, GO:0016491
MSTRG.11890	EPS8L2	K17277
MSTRG.11891	SYT7B, SYT7	K19907	GO:0016020, GO:0071912, GO:0016021, GO:0006906, GO:0005544, GO:0048791, GO:0017158, GO:0019905, GO:0006887, GO:0005886, GO:0030276, GO:0005509
MSTRG.11893	EPS8L2	K17277
MSTRG.11894	MYRF		GO:0003700, GO:0006355, GO:0016021, GO:0016020, GO:0003677
MSTRG.11897	SLC25A22	K15107	GO:0005654, GO:0016021, GO:0015813, GO:0005313, GO:0006810, GO:0005739, GO:0006412, GO:0003735, GO:0005743, GO:0055085
MSTRG.11899	GNB5, GNB5A	K04539	GO:0051087, GO:0006457, GO:0032794, GO:0003674, GO:0007165, GO:0004871, GO:0043547, GO:0043209, GO:0005634, GO:0016020, GO:1901386, GO:0007186, GO:0031682, GO:0044297, GO:0003924, GO:0005096, GO:0005886, GO:0001750, GO:0043234, GO:0005829, GO:0005575, GO:0005834, GO:0001917, GO:0005515
MSTRG.119	TMEM33.L, PROM1A, TMEM33	K06532	GO:0016020, GO:0005783, GO:0005789, GO:0030176, GO:0071786, GO:0070062, GO:0016021, GO:0005635, GO:0017056, GO:0005793, GO:0031528, GO:0016324, GO:0034613, GO:0051292, GO:0008150, GO:0005886, GO:0042995, GO:0042470, GO:0005643, GO:1903896, GO:0005515, GO:1903371, GO:1903899, GO:0005634, GO:0034976
MSTRG.11902	CYP19A1B	K07434	GO:0004497, GO:0016020, GO:0020037, GO:0016021, GO:0016705, GO:0032355, GO:0009410, GO:0055114, GO:0043627, GO:0005506, GO:0046872, GO:0048545, GO:0016491
MSTRG.11903	DRD4A	K04147	GO:0021520, GO:0001588, GO:0004930, GO:0004871, GO:0007195, GO:0021514, GO:0016021, GO:0016020, GO:0004952, GO:0035240, GO:0007165, GO:0005887, GO:0007186, GO:0001963
MSTRG.11909	CCD49, CWC25
MSTRG.1191	CDH6	K06798	GO:0016021, GO:0016020, GO:0048793, GO:0005509, GO:0060042, GO:0005886, GO:0007155, GO:0007156
MSTRG.11910	NYAP2B		GO:0014065, GO:0048812
MSTRG.11912		K06270	GO:0019901
MSTRG.11914	DIS3L2	K18758	GO:0005737, GO:0016787, GO:0046872, GO:0010587, GO:0000932, GO:0004518, GO:1990074, GO:0004527, GO:0000176, GO:0048793, GO:0000177, GO:0034427, GO:0006364, GO:0007049, GO:0003723, GO:0004534, GO:0007067, GO:0000175, GO:0006402, GO:0051301, GO:0016075
MSTRG.11915	DIS3L2	K18758	GO:0005737, GO:0016787, GO:0046872, GO:0010587, GO:0000932, GO:0004518, GO:1990074, GO:0004527, GO:0000176, GO:0048793, GO:0000177, GO:0034427, GO:0006364, GO:0007049, GO:0003723, GO:0004534, GO:0007067, GO:0000175, GO:0006402, GO:0051301, GO:0016075
MSTRG.11918	ANAPC10.S, ANAPC10	K03357	GO:0005737, GO:0070979, GO:0043161, GO:0005829, GO:0031145, GO:0030071, GO:0005654, GO:0051439, GO:0007049, GO:0042787, GO:0051437, GO:0051436, GO:0007067, GO:0051301, GO:0005680
MSTRG.11919	ABCE1	K06174	GO:0005852, GO:0000054, GO:0000166, GO:0043024, GO:0016887, GO:0006415, GO:0006413, GO:0005506, GO:0005524
MSTRG.1192	CDH18	K06805
MSTRG.11922	RNF150A		GO:0046872, GO:0016021, GO:0016020, GO:0008270
MSTRG.11923		K17505	GO:0016787, GO:0043169, GO:0006470, GO:0004722, GO:0004721, GO:0003824, GO:0046872
MSTRG.1193	RNF31	K11974
MSTRG.11930	SCML2
MSTRG.11931	SCML2	K11465
MSTRG.11934	ATP1B2A	K01540	GO:0006810, GO:0006813, GO:0006811, GO:0016020, GO:0006814, GO:0005890, GO:0016021
MSTRG.11936	TSC22D4		GO:0005737, GO:0006355, GO:0005634, GO:0003700
MSTRG.11937	PFN1		GO:0005737, GO:0030833, GO:0060027, GO:0030036, GO:0003779, GO:0032233, GO:0055113
MSTRG.11938	ENO1A, ENOA, ENO3, ENO3.L, ENO1	K01689	GO:0005737, GO:0000015, GO:0000287, GO:0007568, GO:0070062, GO:0016020, GO:0042493, GO:0004634, GO:0042803, GO:0021762, GO:0005515, GO:0005886, GO:0043403, GO:0046982, GO:0006096, GO:0005615
MSTRG.11943	CAMTA2
MSTRG.11947	DDX58		GO:0016787, GO:0019221, GO:0039529, GO:0005634, GO:0007249, GO:0016817, GO:0060337, GO:0003677, GO:0005829, GO:0005524, GO:0051607
MSTRG.1195	CAHZ	K18245	GO:0004089, GO:0042539, GO:0016829, GO:0008270, GO:0046872, GO:0006730, GO:0015670
MSTRG.11953	TMEM184C
MSTRG.11958	CEF10, CYR61	K06829
MSTRG.11959	PLOD3	K13646	GO:0031418, GO:0005783, GO:0051213, GO:0016705, GO:0008045, GO:0001755, GO:0008475, GO:0016491, GO:0005506, GO:0055114, GO:0005581
MSTRG.11960	SYDE2	K20655
MSTRG.11961	DDAH1	K01482	GO:0016787, GO:0070062, GO:0003073, GO:0000052, GO:0006527, GO:0017014, GO:0045766, GO:0045429, GO:0005739, GO:0016403, GO:0006525, GO:0046872, GO:0016597, GO:0006809, GO:0008270
MSTRG.11962	ABCG2A	K05681	GO:0043190, GO:0006855, GO:0016021, GO:0016020, GO:0042626, GO:0015238, GO:0016887, GO:0000166, GO:0055085, GO:0005524
MSTRG.11964	SYAP1		GO:0005575, GO:0008150, GO:0003674
MSTRG.11966	FBXL5	K10271	GO:0005737, GO:0031146, GO:0016567, GO:0055072, GO:0019005, GO:0005506, GO:0046872, GO:0048471
MSTRG.1197	DLGAP1A, DLGAP1	K15008	GO:0016020, GO:0045211, GO:0014069, GO:0045202, GO:0005886, GO:0007268, GO:0023052, GO:0030054
MSTRG.11970		K08539
MSTRG.11971	HMGB2B	K11295	GO:0006355, GO:0045595, GO:0007283, GO:0003677
MSTRG.11974	SH3GL2.S, SH3GL2	K11247	GO:0005737, GO:0070062, GO:0016020, GO:0008289, GO:0042802, GO:0045202, GO:0002090, GO:0048488
MSTRG.11976	TTC39B
MSTRG.11978	TRAPPC1	K20300	GO:0048208, GO:0005794, GO:0006888, GO:0005783, GO:0005829, GO:0006810, GO:0043547, GO:0017112, GO:0000139, GO:0005515, GO:0030008, GO:0016192
MSTRG.11979	PSMB6, PSMB6.S	K02738	GO:0004175, GO:0005794, GO:0090263, GO:0000165, GO:0038061, GO:0033209, GO:0008233, GO:0051436, GO:0000209, GO:0005737, GO:0005839, GO:0043488, GO:0043161, GO:0005634, GO:0002479, GO:0005654, GO:0006508, GO:0098641, GO:0002223, GO:0090090, GO:0016787, GO:0050852, GO:0098609, GO:0031145, GO:0060071, GO:0005913, GO:0000502, GO:0070062, GO:0051603, GO:0038095, GO:0005829, GO:0004298, GO:0016032, GO:…
MSTRG.11980	ACTL6B	K11652	GO:0005200, GO:0070603, GO:0007399, GO:0006338, GO:0005730, GO:0006325, GO:0005634, GO:0003713, GO:0021510, GO:0006333, GO:0006355, GO:0006357, GO:0071565, GO:0006351, GO:0005515, GO:0016514, GO:0007010, GO:0090544, GO:0016569
MSTRG.11981	EIF4E2, EIF4E2RS1, IF4E2	K03259	GO:0005737, GO:0003743, GO:0006413, GO:0003723, GO:0006412
MSTRG.11982	EPHB4A, EPHB4B, EPHB4	K05113	GO:0060026, GO:0016310, GO:0018108, GO:0035475, GO:0007169, GO:0001525, GO:0046777, GO:0070062, GO:0001568, GO:0016020, GO:0016740, GO:0000166, GO:0004714, GO:0004713, GO:0004672, GO:0005524, GO:0006468, GO:0016301, GO:0003007, GO:0005887, GO:0005886, GO:0007155, GO:0048013, GO:0005829, GO:0005003, GO:0005576, GO:0002042, GO:0005515, GO:0016021
MSTRG.11987	DLG4B	K15190	GO:0016020, GO:0097120, GO:0007399, GO:0008328, GO:0045197, GO:0007268, GO:0004385, GO:0035255, GO:0016323, GO:0045211, GO:0005576, GO:0014069, GO:0045202, GO:0005886, GO:0008168, GO:0043113, GO:0046982, GO:0030054
MSTRG.11988	PIK3CA	K00922	GO:0006909, GO:0014870, GO:0016310, GO:0060612, GO:0032147, GO:0038028, GO:0098779, GO:0050900, GO:0043524, GO:0035004, GO:0035005, GO:0033138, GO:0038128, GO:0001525, GO:0060048, GO:0043457, GO:0046934, GO:0043560, GO:0005942, GO:0005943, GO:0001944, GO:0000166, GO:0050852, GO:0004674, GO:0016740, GO:0071333, GO:0006661, GO:0097009, GO:0010468, GO:0031295, GO:0043542, GO:0006468, GO:2000270, GO:…
MSTRG.11989	CORIN
MSTRG.1199	ENG2B	K09319	GO:0043565, GO:0009952, GO:0001708, GO:0030917, GO:0006355, GO:0030901, GO:0003677, GO:0005634, GO:0007275
MSTRG.11991	G3BP2.L, G3BP2		GO:0006810, GO:0000166, GO:0005829, GO:0016020, GO:0005622, GO:0003676, GO:0030529, GO:0016021, GO:0003729
MSTRG.11996	DLGAP4B		GO:0023052
MSTRG.11997	MLRN, MYL9A, MYL9B, MYL12.2, MYL12.1, MYL9	K12755, K12757	GO:0005575, GO:0005509
MSTRG.12	PSD2	K12494	GO:0007507, GO:0005543, GO:0005086, GO:0032012, GO:0008345, GO:0061053
MSTRG.1200	PAXIP1	K14972	GO:0006974, GO:0006355, GO:0005634, GO:0006351, GO:0006281
MSTRG.12000	PLXNA1B, PLXNA1	K06820	GO:0016020, GO:0016021, GO:0071526, GO:0017154, GO:0007165
MSTRG.12002	TPRA1		GO:0016021, GO:0016020
MSTRG.12004	TXNRD3, TXNRD1	K00384	GO:0050660, GO:0004791, GO:0016668, GO:0045454, GO:0016491, GO:0015035, GO:0055114, GO:0009055
MSTRG.12005	NTAN1
MSTRG.12006	PLXNA1B, PLXNA1	K06820	GO:0016020, GO:0016021, GO:0071526, GO:0017154, GO:0007165
MSTRG.12007	CUNH16ORF45
MSTRG.12009	MBD5
MSTRG.1201	RPL7, RPL7.L	K02937	GO:0005840, GO:0051726, GO:0044822, GO:0022625, GO:0030529, GO:0003735, GO:0000463, GO:0002181
MSTRG.12011	KIAA0430
MSTRG.12014	SMARCA4A, KEAP1, SMARCA4, KEAP1B	K11647, K10456	GO:0000185, GO:0042393, GO:0010842, GO:0060973, GO:0016887, GO:0007417, GO:0005737, GO:0030182, GO:0006355, GO:0043161, GO:0005634, GO:0043044, GO:0001947, GO:0042787, GO:0016514, GO:0071565, GO:0005524, GO:0003406, GO:0014032, GO:0060059, GO:0060038, GO:0031101, GO:0008134, GO:0021634, GO:0048596, GO:0004386, GO:0042994, GO:0031463, GO:0004842, GO:0043433, GO:0006351, GO:0007399, GO:0016817, GO:…
MSTRG.12015	SMARCA4A, KEAP1, SMARCA4, KEAP1B	K11647, K10456	GO:0000185, GO:0042393, GO:0010842, GO:0060973, GO:0016887, GO:0007417, GO:0005737, GO:0030182, GO:0016567, GO:0043161, GO:0005634, GO:0043044, GO:0001947, GO:0042787, GO:0016514, GO:0005524, GO:0014032, GO:0060059, GO:0060038, GO:0031101, GO:0008134, GO:0021634, GO:0048596, GO:0042994, GO:0031463, GO:0004842, GO:0043433, GO:0016817, GO:0006355, GO:0071466, GO:0003407, GO:0003406, GO:0071379
MSTRG.12016	PSMD12.S, PSD12, PSMD12	K03035	GO:0022624, GO:0090263, GO:0000165, GO:0038061, GO:0033209, GO:0031595, GO:0003674, GO:0051437, GO:0051436, GO:0000209, GO:0008541, GO:0005737, GO:0005838, GO:0070062, GO:0043488, GO:0043161, GO:0006521, GO:0016020, GO:0002479, GO:0005654, GO:0002223, GO:0090090, GO:0050852, GO:0031145, GO:0060071, GO:0000502, GO:0038095, GO:0005829
MSTRG.12018	MICALL1
MSTRG.12020	PPP1R12C	K17457	GO:0005575, GO:0019901, GO:0030165, GO:0038180, GO:0019887
MSTRG.12023		K07208
MSTRG.12025	MTMR14	K18086	GO:0050881, GO:0016791, GO:0016311, GO:0004725, GO:0046716, GO:0004438, GO:0043009, GO:0010506
MSTRG.1203	RDH10, RDH10B	K11151	GO:0043231, GO:0052650, GO:0016021, GO:0016020, GO:0002138, GO:0005789, GO:0042572, GO:0016491, GO:0005783, GO:0055114, GO:0031090
MSTRG.12030	SETD5		GO:0007507, GO:0008345
MSTRG.12032	SETD5		GO:0007507, GO:0008345
MSTRG.12034		K04794	GO:0004045
MSTRG.12035	THUMPD3		GO:0000049, GO:0016423, GO:0003723
MSTRG.12036	ALDH1L1	K00289	GO:0019145, GO:0016787, GO:0016620, GO:0016155, GO:0048703, GO:0007507, GO:0006730, GO:0007369, GO:0005737, GO:0048885, GO:0016742, GO:0003824, GO:0009058, GO:0047105, GO:0008152, GO:0001755, GO:0009258, GO:0055114, GO:0016491
MSTRG.12038	PLXNB1B, PLXNB1	K06821	GO:0048675, GO:0008360, GO:0030334, GO:0002116, GO:0050772, GO:0017154, GO:0016021, GO:0016020, GO:0071526, GO:0007162, GO:1902287, GO:0007165, GO:0005887, GO:0043087
MSTRG.1204	TRPA1A	K04984	GO:0050960, GO:0016020, GO:0016021, GO:0050974, GO:0009593, GO:0006811, GO:0006810, GO:0015276, GO:0055085, GO:0034220, GO:0070542, GO:0008381, GO:0005216
MSTRG.12040	DDX17	K13178
MSTRG.12041	GGA1	K12404	GO:0030131, GO:0006886, GO:0016192, GO:0005622
MSTRG.12042	CYGB2, CYGB		GO:0005737, GO:0005344, GO:0019825, GO:0020037, GO:0098809, GO:0006810, GO:0005506, GO:0046872, GO:0015671
MSTRG.12044	RAE1, UQCRC1	K00414, K14298	GO:0006409, GO:0019083, GO:0010827, GO:0009060, GO:0008270, GO:0005737, GO:0005730, GO:0005634, GO:0005635, GO:0075733, GO:0005750, GO:0046872, GO:0006405, GO:0006406, GO:0004222, GO:0008017, GO:0006606, GO:0003824, GO:0031047, GO:0016485, GO:0007077, GO:0016925, GO:0005643, GO:0071407, GO:0006122, GO:0000972, GO:0043130, GO:0003723, GO:0016032, GO:1900034
MSTRG.12046	CX44.2		GO:0016021, GO:0016020, GO:0005886, GO:0007154, GO:0005922, GO:0030054, GO:0005921
MSTRG.12047	IGFBP2, IGFBP2A		GO:0008285, GO:0043567, GO:0040015, GO:0031995, GO:0007507, GO:0040008, GO:0005576, GO:0019838, GO:0008156, GO:0001558, GO:0040007, GO:0048640, GO:0031994, GO:0005520, GO:0001525, GO:0007275, GO:0005615
MSTRG.12048	STK11IP		GO:0008150
MSTRG.12050	UBE2O	K10581
MSTRG.12052	UBE2O	K10581
MSTRG.12053	TNS1, TNS1A	K18080	GO:0035556, GO:0046872
MSTRG.12055	ACOX1	K00232	GO:0006631, GO:0050660, GO:0006635, GO:0033539, GO:0052890, GO:0005777, GO:0000062, GO:0055088, GO:0016401, GO:0008152, GO:0003995, GO:0003997, GO:0016627, GO:0055114, GO:0009055
MSTRG.12057	SRP68	K03107	GO:0005737, GO:0005786, GO:0030942, GO:0005783, GO:0005047, GO:0006614, GO:0045047, GO:0030529, GO:0008312, GO:0003723
MSTRG.12058	RPL19.L, RPL19	K02885	GO:0000184, GO:0022625, GO:0019083, GO:0006614, GO:0005925, GO:0070180, GO:0005730, GO:0016020, GO:0030529, GO:0003735, GO:0006364, GO:1990932, GO:0005737, GO:0044822, GO:0005840, GO:0097421, GO:0005829, GO:0005622, GO:0003723, GO:0005515, GO:0030097, GO:0006413, GO:0006412
MSTRG.12059	ALG12	K03847	GO:0008921, GO:0005783, GO:0019112, GO:0005789, GO:0008378, GO:0052757, GO:0008375, GO:0008376, GO:0052639, GO:0000026, GO:0006487, GO:0006488, GO:0016021, GO:0016020, GO:0052638, GO:0000009, GO:0046527, GO:0016740, GO:0001962, GO:0019187, GO:0033556, GO:0004583, GO:0003980, GO:0080062, GO:0008755, GO:0042283, GO:0042281, GO:0045140, GO:0046921, GO:0046920, GO:0000033, GO:0031278, GO:0000030, GO:…
MSTRG.12068	EFTUD2	K12852	GO:0031012, GO:0060322, GO:0003674, GO:0016607, GO:0008380, GO:0005634, GO:0016020, GO:0000166, GO:0005654, GO:0071013, GO:0005525, GO:0005737, GO:0044822, GO:0003924, GO:0042220, GO:0000398, GO:0005622, GO:0005575, GO:0035690, GO:0005515, GO:0015030, GO:0006414, GO:0043010, GO:0006412, GO:0005681, GO:0006397
MSTRG.12069	CELSR1, CELSR1A	K04600	GO:0004930, GO:0004871, GO:0042074, GO:0016021, GO:0016020, GO:0004888, GO:0007165, GO:0007166, GO:0005886, GO:0007155, GO:0007156, GO:0007186, GO:0005509
MSTRG.1207	TCEB1B, TCEB1, GM14517, TCEB1A	K03872	GO:0005654, GO:0061418, GO:0005515, GO:0030891, GO:0004842, GO:0005829, GO:0070449, GO:0006355, GO:0006511, GO:0042787, GO:0006357, GO:0016032, GO:0006366, GO:0032403, GO:0006368, GO:0032968, GO:0005634, GO:0006351
MSTRG.12070	GRAMD4A, GRAMD4		GO:0016021, GO:0016020
MSTRG.12073	TMEM19		GO:0008150, GO:0016021, GO:0016020, GO:0003674
MSTRG.12077	SLC37A3	K03447
MSTRG.12079	LARGE1, LARGE	K09668	GO:0008921, GO:0019112, GO:0046716, GO:0043403, GO:0052638, GO:0030173, GO:0008375, GO:0008376, GO:0035269, GO:0009101, GO:0000026, GO:0006486, GO:0016021, GO:0016020, GO:0052757, GO:0000009, GO:0046527, GO:0016740, GO:0001962, GO:0019187, GO:0004576, GO:0006688, GO:0046872, GO:0004583, GO:0052639, GO:0003980, GO:0015020, GO:0005794, GO:0008755, GO:0080062, GO:0035252, GO:0042285, GO:0030145, GO:…
MSTRG.1208	TMEM70	K17966	GO:0016021, GO:0016020
MSTRG.12081	KIAA0930.L, KIAA0930		GO:0005575, GO:0008150, GO:0003674
MSTRG.12084	NUP50	K14295	GO:0005643, GO:0008536, GO:0006606, GO:0046907
MSTRG.12087	KCNA1A, KCNA1L, KCNA1.S, KCNA1	K04874	GO:0016020, GO:0005267, GO:0016021, GO:0071805, GO:0006813, GO:0005216, GO:0006810, GO:0051260, GO:0008076, GO:0005249, GO:0005251, GO:0006811, GO:0034765, GO:0005244, GO:0055085
MSTRG.1209	JPH1B, JPH1, SOCS6B	K19530, K04699	GO:0005737, GO:0046426, GO:0019221, GO:0030314, GO:0016021, GO:0016020, GO:0004860, GO:0016567, GO:0003674, GO:0008150, GO:0035556, GO:0040008
MSTRG.12091	RAB21	K07890	GO:0009898, GO:0005789, GO:0048260, GO:0005925, GO:0098559, GO:0070062, GO:1904115, GO:0008089, GO:2000643, GO:0005525, GO:0003924, GO:0032154, GO:0030659, GO:0012506, GO:0030516, GO:0032580, GO:0007264, GO:0030100, GO:0050775, GO:0005802, GO:0019003, GO:0005515, GO:0015031, GO:0017157, GO:0005768, GO:0005769
MSTRG.12092	PTPRR
MSTRG.12095	TRIM24	K08881	GO:0046872, GO:0008270, GO:0005622
MSTRG.12096	RAB3IP	K16779	GO:0032402, GO:0003674, GO:0070121
MSTRG.12099	BTBD9	K10481
MSTRG.121	RAB33BA, RAB33B	K07920	GO:0048705, GO:0005794, GO:0006891, GO:0005796, GO:0070062, GO:0000042, GO:1903358, GO:0006914, GO:0006810, GO:0003924, GO:1903434, GO:0000166, GO:2000156, GO:0005515, GO:2000785, GO:0015031, GO:0016020, GO:0007264, GO:0005525
MSTRG.1210	JPH1A, JPH1B, JPH1, SOCS6B	K19530, K04699	GO:0005737, GO:0046426, GO:0019221, GO:0030314, GO:0016021, GO:0016020, GO:0004860, GO:0016567, GO:0003674, GO:0008150, GO:0035556, GO:0040008
MSTRG.12100	RPF2	K14847	GO:0019843, GO:0000463, GO:0000027, GO:0005730
MSTRG.12101	SLC35A1	K15272	GO:0016021, GO:0016020, GO:0005351, GO:0000139, GO:0008643
MSTRG.12102	RARS2	K01887	GO:0032543, GO:0004812, GO:0004814, GO:0006420, GO:0048854, GO:0005739, GO:0000166, GO:0006418, GO:0016874, GO:0006412, GO:0005524
MSTRG.12103	AKIRIN2, CF166		GO:0008150, GO:0003674
MSTRG.12107	MED23	K15166	GO:0006355, GO:0005634, GO:0072358, GO:0006351, GO:0050768
MSTRG.12108	SYNCRIP	K13160	GO:0003676, GO:0000166
MSTRG.12109	TMEM200A		GO:0016021, GO:0016020
MSTRG.1211	CBLN2A, CBLN2, CBLN2B		GO:0005575, GO:0008150, GO:0003674
MSTRG.12110	L3MBTL3		GO:0003700, GO:0006355, GO:0005634, GO:0008270
MSTRG.12112	EPB41L2	K06107
MSTRG.12113	ARHGAP18
MSTRG.12114	LAMA2	K05637	GO:0016203, GO:0007517, GO:0030334, GO:0030155, GO:0022011, GO:0060538, GO:0045995, GO:0007155, GO:0005102
MSTRG.12116	LAMA2	K05637	GO:0016203, GO:0007517, GO:0030334, GO:0030155, GO:0022011, GO:0060538, GO:0045995, GO:0007155, GO:0005102
MSTRG.12121	PPIL4	K12735	GO:0000413, GO:0003755, GO:0006457, GO:0016853, GO:0000166, GO:0003676
MSTRG.12122	DCAM, AMD1	K01611	GO:0006557, GO:0005829, GO:0006596, GO:0016831, GO:0004014, GO:0006597, GO:0016829, GO:0008295
MSTRG.12123	MAP3K5	K04426	GO:0006468, GO:0016310, GO:0016301, GO:0000166, GO:0005575, GO:0016740, GO:0004672, GO:0004709, GO:0005524
MSTRG.12125	CDK19	K02208	GO:0006468, GO:0016310, GO:0016301, GO:0000166, GO:0004674, GO:0016740, GO:0004672, GO:0005524
MSTRG.12126	PMP22B, PMP22	K19289	GO:0008150, GO:0016021, GO:0016020, GO:0003674
MSTRG.12127	COX10	K02257	GO:0043888, GO:0052623, GO:0004659, GO:0052622, GO:0006783, GO:0046428, GO:0016020, GO:0008412, GO:0005739, GO:0031966, GO:0004661, GO:0016740, GO:0048045, GO:0008495, GO:0048034, GO:0043919, GO:0043918, GO:0016021, GO:0008318
MSTRG.12129	CDC42EP4B, CDC42EP4		GO:0005737, GO:0030838, GO:0005096, GO:0017049, GO:0031274, GO:0008360, GO:0005886, GO:0007266
MSTRG.1213	MARCH6, MARCH6.L	K10661	GO:0016020, GO:0016021, GO:0046872, GO:0008150, GO:0008270
MSTRG.12130	PTPRK	K06776
MSTRG.12134	RPL38.S, BRAFLDRAFT_286891, RPL38, GM8129, TTYH2, GM7123	K02923	GO:0000184, GO:0022625, GO:0019083, GO:0006614, GO:0001501, GO:0001503, GO:0005925, GO:0030529, GO:0003735, GO:0022618, GO:0006364, GO:0007605, GO:0048318, GO:0006417, GO:0033291, GO:0005840, GO:0042474, GO:0005829, GO:0005622, GO:0003723, GO:0034463, GO:0006413, GO:0006412
MSTRG.12137	SDK2	K16353
MSTRG.1214	RGS20	K16449	GO:0090090, GO:0005881, GO:0009950, GO:0016023, GO:0071407, GO:0030154, GO:0005096, GO:0008013, GO:0019901, GO:0006355, GO:0030877, GO:0014069, GO:0005938, GO:0005886, GO:0070016, GO:0008219, GO:0035412, GO:0090244
MSTRG.12140	KIF19, KIF19.S	K10401	GO:0060404, GO:0005737, GO:0008574, GO:0008017, GO:0007018, GO:0000166, GO:0070462, GO:0005524, GO:0016887, GO:0005929, GO:0005871, GO:0005874, GO:0005930, GO:0003777
MSTRG.12143	ST8SIA3	K06613	GO:0005794, GO:0007517, GO:0030173, GO:0006486, GO:0016021, GO:0016020, GO:0046716, GO:0016740, GO:0016757, GO:0003828, GO:0008373
MSTRG.1215	TCEA1	K03145	GO:0005634, GO:0032784, GO:0006355, GO:0006357, GO:0006351, GO:0003676, GO:0003677, GO:0003746, GO:0006414, GO:0006412, GO:0008270
MSTRG.12150	CDH18, ABCA5	K05648	GO:0042626, GO:0016020, GO:0043231, GO:0006869, GO:0005215, GO:0016021, GO:0006810, GO:0000166, GO:0016887, GO:0005524
MSTRG.12153	WDR91
MSTRG.12156	TCF4	K15603	GO:0006352, GO:0008022, GO:0042118, GO:0001011, GO:0002088, GO:0010629, GO:0001077, GO:0003677, GO:0043425, GO:0070888, GO:0001093, GO:0000122, GO:0005634, GO:0003714, GO:0045666, GO:0006367, GO:0065004, GO:0003690, GO:0042802, GO:0042803, GO:0003682, GO:0005515, GO:0000790, GO:0045893, GO:0000978, GO:0043621, GO:0001087, GO:0006351, GO:0007420, GO:0003700, GO:0006355, GO:0045944, GO:1900746, GO:…
MSTRG.12157	TXNL1		GO:0005737, GO:0006662, GO:0006457, GO:0070062, GO:0015035, GO:0005634, GO:0006810, GO:0005739, GO:0016671, GO:0000502, GO:0034599, GO:0000103, GO:0045454, GO:0055114, GO:0015036
MSTRG.12158	SYNC, NARS	K01893	GO:0005737, GO:0004812, GO:0006421, GO:0004816, GO:0000166, GO:0003676, GO:0006418, GO:0005524
MSTRG.12159	FECH	K01772	GO:0034379, GO:0006779, GO:0055072, GO:0043249, GO:0004325, GO:0006091, GO:0006783, GO:0016829, GO:0005739, GO:0010999, GO:0005759, GO:0005506, GO:0046685, GO:0046501, GO:0010468, GO:0042168, GO:0010288, GO:0020037, GO:0030218, GO:0009589, GO:0008198, GO:0045471, GO:0051597, GO:0010038, GO:0008203, GO:0071549, GO:0046872, GO:0030350, GO:0070541, GO:0051537, GO:0042493, GO:0005743, GO:0005515, GO:…
MSTRG.1216	CTNND2B, CTNND2		GO:0001764, GO:0016337
MSTRG.12166	RIC1	K20476
MSTRG.12169	ERMP1
MSTRG.1217	ATP6V1H	K02144	GO:0016820, GO:0006897, GO:0070062, GO:0015991, GO:0006811, GO:0006810, GO:0005765, GO:0000221, GO:0046961, GO:0015992
MSTRG.12170	HMGCRB	K00021	GO:0004420, GO:0050662, GO:0050661, GO:0005783, GO:0015936, GO:0001955, GO:0016020, GO:0016616, GO:0005789, GO:0003007, GO:0008299, GO:0016021, GO:0055114, GO:0016491
MSTRG.12172	COL4A3BP	K08283
MSTRG.12173	SV2C	K06258	GO:0006810, GO:0030672, GO:0005215, GO:0016021, GO:0016020, GO:0022857, GO:0001504, GO:0043005, GO:0055085
MSTRG.12175	SV2C, COL4A3BP	K06258, K08283
MSTRG.1218	CHMP5B, CHMP5	K12198	GO:0005737, GO:0006810, GO:0007034, GO:0005829, GO:0016020, GO:0003674, GO:0015031, GO:0005768, GO:0010008
MSTRG.12180	GNB2L1, GBLP, RACK1	K14753	GO:0043547, GO:0016020, GO:0032436, GO:0015935, GO:0030308, GO:0007205, GO:0005080, GO:0060027, GO:2000114, GO:0033137, GO:0010803, GO:0030335, GO:0019899, GO:0010629, GO:0008104, GO:0007165, GO:1990630, GO:0035556, GO:0001525, GO:0090003, GO:0051302, GO:0007049, GO:0032880, GO:0005737, GO:0005886, GO:0050765, GO:0043204, GO:0005634, GO:0007369, GO:0030971, GO:0005739, GO:0007275, GO:0043065, GO:…
MSTRG.12182	HNRNPAB
MSTRG.12183	VMO1B
MSTRG.12185	WDR7
MSTRG.12189	ADD1	K18622	GO:0005856, GO:0008150
MSTRG.1219	BAG1	K09555	GO:0051087
MSTRG.12191	PSA4, MGC132180, PSMA4	K02728	GO:0004175, GO:0090263, GO:0019773, GO:0038061, GO:0033209, GO:0008233, GO:0051436, GO:0000209, GO:0005737, GO:0005839, GO:0043488, GO:0043161, GO:0005634, GO:0000165, GO:0005654, GO:0006508, GO:0002223, GO:0090090, GO:0016787, GO:0050852, GO:0016032, GO:0031145, GO:0060071, GO:0000502, GO:0070062, GO:0051603, GO:0038095, GO:0002479, GO:0043231, GO:0005829, GO:0000932, GO:0004298, GO:0006511, GO:…
MSTRG.12192	RBPMS2A, RBPMS2B, RBPMS2, RBPMS		GO:0005737, GO:0048557, GO:0048565, GO:0005515, GO:0048661, GO:0008143, GO:0003713, GO:0060391, GO:0000398, GO:0000166, GO:0005575, GO:0017069, GO:0048813, GO:0051151, GO:0010862, GO:0003729, GO:0003676, GO:0030514, GO:0042803
MSTRG.12193	SV2	K06258	GO:0030672, GO:0005215, GO:0016021, GO:0016020, GO:0001504, GO:0043005, GO:0055085
MSTRG.12195	SNX1	K17917
MSTRG.12196	PPIB, PPIB.L	K03768	GO:1901873, GO:0006457, GO:0005783, GO:0005788, GO:0060348, GO:0050821, GO:0034663, GO:0005925, GO:0000413, GO:0070063, GO:0070062, GO:0005634, GO:0016020, GO:0051082, GO:0003755, GO:0032403, GO:0048471, GO:0044794, GO:0044829, GO:0005790, GO:0044822, GO:0042277, GO:0061077, GO:0042470, GO:0032991, GO:0016853, GO:0040018, GO:0005575, GO:0005515, GO:0005518
MSTRG.12199	AP3B2	K12397
MSTRG.122	PROM1A	K06532	GO:0031528, GO:0005783, GO:0005793, GO:0016324, GO:0016021, GO:0016020, GO:0005886, GO:0042995
MSTRG.1220	MYL12.2, MYL12.1, MLRN, MYL12A, MYL9	K12755, K12757	GO:0016459, GO:0005509
MSTRG.12200	S2544, SLC25A44A, SLC25A44, SLC25A44B	K15121	GO:0006810, GO:0016021, GO:0016020, GO:0055085, GO:0003735, GO:0006412
MSTRG.12202	NUAK1B, NUAK1	K08800	GO:0005737, GO:0006468, GO:0016310, GO:0005634, GO:0016301, GO:0000166, GO:0004674, GO:0016740, GO:0004672, GO:0035556, GO:0005524
MSTRG.12203	CRABP1	K17337	GO:0005737, GO:0005215, GO:0005829, GO:0006810, GO:0008289, GO:0019841, GO:0001972, GO:0016918, GO:0005501, GO:0034653
MSTRG.12205	RABP1, WDR61, CRABP1B, CRABP1, CRABP1A	K17337, K12602	GO:0030424, GO:0003674, GO:0007165, GO:0016593, GO:0032968, GO:0007275, GO:0016918, GO:0005737, GO:0016021, GO:0016020, GO:0043005, GO:0034653, GO:0005501, GO:0005215, GO:0006810, GO:0008289, GO:0035327, GO:0055087, GO:0070852, GO:0005829, GO:0019841, GO:0005623, GO:0001972
MSTRG.12206	PTPN9, PTPN9A	K18038	GO:0016787, GO:0016791, GO:0016311, GO:0006470, GO:0004725, GO:0061515, GO:0004721, GO:0043249, GO:0048821, GO:0060215
MSTRG.12207	SIN3AA, SIN3A	K11644	GO:0016575, GO:0006355, GO:0001106, GO:0016580, GO:0004407
MSTRG.12211	PTPN9, SNUPN, PTPN9A	K13151, K18038	GO:0008565, GO:0016787, GO:0016791, GO:0043249, GO:0016311, GO:0006470, GO:0005634, GO:0006810, GO:0006606, GO:0061015, GO:0004721, GO:0005737, GO:0061515, GO:0003723, GO:0060215, GO:0004725, GO:0048821
MSTRG.12213	LINGO1, LINGO1A		GO:0031103, GO:0005515, GO:0005154, GO:0016021, GO:0016020, GO:0007165, GO:0007409, GO:0005886
MSTRG.12214	HMG20A	K17538
MSTRG.12215	PEAK1	K17538	GO:0006468, GO:0005925, GO:0015629, GO:0005524, GO:0004672
MSTRG.12216	SYT12	K19912	GO:0006906, GO:0030672, GO:0060291, GO:0016021, GO:0016020, GO:0005544, GO:0048791, GO:0017158, GO:0046928, GO:0019905, GO:0005509, GO:0005886, GO:0030276, GO:0048488
MSTRG.12218	CATA, CAT	K03781	GO:0020027, GO:0051289, GO:0001657, GO:0019899, GO:0000302, GO:0042744, GO:0051262, GO:0016684, GO:0009650, GO:0001666, GO:0001649, GO:0005783, GO:0050661, GO:0005778, GO:0005615, GO:0016020, GO:0005777, GO:0001822, GO:0005739, GO:0098869, GO:0043066, GO:0046688, GO:0005758, GO:0016491, GO:0042803, GO:0004046, GO:0005794, GO:0005925, GO:0020037, GO:0006641, GO:0016209, GO:0014068, GO:0005886, GO:…
MSTRG.12219	PTDSS2, PTDSS2.L	K08730	GO:0006629, GO:0008654, GO:0016021, GO:0016020, GO:0006659, GO:0005789, GO:0016740, GO:0003882, GO:0005622, GO:0005783
MSTRG.1222	ADCYAP1B, PACA, ADCYAP1	K05262	GO:0005179, GO:0005576, GO:0043010, GO:0007420
MSTRG.12224	SNX16, NEBL	K18267
MSTRG.12226	SSR1	K13249
MSTRG.12228	WWP1	K05633
MSTRG.12229	SNX16
MSTRG.1223	MGC115231, YES1.L, YES1	K05705	GO:0016310, GO:0030154, GO:0019899, GO:0034334, GO:0007169, GO:0044325, GO:0005925, GO:0046777, GO:0005737, GO:0070062, GO:0038083, GO:0071300, GO:0016020, GO:0036120, GO:0005815, GO:0015758, GO:0016740, GO:0004715, GO:0004713, GO:0004672, GO:0005524, GO:0042127, GO:0005794, GO:0006468, GO:0016301, GO:0000166, GO:0045087, GO:0045859, GO:0005884, GO:0005886, GO:0048013, GO:0031234, GO:0060027, GO:…
MSTRG.12230	PTPRM	K05693
MSTRG.12233		K20639
MSTRG.12235	L3MBTL4
MSTRG.12239	ZBTB14		GO:0046872, GO:0045892, GO:0003676
MSTRG.1224	LIPIN2, LPIN2	K15728	GO:0006629, GO:0005829, GO:0003713, GO:0005789, GO:0009062, GO:0019432, GO:0045944, GO:0005634, GO:0008195
MSTRG.12240	VAPA	K06096	GO:0016020, GO:0016021, GO:0070972, GO:0033149, GO:0005789
MSTRG.12241	PPP4R1	K15424	GO:0050790, GO:0007165, GO:0030362, GO:0030289
MSTRG.12243	LAMA1	K05637	GO:0007634, GO:0045995, GO:0061303, GO:0030155, GO:0001764, GO:0008045, GO:0002088, GO:0007411, GO:0001568, GO:0048514, GO:0031290, GO:0030334, GO:0060035, GO:0060034, GO:0001654, GO:0007409, GO:0007155, GO:0061053, GO:0007420, GO:0048854, GO:0030903, GO:0005102, GO:0043010
[truncated: 9,019 more rows]
