# Supplementary material for: Global gene expression profile under low-temperature conditions in the brain of the grass carp (Ctenopharyngodon idellus)
Source: PLoS One. 2020 Sep 25;15(9):e0239730. doi: 10.1371/journal.pone.0239730 (PMC7518592; doi:10.1371/journal.pone.0239730)
Supplement: S3 Table — (XLSX) [file pone.0239730.s003.xlsx]

## Sheet: S3 Table tpm
GeneID	A(27°C)	B(12°C)	C(4°C)	D(12°C)	E(27°C)
CI01000000_00921369_00931954	2.60329	5.02224	4.09155	2.88168	2.97532
CI01000000_01899373_01901550	2.55618	4.43154	2.2718	4.00849	5.50674
CI01000000_02119737_02125356	5.8047	3.04439	3.09536	6.42544	3.17775
CI01000000_03129624_03148993	4.15625	5.14681	5.31916	5.29081	5.37226
CI01000000_04027941_04033360	2.79384	7.70157	7.64338	7.5298	7.5365
CI01000000_04082293_04087343	2.53573	3.21543	4.54331	6.06288	2.83186
CI01000000_05403325_05406432	5.04839	2.0518	0.828324	0.859731	2.54324
CI01000000_05722204_05726248	7.09329	5.91243	2.66079	6.44391	4.60327
CI01000000_07270096_07275294	7.21178	3.82145	2.68303	4.05778	6.02663
CI01000000_10143843_10147932	6.09174	0.326209	0.35118	1.18461	5.10748
CI01000000_10474520_10476010	7.22584	3.57919	1.92659	1.99964	6.07095
CI01000000_13672975_13675416	3.06984	1.68954	0.72755	0.755136	8.11234
CI01000000_13689569_13694664	3.83578	7.97993	5.31811	6.58124	4.36307
CI01000000_15620007_15622711	8.50937	1.87332	6.05016	4.18637	5.86613
CI01000000_15977372_15989083	1.70337	5.0624	6.35824	4.87093	1.76138
CI01000000_16096527_16100582	3.64593	3.98553	3.21797	3.89664	5.46016
CI01000000_17897786_17904428	5.44153	2.46694	2.06561	3.57322	5.43613
CI01000001_01748436_01754956	0.792539	3.14056	4.58846	5.13842	2.10737
CI01000001_02106280_02114656	3.8449	1.33315	1.94778	2.02163	5.4668
CI01000001_05436238_05437581	12.3435	8.95284	4.93663	6.70975	8.20539
CI01000001_05544032_05558747	2.95694	4.72474	3.76395	3.48432	5.42487
CI01000001_08454713_08460418	5.31287	3.56045	2.94419	3.7477	4.52433
CI01000001_08531360_08533429	3.23356	2.64626	5.54773	4.51309	4.21596
CI01000001_10072627_10081119	2.04258	3.4244	2.84869	1.73924	5.19914
CI01000001_10542497_10550979	3.68877	5.75363	3.59926	4.17011	6.49261
CI01000001_12934002_12952770	6.08805	12.4659	12.336	11.6686	11.2549
CI01000001_13242387_13245977	2.03186	3.882	5.72701	5.14089	3.45175
CI01000001_13301404_13306593	5.90002	2.70437	1.40874	2.04701	3.00495
CI01000002_01141510_01144174	2.94854	3.40784	5.24102	2.71987	5.0816
CI01000003_00388122_00389931	2.81179	1.85703	1.49939	2.59373	7.2689
CI01000003_02175343_02190917	3.64644	2.7606	4.19132	4.02713	6.36778
CI01000004_00812006_00813189	2.25121	2.63569	5.0201	4.75736	4.8674
CI01000004_01394018_01397517	6.72385	2.72499	3.25954	7.44287	8.8491
CI01000004_03110546_03114901	4.34359	3.58586	4.37508	3.33894	8.98306
CI01000004_03433963_03436906	0.544371	5.66253	7.8377	7.83359	3.65892
CI01000004_06221889_06232315	3.573	6.03347	5.02306	4.13485	3.86263
CI01000004_06241579_06249282	4.58026	4.48535	4.77255	4.19591	5.96888
CI01000004_06547877_06549227	4.93837	4.67956	4.12182	6.17948	3.99645
CI01000004_06952094_06953401	4.2772	5.08472	3.90997	5.81678	6.06566
CI01000004_08108419_08111331	3.07113	5.54404	5.6045	3.70173	3.59917
CI01000004_08941940_08945864	2.13358	5.87128	4.55092	2.62415	4.65764
CI01000004_09490844_09498265	3.70584	4.01275	4.1361	4.29293	5.97088
CI01000004_09980195_09995816	5.13925	2.54563	2.59237	4.07443	5.88881
CI01000004_15859240_15861471	2.70475	4.04659	4.29749	4.21603	5.76499
CI01000005_00134161_00235512	2.49326	5.12995	8.18171	7.21814	6.5446
CI01000005_01460222_01467970	2.65046	1.47696	2.2967	1.65031	7.70831
CI01000005_04735429_04736817	3.6745	5.91532	7.8377	3.55901	7.59931
CI01000005_05839780_05888414	2.58853	5.75249	4.25291	5.26602	4.48527
CI01000005_06150035_06158315	4.21907	4.77529	7.26178	10.1245	4.55885
CI01000005_06354477_06367249	2.98299	6.07914	5.18106	5.56619	2.90833
CI01000005_06439978_06442729	5.66248	4.9345	6.26719	4.30428	11.5902
CI01000005_06772433_06793278	4.76968	5.69797	4.4136	5.66794	4.56947
CI01000006_00297085_00312816	2.88299	3.65577	3.0747	5.48901	3.21968
CI01000006_01712959_01738587	3.92095	3.4595	4.05101	3.86553	5.32153
CI01000006_04232222_04238240	2.0068	4.92693	5.58325	5.40862	4.51119
CI01000006_04240020_04242545	3.61292	2.32647	2.3119	2.79949	6.72475
CI01000006_04374883_04381019	6.81247	1.26959	2.94936	1.19461	3.83611
CI01000006_06171151_06179449	5.40446	5.65391	6.45636	6.12397	6.76555
CI01000006_06194768_06199541	2.72874	4.61808	7.15425	6.04109	1.99869
CI01000006_06649164_06650940	2.63129	4.92381	6.85976	6.14897	4.68601
CI01000006_07243073_07247934	2.73344	4.5132	3.77898	6.38769	3.34998
CI01000006_08557710_08600107	5.45723	4.99042	4.2212	5.11146	5.39506
CI01000006_12583905_12591335	2.94785	4.94209	5.68316	6.90267	3.51721
CI01000008_01233722_01248407	3.47517	2.45909	3.08855	2.19817	5.56142
CI01000008_01441164_01449890	3.75288	4.11977	5.94957	6.73654	5.03442
CI01000008_02298088_02310323	4.44709	5.22695	5.46629	4.50547	4.05296
CI01000009_00363403_00368182	6.86454	5.54774	6.16508	4.79912	12.1419
CI01000009_00884784_00892234	3.70473	5.55226	3.95109	4.20605	1.66988
CI01000009_02233367_02235148	2.50321	5.3973	4.24007	7.17173	5.63373
CI01000009_02286191_02288884	4.798	1.72844	1.86075	0.804709	6.01384
CI01000009_02375481_02385887	5.76237	1.68382	1.01689	1.74378	5.91577
CI01000009_05513478_05515588	4.85646	2.07274	3.54879	2.16668	8.47634
CI01000009_06975071_07009147	3.73888	4.26518	4.47084	6.01992	3.86622
CI01000009_07625693_07637462	3.88894	3.41053	2.17577	2.61112	5.01027
CI01000009_08045921_08048630	4.23779	1.78106	3.97177	7.53397	5.31167
CI01000009_08444920_08447297	7.12997	6.7323	7.71798	4.6607	7.66002
CI01000009_08495464_08536041	4.67139	5.63847	5.18424	5.61889	4.48613
CI01000009_09756032_09759196	0.86877	7.65986	7.22703	0.384669	0.539016
CI01000009_10414678_10421940	3.33201	4.27616	6.138	6.11926	3.44549
CI01000009_10830928_10886836	3.87253	1.91819	3.26962	2.67915	6.17349
CI01000009_11493236_11526914	1.92474	6.10166	4.51601	4.68724	2.38835
CI01000009_11792162_11799153	5.8064	5.85136	7.26019	8.20036	6.41824
CI01000010_00327845_00329442	3.62739	6.50257	10.1321	8.41299	7.50188
CI01000010_00691767_00731442	3.38034	2.42346	2.27692	3.05254	5.38119
CI01000010_02218611_02222195	6.25402	7.03702	8.48149	8.11934	9.50095
CI01000010_03025386_03030144	4.55431	5.4786	4.42349	4.86128	4.70943
CI01000010_03109809_03114298	3.55076	6.09719	8.5836	8.90906	5.14038
CI01000010_04010515_04020837	2.23312	4.42455	4.52508	5.43823	4.61836
CI01000010_04777992_04782638	3.21747	4.51553	5.14715	4.15513	2.4953
CI01000010_06285808_06296322	4.76713	7.59694	6.32378	4.95391	4.27554
CI01000010_07784276_07792092	3.22435	4.10689	9.33379	10.1976	8.57358
CI01000010_11642895_11652563	5.10863	3.49762	3.16768	5.39694	5.21547
CI01000012_07504355_07506926	2.72236	5.09423	7.74239	10.3798	3.44066
CI01000012_07930029_07934648	2.39195	4.827	7.18062	5.68773	3.29789
CI01000012_08632596_08634518	2.08513	2.86015	2.73698	5.14886	2.65373
CI01000012_10303346_10315263	2.32321	5.9669	5.41423	5.23853	3.91492
CI01000012_10358145_10364166	6.17878	6.63118	5.76595	6.83951	6.12301
CI01000012_10705713_10710443	4.94212	7.69369	10.5415	7.29416	8.27406
CI01000012_12016924_12024791	5.70045	4.0922	3.78869	5.12119	5.21117
CI01000012_12215687_12218599	5.04098	2.63316	2.93247	4.46404	4.7388
CI01000012_12598963_12604426	3.39845	2.8056	4.22851	2.78657	5.33638
CI01000012_12681945_12685282	5.42544	1.3437	1.44656	2.40225	5.61023
CI01000012_12691707_12693855	1.62763	3.76235	5.2076	6.60618	1.68307
CI01000012_12695280_12699262	2.42517	2.20232	3.66413	1.34225	6.47841
CI01000013_00082083_00124049	4.95392	9.07176	9.7662	9.13946	9.15868
CI01000013_00155409_00160457	6.49694	4.43154	4.08924	3.30111	4.62566
CI01000013_00348247_00352162	4.95344	1.82593	4.91427	3.76169	5.89643
CI01000013_02859975_02863496	3.36829	4.67158	4.78971	9.4455	5.57282
CI01000013_03929711_03933888	4.65548	3.09664	2.69532	3.9018	7.84001
CI01000013_04241966_04247231	5.74826	5.1055	6.41237	4.24197	4.64592
CI01000013_04943413_04948991	4.73326	1.97434	3.98527	0.827276	7.47051
CI01000013_05939966_05944534	3.10706	4.17736	5.68059	3.07082	5.39306
CI01000013_06278898_06283356	5.16337	4.90203	6.08035	7.20394	6.34034
CI01000013_06836984_06840150	4.72743	2.24798	2.21839	2.3025	5.27952
CI01000013_07929832_07935997	2.37968	2.63481	5.22513	3.87375	4.19771
CI01000013_08216673_08226743	3.42398	1.60484	1.53355	1.3139	5.99823
CI01000013_11262983_11266454	1.03507	1.84573	3.09092	5.72879	3.21097
CI01000014_00413799_00415245	5.15994	7.02867	4.81518	5.23575	5.33568
CI01000014_01125316_01139727	5.42568	5.65215	7.30088	7.74945	9.21851
CI01000015_00481072_00489281	12.7247	5.93217	4.78971	7.45697	10.836
CI01000015_00496130_00506003	3.61068	3.17952	4.81348	4.44088	5.80791
CI01000015_01020856_01025441	4.73039	1.50629	2.16213	3.36616	5.4156
CI01000015_02412740_02417586	7.83128	2.25237	3.50247	5.87237	4.44085
CI01000015_03460997_03462972	1.66668	4.95337	1.77752	5.53474	5.17035
CI01000015_03858281_03868648	6.10784	2.13558	3.44859	3.38049	5.2013
CI01000016_00775184_00778097	5.22123	5.88593	8.06463	9.16759	8.19168
CI01000016_02454540_02455751	4.06541	5.57647	7.33742	10.0388	4.20387
CI01000016_07421716_07426983	4.51016	5.1425	4.3873	5.30123	5.61815
CI01000016_07711605_07715888	4.24116	4.58352	3.15253	5.69053	3.45533
CI01000016_08111153_08185623	3.92685	4.02434	3.32151	4.19689	5.60083
CI01000016_08881761_08888177	5.68121	1.06475	0.818753	1.35968	4.44556
CI01000016_09364728_09366356	2.82407	7.69369	8.28264	8.59668	8.03071
CI01000016_10760640_10783664	5.75275	4.16796	4.30387	3.61166	7.01412
CI01000016_11876020_11896223	2.18541	7.99386	7.08184	7.39688	3.25938
CI01000018_01709643_01800520	6.98609	5.80858	4.92276	4.14276	6.19203
CI01000018_04474455_04481868	2.37263	2.68627	4.51859	5.06511	2.97918
CI01000018_04823817_04825235	5.86144	5.80672	4.68841	3.24412	12.6272
CI01000019_00028486_00103954	3.11624	1.27118	1.36849	1.42038	5.30745
CI01000019_01112433_01123179	4.28068	5.48031	6.39148	5.61323	7.89956
CI01000019_01734247_01739663	1.56752	2.88392	2.86586	5.70118	3.70492
CI01000019_03164443_03225992	2.11344	5.23427	5.63495	5.84861	5.46355
CI01000019_03487868_03518631	1.87161	6.48947	4.14568	3.26699	3.6474
CI01000020_01346335_01369381	3.20977	5.08131	4.27607	3.59854	3.28501
CI01000020_03362565_03367403	4.05012	3.75345	4.11044	4.41091	5.0662
CI01000020_03370073_03375747	3.87116	2.03031	4.12859	4.03307	8.47697
CI01000020_04028318_04041538	5.04269	1.95704	1.44153	1.61128	4.08554
CI01000020_04705594_04712665	4.32715	5.45586	5.87351	3.04811	4.06776
CI01000020_06795794_06800988	4.33242	3.90179	5.04057	3.92377	3.4618
CI01000021_00842591_00854283	8.54686	6.3503	5.82361	7.35842	4.17348
CI01000021_01922936_01956597	4.26144	3.81475	3.83298	3.52365	5.99933
CI01000021_02402058_02447882	7.63709	5.70375	4.00239	3.75818	8.62441
CI01000021_05488457_05506440	1.99339	3.17375	4.17597	5.59519	3.16554
CI01000021_05519376_05522107	7.34149	10.7886	9.05824	8.40041	7.203
CI01000021_05556724_05561020	17.4049	0	9.28114	9.63305	8.99884
CI01000023_00039121_00048164	3.69426	1.72224	0.92704	1.20274	6.06719
CI01000023_00440990_00444332	3.13091	5.33267	6.35201	5.26487	3.02917
CI01000024_00171018_00176868	4.4147	2.72311	2.66506	2.3973	5.9432
CI01000024_00180525_00185320	2.75588	2.4268	3.91885	7.45697	2.5331
CI01000024_03509335_03511936	4.86376	3.48915	2.8619	3.52736	5.20284
CI01000024_04370355_04375084	5.75999	11.3857	11.8503	10.9898	8.38445
CI01000024_05073385_05109362	6.65733	6.75221	3.55002	4.56191	5.90064
CI01000024_07540761_07549195	3.50872	3.11007	3.15119	1.63534	5.34686
CI01000024_08535543_08538751	4.31729	6.10997	8.73893	7.89992	3.73546
CI01000024_08632171_08642748	4.07813	7.42849	6.87473	3.64051	5.84943
CI01000026_02558765_02559532	3.50205	1.44556	1.24498	2.58437	6.33733
CI01000026_04327206_04331151	4.8625	0	3.88939	0	11.3133
CI01000026_04361551_04365574	6.55558	6.02491	5.81223	5.77032	9.71909
CI01000026_04390431_04394954	3.21268	2.54615	2.05579	3.28951	5.23231
CI01000026_04398682_04402882	3.39524	4.80506	6.72475	7.15869	5.18273
CI01000026_06234663_06316874	3.39324	3.16382	5.10902	2.43042	7.22403
CI01000026_07411794_07431870	2.41999	1.82658	1.59771	2.67877	5.1637
CI01000026_07763144_07765276	1.50944	2.3261	4.29285	7.05473	2.60142
CI01000026_09900193_09906874	6.35222	3.36691	3.36574	4.83695	7.23798
CI01000026_12358411_12363689	3.39354	2.32128	1.98195	3.667	5.09659
CI01000026_12562467_12570436	1.89182	3.31582	4.65606	5.3964	2.70866
CI01000026_14607563_14660403	6.58417	5.79796	4.94142	7.82813	7.31276
CI01000027_03117518_03132307	2.99055	5.21446	4.13988	4.33387	4.63198
CI01000027_03660816_03671233	5.01432	3.49068	2.31255	1.95019	6.44635
CI01000027_03879680_03890591	4.20648	5.64589	5.64393	6.15834	4.70054
CI01000027_05679544_05681461	2.83646	5.90095	4.84012	6.27956	7.62597
CI01000027_07022724_07029894	1.51337	2.24886	5.02135	8.376	2.69513
CI01000027_07375781_07378401	7.92971	11.3471	3.75868	10.7283	15.033
CI01000027_08052743_08058881	6.00748	2.41866	2.49986	2.68956	8.11036
CI01000027_10542331_10544115	4.01685	3.31612	6.06895	4.81693	5.53821
CI01000028_08899947_08900924	5.79099	2.17073	1.93179	1.6977	7.65307
CI01000028_09754780_09768698	2.17748	3.77502	3.48342	9.64134	2.81456
CI01000029_01293143_01293964	5.28758	0.20147	0.433785	0.225116	8.20152
CI01000029_02532272_02537205	4.11544	2.32972	1.88105	2.44046	10.943
CI01000029_07518076_07533630	3.91542	4.85646	4.41343	5.53217	3.71961
CI01000029_09091229_09095666	3.20056	6.90318	5.91045	5.54978	3.99688
CI01000030_00034090_00034951	0.380061	4.81937	5.18829	3.19735	0.393006
CI01000030_03018776_03042194	1.26311	3.33685	4.49035	5.12667	2.61226
CI01000030_03218927_03220573	4.03355	4.32888	2.50937	2.0464	5.21366
CI01000030_03977684_03994541	4.14669	5.16673	4.14888	5.44189	5.70249
CI01000030_04794796_04802874	4.09196	4.77443	4.2671	5.43545	3.29104
CI01000030_05769783_05771898	9.63188	9.54196	7.33742	12.185	17.0742
CI01000030_06570135_06578090	3.61068	3.44449	2.85243	2.22044	5.11649
CI01000030_07179638_07180532	3.33931	2.4811	3.85815	4.00443	5.75507
CI01000030_08150901_08154024	9.98013	9.88695	21.2876	13.2568	10.32
CI01000030_10635543_10640525	0.759646	4.26447	5.67113	0.42044	0.52368
CI01000032_01634351_01638604	7.38631	8.94342	16.6303	7.26771	12.7298
CI01000032_02015472_02032776	4.16115	4.20818	3.26676	2.81486	5.64753
CI01000032_03210864_03212974	6.28701	3.53499	3.62437	4.13797	8.52177
CI01000034_00123919_00185433	5.82624	3.71047	3.55067	4.83695	7.53084
CI01000034_01102550_01104926	4.84066	0.479547	2.06502	1.07166	5.00553
CI01000034_03659420_03661699	7.1165	6.1688	6.16667	8.61603	6.20906
CI01000034_05226643_05229121	2.53862	6.28728	6.43015	3.51261	2.13288
CI01000034_05467255_05480455	4.60672	5.52911	5.00754	8.33546	5.13005
CI01000035_00142331_00145080	4.70492	4.80223	4.86573	5.05022	4.57031
CI01000036_01140528_01239535	3.72116	3.05083	2.87382	5.11335	4.24596
CI01000037_02965392_02966406	3.91947	5.50074	6.6185	4.70015	4.39071
CI01000039_04244908_04247540	4.51457	1.95668	1.80554	1.24934	7.58604
CI01000039_04473968_04477099	8.66132	11.9173	12.8296	13.316	19.4054
CI01000039_04738237_04759689	3.42954	4.04466	4.61554	6.14635	4.64402
CI01000039_04852902_04868261	3.0985	4.01405	3.38928	2.63834	5.66867
CI01000039_04985664_05005231	4.81456	3.28716	3.74696	3.81701	7.66964
CI01000039_05064755_05069417	5.49024	3.93857	2.72576	3.35302	5.2857
CI01000039_06472455_06491979	1.05259	5.21382	4.15357	3.96152	2.39457
CI01000039_07212496_07215365	2.81745	3.22055	1.15569	4.07834	6.49914
CI01000039_07225211_07228164	3.34548	5.54383	3.63324	6.12995	2.57932
CI01000039_07965528_07969798	2.8844	3.75983	3.56192	2.35262	5.8083
CI01000039_08022279_08026193	0.979867	3.30044	8.15121	5.64018	3.64767
CI01000039_08113233_08115430	2.48735	4.18902	5.17288	2.89101	2.31487
CI01000039_08333043_08344467	4.84386	3.15295	3.2148	4.22631	6.077
CI01000040_02006204_02114841	7.44374	4.42455	6.35099	3.62549	7.69727
CI01000040_04260668_04304388	4.55431	6.01572	4.85717	5.46144	4.70943
CI01000041_01198923_01202358	9.73609	7.59924	7.237	5.55191	9.76261
CI01000041_01251189_01270821	3.45116	4.80969	5.05311	3.88496	5.02038
CI01000043_00251403_00265813	4.38563	2.75721	4.58732	3.73432	5.14549
CI01000043_02252982_02264248	4.34278	3.85408	3.57017	5.10763	3.8358
CI01000043_04725324_04728884	4.41362	3.68204	5.45036	4.11419	3.60312
CI01000043_06751472_06754745	4.40514	4.24064	3.70904	5.00688	4.97749
CI01000043_07363226_07372771	9.44211	10.2174	8.83062	9.80863	6.9097
CI01000044_00022673_00033738	3.15609	4.68994	5.66095	5.08159	3.26359
CI01000046_00332581_00354353	5.1379	3.16068	3.00492	2.61434	4.49882
CI01000046_00492034_00493262	5.61816	1.85523	3.32875	3.45497	3.2275
CI01000046_02206354_02213335	4.81274	4.17183	3.52879	5.16092	5.44322
CI01000046_03556534_03559710	1.98586	4.28078	4.2209	2.76478	5.43437
CI01000046_03964744_03965521	3.80271	7.53442	8.11118	0	5.89835
CI01000046_04021483_04023514	8.56463	5.9642	6.94575	6.91017	8.90506
CI01000046_05279865_05281709	6.99026	3.79758	2.40487	4.2433	5.82932
CI01000046_05562155_05568637	2.1359	3.12793	5.05106	3.70065	2.78481
CI01000046_06168140_06169381	1.56513	4.65156	3.00458	5.8905	2.75135
CI01000046_06471554_06479199	3.85091	5.484	2.9519	3.92969	3.11099
CI01000047_02317565_02318902	2.99078	2.26572	6.00407	2.72638	2.00112
CI01000047_03132426_03133335	0.839159	3.3253	4.17649	6.50227	0.578494
CI01000047_04582184_04586359	3.55806	6.06272	5.46431	5.82904	3.97358
CI01000047_04840115_04844233	6.2532	6.93644	7.58056	6.81109	5.92387
CI01000047_04845691_04876128	5.19197	5.04063	4.2083	5.63224	3.86554
CI01000047_06062818_06067865	2.63262	2.47606	4.07591	4.84924	6.29033
CI01000047_06139714_06142702	2.47783	6.13673	3.30325	3.08564	2.8825
CI01000047_06276613_06289736	5.25892	2.93887	2.37288	2.38822	4.46198
CI01000047_06302441_06309359	6.32075	2.63652	1.06438	0.736491	8.60004
CI01000047_06327240_06328630	2.77884	3.75893	3.50247	7.83454	5.22452
CI01000047_06487774_06496807	3.83932	2.95826	4.77707	2.36105	5.29345
CI01000047_07072890_07079236	4.60924	3.68809	3.21415	3.72849	6.96603
CI01000047_07459521_07460585	2.24865	2.89595	4.07691	5.47605	6.27815
CI01000048_01322005_01325973	7.61444	4.93437	5.06786	3.54893	7.51858
CI01000049_00139220_00150293	1.68415	2.58893	3.53034	5.65701	2.58224
CI01000049_00841319_00845716	4.15245	6.59079	5.86221	6.17371	3.99433
CI01000049_00980509_01030584	8.98211	6.88132	3.83177	4.24219	6.93507
CI01000049_01452500_01460899	5.02389	2.94095	1.94836	2.02223	4.72273
CI01000049_01840330_01843844	2.32213	6.03867	2.78611	5.7835	4.80243
CI01000049_01859017_01864022	4.66474	5.60443	6.45684	6.48194	4.4131
CI01000049_01956684_01959474	11.936	25.799	24.3021	21.6202	31.4173
CI01000050_00662789_00668402	7.35172	10.5976	12.5282	14.0925	11.9932
CI01000050_00753574_00762446	3.32661	6.30843	4.76736	4.78096	4.75692
CI01000050_00916485_00921744	6.83967	4.61332	3.10404	4.02717	4.66492
CI01000050_02268620_02283626	2.99097	4.12637	5.70589	3.7989	2.82215
CI01000050_02852118_02864754	10.5547	6.65389	7.16324	6.90378	5.45707
CI01000050_02978801_02980782	0.573326	6.81569	1.83436	3.17318	2.96427
CI01000050_05069414_05117314	3.57794	5.42757	4.65059	5.32199	5.08723
CI01000050_07107277_07123150	1.728	5.41876	4.33397	5.99449	1.94684
CI01000051_00131867_00138611	6.72716	2.08744	1.50725	2.85688	6.43018
CI01000051_01915943_01920786	2.11238	6.27797	6.93184	9.35307	4.0326
CI01000051_03224206_03232403	5.65672	7.51952	5.24596	7.20802	6.83405
CI01000051_03821249_03830621	3.52869	4.76692	5.13183	4.26113	5.30745
CI01000051_06136031_06140543	1.54864	0.920509	2.6426	5.48559	2.8825
CI01000051_06286985_06304439	4.43196	5.79557	10.0206	5.69085	8.24925
CI01000051_06803307_06824913	3.85183	0.880585	1.36932	1.42124	5.41282
CI01000052_01310118_01328526	2.9396	2.18412	4.44137	3.70589	5.91057
CI01000052_01550561_01556654	5.96482	4.56144	4.46419	6.37101	7.03366
CI01000052_01929151_01946893	3.05053	2.35048	2.44004	2.62636	6.57173
CI01000053_01471168_01526301	1.7685	3.87282	4.66562	6.69711	3.75372
CI01000053_03142995_03145565	3.43083	3.82365	5.48847	10.9184	4.43461
CI01000053_05521820_05524159	3.01945	5.98253	4.68399	5.16544	4.82537
CI01000054_01568746_01575755	1.07214	1.48698	2.05818	2.13621	5.0998
CI01000054_01650242_01665628	5.66611	2.46058	1.57281	1.63244	5.53805
CI01000054_05926683_05953807	2.30249	4.49071	4.681	5.81425	4.38981
CI01000054_06795526_06796596	2.35682	5.1366	7.54065	10.4354	4.38677
CI01000054_07198599_07202146	1.72297	6.62603	5.99055	7.7652	3.89533
CI01000054_07726558_07730944	1.78919	4.83406	5.72452	5.94157	4.37304
CI01000054_08675009_08686170	3.53303	5.3334	4.93425	4.9351	4.78416
CI01000054_10172867_10177625	2.82342	2.20821	3.2489	4.19455	5.22452
CI01000054_11659093_11663413	7.36871	2.83408	2.12648	2.01518	7.08182
CI01000055_01568542_01570366	3.95213	1.42372	2.68224	0.397705	5.57282
CI01000055_05608414_05611862	7.23791	5.00421	7.13733	6.29405	9.01879
CI01000055_05693578_05697926	3.29475	3.49713	4.5178	5.07986	3.89368
CI01000055_05778957_05783896	3.70939	3.54804	3.54681	4.67241	5.42292
CI01000055_05916161_05919605	4.43273	2.31123	1.74171	3.6155	5.30745
CI01000055_06087070_06088629	3.88027	7.68809	4.13831	11.4539	6.68739
CI01000056_02057042_02058366	4.16935	4.13042	7.41101	3.5896	5.26943
CI01000057_01189209_01190703	5.96736	7.02008	5.17089	8.25685	5.59211
CI01000057_01532021_01540036	4.83583	3.67286	5.84507	5.70983	6.66739
CI01000057_02347155_02370642	8.1684	3.34847	1.502	3.42969	6.11651
CI01000057_02701515_02705729	1.96503	1.29779	3.02712	1.69179	5.41855
CI01000057_04042903_04046286	5.35358	9.01611	13.132	9.48171	6.6431
CI01000057_04547933_04555967	1.70487	3.0964	5.15167	4.08888	3.52587
CI01000057_04583096_04590861	5.37434	7.09889	7.88112	8.42782	7.17829
CI01000058_03034418_03038200	5.85717	6.3027	4.84655	4.69496	4.90798
CI01000058_03066079_03101574	13.0086	10.1256	26.7563	11.314	16.3341
CI01000059_00213992_00224796	5.76778	5.35681	3.84458	4.88818	4.84593
CI01000059_00341223_00367666	5.61053	5.16673	5.89935	3.76129	7.68102
CI01000059_01237745_01242859	5.21542	3.36961	3.14387	4.76912	5.62754
CI01000059_02204692_02208288	3.78511	2.6784	1.73006	1.79566	6.15061
CI01000059_02746300_02756034	3.36534	2.51925	4.10807	6.03301	3.88394
CI01000059_06368210_06388793	2.81205	3.6362	4.45122	4.84935	5.57078
CI01000059_08228185_08232408	3.74644	5.73959	5.28254	6.52428	6.5041
CI01000059_08254430_08259871	6.12114	4.21843	2.69643	1.91488	7.29283
CI01000059_08354408_08356482	5.32422	6.43967	6.01635	5.12472	5.6943
CI01000060_00206534_00209006	2.51835	6.81922	5.37163	6.31868	0.694433
CI01000062_02432300_02449658	2.08785	6.5929	5.14923	4.62224	5.53234
CI01000062_02473721_02477346	3.48035	4.70162	3.03692	5.60367	5.88909
CI01000062_03308286_03311512	2.98024	5.04371	7.41632	7.28515	5.77827
CI01000063_01070457_01077403	3.99035	5.45255	3.81546	4.62015	3.65198
CI01000063_01188049_01192674	6.92268	4.64577	5.71589	5.43823	9.46764
CI01000063_01682341_01683245	8.46482	10.0629	7.22218	11.244	8.75313
CI01000063_02707551_02721566	3.73558	6.0881	7.57007	9.00672	6.21213
CI01000063_05652987_05657351	5.0271	5.54244	3.63191	4.48765	6.70751
CI01000065_00390457_00395371	5.45976	5.7516	3.89555	3.91558	6.28185
CI01000065_00633526_00695106	3.67942	3.78801	3.07772	3.35414	5.07299
CI01000065_02288372_02357728	3.71959	2.53846	3.87878	4.75782	5.04289
CI01000065_03648940_03692253	3.88961	3.08263	3.45689	4.37731	6.56941
CI01000065_04027497_04039742	7.72655	9.37666	8.13735	9.51499	6.69139
CI01000065_04484009_04501087	1.4782	5.30844	4.66381	2.72712	0.573205
CI01000065_04547859_04555579	4.45729	5.78052	5.18585	4.03686	8.12878
CI01000066_02144721_02147772	4.2775	6.52989	5.99747	4.6051	6.07399
CI01000066_02709190_02806338	1.87388	3.11872	3.51734	5.22714	3.02281
CI01000068_00036316_00043236	4.03932	6.56889	5.00286	5.27786	5.49288
CI01000069_00575065_00578555	8.40528	5.38793	6.32769	8.20951	8.18029
CI01000069_02228111_02232088	1.98489	3.21767	3.65643	2.39688	5.22452
CI01000069_04692723_04695795	4.56202	4.65501	5.35193	6.05984	4.81175
CI01000069_04917103_04918567	5.20251	1.98229	1.28042	3.7654	6.62118
CI01000069_04990240_04994522	2.8299	2.80348	4.27088	2.837	5.02438
CI01000070_02893948_02896977	5.09065	5.04312	16.2875	5.63502	15.7921
CI01000070_03366543_03369831	2.91551	2.36314	4.24007	4.69423	5.48147
CI01000071_01436960_01442221	4.68844	2.24976	1.32818	1.94618	6.21167
CI01000071_04780189_04798898	2.81529	3.38665	3.21697	2.11466	6.13427
CI01000073_00478931_00488750	5.02887	2.24186	3.7543	0.834995	7.28021
CI01000073_01087483_01092393	2.47696	2.00768	5.76366	5.73294	3.49272
CI01000080_00521848_00524367	3.16161	5.83217	6.97624	7.12007	3.15656
CI01000080_02057026_02085109	2.05417	3.77218	4.6487	5.15772	3.19635
CI01000080_02117016_02119929	4.18133	6.55863	6.31746	8.48552	7.20624
CI01000080_02377623_02390372	3.69852	3.99708	5.02023	5.15741	3.72515
CI01000080_04793609_04798150	5.14625	3.82365	2.28686	4.74714	5.76499
CI01000082_03127420_03132170	7.15648	7.23435	6.54204	4.68839	6.49408
CI01000082_03305426_03320511	5.96314	5.33578	5.33393	4.89738	6.86243
CI01000082_03431448_03433211	1.46183	4.63417	6.23615	8.73801	0.302323
CI01000083_00077854_00080081	6.02527	2.98451	3.21297	5.55799	6.23049
CI01000086_01257926_01260025	1.70119	7.3594	8.67878	9.63017	3.37747
CI01000086_01630097_01641734	3.91157	4.65006	4.44979	5.19583	5.39306
CI01000090_00998554_01000958	1.53686	1.21801	0.655625	1.36097	5.08547
CI01000091_00958756_00963695	3.49504	4.48831	3.86551	5.87483	5.75576
CI01000092_01562366_01575276	4.44476	5.13714	3.55525	5.53507	5.55367
CI01000092_02977237_02979350	6.97891	0	3.7215	3.8626	7.21661
CI01000095_01740375_01744663	3.01077	3.87745	5.13756	7.49863	4.20297
CI01000095_02302091_02312610	2.28751	4.53231	4.53074	6.78249	4.47741
CI01000098_00100321_00118261	4.34086	5.432	5.3605	5.31085	5.66995
CI01000098_01226066_01228884	3.94604	6.40674	5.37746	3.88268	3.06033
CI01000105_00012068_00022140	4.15701	5.73606	6.01682	6.73798	5.68029
CI01000105_01264920_01342912	3.57648	2.81363	2.46809	2.32879	5.54744
CI01000106_01444620_01449558	5.65107	4.12348	3.80483	4.33148	4.03239
CI01000108_00000882_00011144	3.27094	4.86061	5.23269	7.24145	8.93907
CI01000110_02930636_02953666	2.82295	3.81354	3.76334	9.37448	7.56312
CI01000110_03583086_03590983	3.97365	6.15087	7.68119	10.4466	7.44755
CI01000110_03648076_03657222	5.60895	4.30635	7.32788	4.34613	4.20499
CI01000110_03830400_03831464	15.9228	10.9206	15.6754	10.1686	21.5314
CI01000111_02830000_02841187	3.72651	5.61088	5.42057	5.63155	4.90771
CI01000112_02017278_02032299	6.28525	0.397441	1.14097	0.296058	5.53134
CI01000112_02109843_02114079	1.83971	6.32527	7.73278	7.30723	2.90951
CI01000112_02308544_02314940	7.27861	6.44356	5.45036	9.42835	10.2489
CI01000112_02412957_02416960	10.9046	28.0874	25.5855	12.0708	15.7865
CI01000112_03112349_03117520	1.4698	0.970719	3.13508	2.98279	5.31951
CI01000112_03285278_03286531	2.72933	5.06602	2.98111	6.72816	3.94319
CI01000113_01515238_01529826	3.7558	0.708711	0.572222	0.857882	5.48652
CI01000113_02059842_02092732	6.93797	3.70689	3.49182	5.00487	6.12635
CI01000113_02719034_02729100	5.25441	5.62178	6.7526	6.04894	6.49287
CI01000115_01158474_01161080	3.95716	5.04027	5.4261	8.55205	4.6765
CI01000115_02124660_02136912	4.1122	5.16016	4.82422	5.42019	5.26937
CI01000115_02539723_02542036	1.24474	5.34352	4.13005	3.52117	1.57317
CI01000115_02829570_02846446	3.23356	3.57586	3.44859	3.24638	5.83203
CI01000116_00090035_00093317	4.14559	7.30113	9.82504	6.62842	6.43018
CI01000116_00150761_00159024	5.15602	5.10788	4.84426	4.62026	6.09329
CI01000116_00320828_00342629	5.77628	6.5807	5.60596	6.13821	5.37571
CI01000117_00236562_00241580	5.13943	2.33358	2.51222	2.37043	4.42873
CI01000118_00160704_00167805	11.0622	13.4879	9.98276	9.41933	17.5984
CI01000119_01778187_01786628	4.30881	5.76579	8.38609	6.97239	5.25136
CI01000127_00122221_00124505	3.39185	4.48024	1.8087	1.87728	5.55334
CI01000127_00528016_00529964	5.08422	4.0294	3.25339	3.37674	6.30886
CI01000127_01811910_01818221	2.82292	5.22673	6.35677	6.35543	3.65315
CI01000130_01433223_01461371	11.4079	8.1838	8.39073	8.27343	11.7965
CI01000133_00023486_00027675	2.96657	6.42879	6.72317	6.15713	5.94349
CI01000135_00158065_00158568	9.96552	7.961	7.04693	6.47043	8.19623
CI01000135_00316936_00333617	5.97933	6.05991	6.92235	6.64051	7.56602
CI01000139_00336265_00353558	3.23664	5.95479	5.97047	7.39299	5.63126
CI01000140_00504763_00508552	4.65613	6.37275	7.90601	7.4598	8.17235
CI01000140_00790328_00795530	3.96604	3.9904	5.4194	5.76208	2.81952
CI01000140_01200142_01200568	0	0	4.82115	6.72818	0
CI01000146_01891005_01900428	0.685077	2.48849	4.62734	7.33058	2.83364
CI01000147_00482393_00489991	3.69315	4.26845	5.36107	4.88299	4.24327
CI01000149_00021371_00026369	2.59099	5.98921	7.92144	7.26577	3.92956
CI01000150_00244377_00257297	3.06208	6.67369	4.08214	3.38953	4.43293
CI01000150_00485096_00497902	3.42709	6.39077	5.80498	4.68618	7.08763
CI01000150_01418874_01429051	2.71197	5.85591	5.30694	4.85391	4.58837
CI01000152_01241584_01266061	5.55748	3.6704	4.08762	5.44468	6.47337
CI01000152_01664706_01667081	5.15495	5.33895	3.49857	5.96558	5.57282
CI01000152_02905331_03070904	2.93506	3.40258	3.13024	5.0462	4.58483
CI01000153_01122331_01136956	2.63367	1.88434	4.05716	2.91531	6.95973
CI01000154_00709450_00737541	2.98	5.47665	6.28895	6.08447	5.771
CI01000158_00387142_00400130	2.52926	3.6621	3.73493	5.3841	4.0237
CI01000158_00618753_00629015	5.04613	3.79926	3.87482	1.78744	3.33952
CI01000158_01221423_01241226	2.81848	2.2845	4.09896	3.4035	7.94856
CI01000161_00162338_00163205	3.71286	2.67505	5.39967	11.2088	8.72572
CI01000161_00173121_00181479	3.94337	1.32675	1.66637	1.89427	6.00111
CI01000161_00326033_00349039	12.4368	6.84481	4.17564	7.39324	12.8604
CI01000161_01713184_01716404	4.41743	5.25143	5.65343	4.88982	5.48147
CI01000161_02983912_02988556	6.05811	4.00103	0	4.47063	4.1763
CI01000168_01167902_01175526	4.07035	3.65725	5.35056	5.763	3.13227
CI01000169_00111265_00115790	3.6062	2.18322	4.48701	6.20952	3.31469
CI01000171_00642357_00643803	5.5751	5.52306	3.9639	4.11419	12.1705
CI01000179_01072345_01075305	0.511479	2.24994	3.26516	6.14606	0
CI01000180_00126766_00129830	2.84002	4.42122	5.19236	5.83833	3.77582
CI01000184_00446534_00453938	2.08819	5.12002	6.06872	4.91192	4.21066
CI01000184_00610814_00617940	2.55618	2.74334	3.86206	7.07381	4.62566
CI01000186_00095947_00097088	5.42544	1.07496	3.47173	2.70253	8.97636
CI01000186_00453106_00464818	3.62054	4.52753	7.84921	5.84732	3.92798
CI01000186_00572513_00575244	4.2467	3.30554	2.58806	1.67887	9.09636
CI01000189_02066231_02077990	2.39819	5.04858	6.39417	7.30027	3.92646
CI01000189_02097314_02102754	4.06505	5.67454	6.89718	6.03376	7.92933
CI01000189_02404459_02433659	5.24361	5.48325	8.69914	7.0942	7.83208
CI01000189_03504269_03505449	5.38927	5.00527	7.54379	8.57552	4.87622
CI01000189_03557950_03558676	4.44615	0	0.862147	0.447418	5.4335
CI01000189_03617026_03619754	4.62715	1.07858	0.870856	3.01292	5.91057
CI01000189_03950993_03958722	4.7505	2.23343	2.57614	2.9412	6.32771
CI01000190_01638049_01647600	18.284	23.1525	26.7191	23.0438	29.2934
CI01000193_00428290_00437936	3.13748	5.06517	4.92935	5.1285	6.18452
CI01000204_00223112_00227527	3.23356	10.5254	15.5187	17.1297	4.53787
CI01000204_00351711_00359696	3.86294	4.3869	4.01933	5.31896	4.96878
CI01000204_00472720_00477135	10.0858	21.1943	19.5572	18.0997	8.37504
CI01000205_00186032_00200999	3.16628	6.66552	3.79894	4.38108	2.04632
CI01000206_00506161_00533763	3.60904	1.96174	1.36291	1.62702	5.02031
CI01000206_00666815_00743152	4.54517	7.39734	6.23239	7.18744	6.71425
CI01000207_00273893_00275444	3.573	6.72531	7.43066	6.427	6.28097
CI01000218_00119041_00133536	5.66309	2.65098	3.25213	3.03101	5.85597
CI01000218_00214048_00223824	7.78192	3.33685	2.10582	2.31423	5.88509
CI01000219_00169010_00178249	6.37542	4.68315	4.39733	5.56115	5.70855
CI01000221_00659482_00671546	10.0603	9.4443	10.3358	10.779	11.5947
CI01000225_00343405_00381822	6.87556	4.3738	4.13637	4.44497	6.99003
CI01000277_00014849_00030808	7.02216	7.38533	7.78879	7.52402	11.5608
CI01000298_00000006_00020613	3.42978	2.1744	3.43041	3.53304	5.59629
CI01000299_00862803_00911972	4.00855	3.08865	6.17516	7.39534	5.0662
CI01000300_00466979_00471945	8.14756	4.28798	2.62491	5.16704	6.66984
CI01000300_00732352_00734178	4.12009	2.53342	2.57584	1.88718	6.75791
CI01000300_02345055_02356103	1.87852	5.52092	3.73976	5.61439	2.59
CI01000300_03287519_03294035	7.25031	4.87804	4.3831	5.15014	7.65762
CI01000300_03744731_03749017	3.19838	4.2775	5.45771	6.54974	7.77219
CI01000300_04713606_04791161	6.85907	3.88287	3.13508	3.25395	6.58607
CI01000300_05952579_05954888	3.08546	1.83399	5.26502	4.78157	10.8479
CI01000300_05966800_05976695	1.89374	5.39367	6.18524	5.37164	3.18214
CI01000300_06906473_06915460	2.69736	3.239	4.6202	5.06682	4.31063
CI01000300_07016866_07032164	4.35084	3.07833	2.78888	2.95334	5.11036
CI01000300_07043734_07054879	8.16409	6.78803	5.75283	6.29371	7.68839
CI01000300_09489606_09526752	7.63082	13.7017	11.6988	7.39098	12.8224
CI01000300_11038957_11042631	1.86496	1.42119	1.22399	2.0644	5.04373
CI01000301_01792724_01802610	7.03548	5.4665	5.88496	5.9554	5.42067
CI01000302_01043975_01048876	4.60111	5.78041	5.19888	5.7456	4.54174
CI01000303_00300301_00306242	6.97818	6.59868	3.08257	6.20163	7.94806
CI01000304_02066780_02080386	5.64634	5.45719	9.10615	7.31723	8.82918
CI01000304_02220391_02227729	2.67482	3.72942	5.59973	4.05747	5.42941
CI01000304_05173869_05175309	6.50878	9.28514	3.05431	5.18746	6.99968
CI01000304_05828658_05832773	3.41573	3.00786	3.23811	2.10055	7.06414
CI01000304_06052958_06060880	6.40797	2.92991	2.1028	4.36506	5.60681
CI01000304_09380606_09383014	3.176	1.86814	4.234	3.51563	5.64467
CI01000304_09751291_09754997	2.85075	6.58964	6.08064	5.86039	3.22859
CI01000304_09765626_09814386	5.95134	5.24069	5.64186	4.39184	7.5216
CI01000304_10172353_10175399	4.48097	2.87943	4.2623	6.30072	4.75882
CI01000304_10189588_10190707	6.38203	8.00843	7.26019	8.94837	5.71948
CI01000304_11330383_11335607	4.17234	4.53524	3.52275	5.96558	4.61406
CI01000304_13331382_13338351	1.83536	5.45466	6.13913	5.63313	2.41547
CI01000304_15467093_15471138	4.73068	6.54734	7.93888	7.85485	6.11476
CI01000304_15472687_15483327	2.69761	4.15219	4.47004	4.22	5.09485
CI01000304_16067926_16072192	6.82641	5.69488	4.59812	3.97705	6.68739
CI01000304_16783635_16804462	7.21306	3.48571	2.25153	3.89483	2.54688
CI01000304_17571701_17576895	4.78603	3.40784	3.5092	3.80782	7.11425
CI01000304_17722987_17728462	7.84372	12.5018	14.9088	17.2381	12.4688
CI01000306_00199114_00202127	4.10321	5.92799	8.8737	5.299	5.42157
CI01000306_00571360_00574170	5.33591	2.11444	1.13815	1.77195	2.39098
CI01000306_01008614_01011977	9.29184	12.8871	4.95487	6.17129	12.4908
CI01000306_01086915_01093095	7.45324	3.97582	2.14008	1.74525	5.33568
CI01000306_01109880_01112379	5.61028	3.53685	3.62628	1.31732	8.96574
CI01000306_01627469_01632656	4.32515	8.56953	8.56656	9.57532	3.83354
CI01000306_01723684_01726043	3.23356	3.20337	1.72429	1.78967	6.68739
CI01000306_02082508_02100892	3.94337	5.61567	4.86272	5.45632	4.2051
CI01000306_03141095_03149372	2.61827	5.70641	3.49047	3.47791	4.73803
CI01000306_03642939_03646831	3.84393	3.23107	3.60263	6.06013	5.29981
CI01000306_04236542_04245309	3.61119	5.41732	4.67661	4.28288	6.24142
CI01000306_05581415_05587605	1.17906	3.94216	6.13013	5.3837	3.04804
CI01000306_07745638_07782809	5.07045	3.76733	3.87137	3.12523	4.58775
CI01000306_07820183_07821657	5.60563	5.55329	4.40513	5.87849	5.49147
CI01000306_07824351_07831998	2.53842	3.28849	2.08248	2.80987	5.65359
CI01000306_08061250_08076179	4.27198	4.2321	3.85513	3.81942	6.28642
CI01000306_09049143_09051379	3.10588	3.07688	6.07276	3.43801	2.85481
CI01000306_11125557_11128262	1.66678	0	0	0	6.89422
CI01000310_00151988_00156136	5.45434	1.08068	0.551088	1.58884	6.53065
CI01000310_02789811_02790561	5.3302	3.85776	4.15676	5.17247	6.90041
CI01000310_03928183_03930264	13.4741	19.5258	5.48306	4.08535	4.74078
CI01000310_04032467_04055241	3.03483	2.57007	3.08003	2.16733	6.98501
CI01000310_04488331_04492255	4.89933	1.61787	9.57941	0	7.59931
CI01000311_00709910_00715222	5.02827	4.98132	4.67512	7.13586	6.13277
CI01000311_02010472_02010966	1.14665	1.70392	6.11452	5.71172	2.96427
CI01000312_00286629_00287654	16.7478	6.45841	1.39056	1.44328	9.43784
CI01000312_00316164_00336506	4.42206	1.65349	1.06804	1.60122	5.4079
CI01000312_00675900_00682369	2.42178	4.12657	4.7524	3.00245	5.91007
CI01000313_01063333_01083888	2.60072	0.966164	1.27126	0.95961	5.93887
CI01000313_01653800_01671609	3.00796	4.61881	6.25558	5.10542	4.2509
CI01000313_01704439_01705320	6.21839	8.89826	5.15815	7.64818	14.2893
CI01000314_01034963_01048224	5.33591	4.49318	2.56083	3.24858	3.58647
CI01000315_00839331_00842291	5.01626	3.18553	3.42938	3.41704	5.58613
CI01000316_00647342_00652095	7.98682	7.53344	8.44244	5.52374	6.34035
CI01000319_05804236_05806955	5.51175	2.54814	2.35131	2.03372	3.41969
CI01000319_05974099_05976045	7.43053	4.31516	9.29097	7.09062	6.0939
CI01000319_06142385_06143926	0.934555	5.55498	14.9505	4.13797	0.966386
CI01000320_00001038_00027798	5.14352	3.65178	2.1028	3.03656	7.44619
CI01000320_00196062_00205762	3.74297	1.89923	2.23934	2.12214	5.00327
CI01000320_00735525_00742322	1.32273	4.83832	5.85978	4.73041	2.73556
CI01000320_01062113_01063824	9.4668	4.32143	3.56341	4.52041	6.43018
CI01000320_01971920_01972919	3.16651	3.69052	2.38382	5.56696	5.39306
CI01000321_00994911_00997021	6.12716	4.99303	4.32128	5.57905	8.0731
CI01000321_01065033_01086306	5.51623	5.39967	6.51338	5.96073	6.11155
CI01000321_01122567_01145051	4.83934	1.74333	1.40759	1.21747	7.27879
CI01000321_04864287_04872091	3.38003	1.95328	5.7076	7.17116	6.11651
CI01000324_00271546_00278453	4.448	4.07265	5.75004	4.69985	6.82956
CI01000325_00986217_00993874	4.58869	4.54585	5.31033	3.67445	4.94689
CI01000325_01175992_01194875	3.52828	6.88787	6.08705	7.92602	6.33113
CI01000325_04872099_04880267	4.46205	2.25722	1.62001	1.26107	6.87195
CI01000325_06662207_06663957	4.17987	0.978258	0.752222	1.91043	9.49504
CI01000325_06668049_06675473	2.6645	5.93915	3.95806	3.58145	4.42808
CI01000325_09494618_09500944	2.23518	3.19845	1.72165	3.57385	5.00784
CI01000325_09999928_10011153	1.79962	6.20421	6.67915	3.98413	4.31733
CI01000325_10486953_10491074	3.37941	3.96457	5.50105	4.82365	4.69
CI01000327_04030403_04035178	6.5991	1.86786	5.0271	3.13062	8.28612
CI01000329_00035198_00040535	5.6312	1.36366	1.86843	0.554078	4.9172
CI01000329_00303304_00306837	2.33109	4.78361	4.79464	3.68625	5.33751
CI01000329_00360998_00370013	6.06344	9.29657	11.0251	7.63501	7.71679
CI01000329_00380873_00383098	2.64258	6.42578	5.63662	8.77552	1.4905
CI01000330_01525860_01549760	2.22347	1.51043	3.04885	3.58638	5.18963
CI01000330_04025928_04040081	5.82675	3.02628	2.77528	3.13099	5.96671
CI01000337_00614327_00624621	3.35954	2.91216	4.94755	2.7891	5.21095
CI01000338_00703034_00706340	0.505244	0.250263	1.88595	2.79636	5.48575
CI01000338_01335268_01354918	2.68852	2.90555	3.12797	2.02911	5.30745
CI01000338_01425741_01433248	2.49433	3.81889	6.28775	4.76912	4.68961
CI01000339_02263831_02268085	1.70701	5.194	6.24179	4.85884	2.14339
CI01000339_02959601_02965087	2.93367	4.95145	6.14164	4.32985	4.71892
CI01000339_03056475_03079120	4.45603	7.07974	5.64902	6.4216	5.73801
CI01000339_03443598_03446397	2.2492	5.11176	2.82209	6.29754	4.51481
CI01000339_03476824_03478865	10.3474	7.68809	8.96633	5.01108	10.3655
CI01000339_04441515_04447089	1.48904	3.18319	3.76118	5.89907	1.37767
CI01000339_05387768_05396589	7.349	5.95668	4.63137	5.54651	8.29015
CI01000339_06644384_06653741	3.79222	5.31452	5.03084	2.96914	6.31247
CI01000339_06736326_06742993	3.56315	1.58845	1.61504	1.77488	5.25043
CI01000339_06874834_06879285	5.36758	4.67293	5.89799	5.94157	6.05498
CI01000339_06968980_06974513	3.09904	3.40221	3.4758	1.837	10.7371
CI01000339_07382447_07388182	3.62812	4.04353	3.86938	6.52616	5.5103
CI01000340_00151447_00155343	4.30619	6.46362	8.48926	9.53337	10.9298
CI01000340_02232969_02292077	3.53671	1.11228	1.43691	1.0564	5.97918
CI01000340_03474617_03478517	5.82357	6.84481	8.10566	8.52225	9.49217
CI01000340_06222356_06224576	2.76846	7.67932	6.10196	5.72042	3.4353
CI01000340_07316270_07338395	3.51277	4.44483	3.62055	6.00816	4.55195
CI01000340_09039154_09043792	3.55615	3.70641	5.60462	5.08574	4.79491
CI01000340_09712859_09717865	4.76859	5.6239	6.41767	4.65013	5.87025
CI01000340_12771982_12782800	1.60077	5.5504	7.85322	6.20184	5.13141
CI01000340_12846755_12877559	6.67054	4.66932	5.84994	5.13549	6.98078
CI01000340_14509233_14513910	8.82884	3.90465	2.85841	2.88992	7.25473
CI01000340_16196720_16199969	4.60802	2.36121	2.1183	1.67095	5.09359
CI01000343_00139236_00142557	10.6006	8.7586	8.38833	9.71037	8.35778
CI01000343_01120612_01125380	7.18569	9.34317	8.1425	10.9369	6.96603
CI01000343_01384210_01460043	7.60218	7.82947	5.61921	6.99872	5.21479
CI01000343_01855540_01884316	6.11659	4.36982	3.51257	2.66921	6.93309
CI01000344_01863738_01864442	5.35949	0	0	0	5.54204
CI01000345_01614590_01620157	4.32839	5.54915	4.20891	6.6232	4.60745
CI01000345_01781679_01786504	5.13891	5.67835	5.48064	5.57905	7.35776
CI01000345_02317853_02357482	3.77415	2.25435	2.48611	2.51894	5.4523
CI01000347_00202360_00206347	10.2825	8.91665	8.16554	9.72038	8.13102
CI01000348_01267530_01307654	4.63451	3.67299	2.96562	2.93149	7.80469
CI01000351_01165103_01169247	3.05554	5.00116	4.25052	6.47047	4.25861
CI01000351_01242662_01248778	9.25196	5.72849	4.44024	3.96852	7.77325
CI01000353_01414307_01417702	4.85114	1.18176	0.593707	1.4085	5.75648
CI01000357_00007003_00007396	4.65203	5.36839	3.9668	13.8277	0.951443
CI01000357_00531041_00537985	4.10954	2.57127	2.24908	3.47161	7.38073
CI01000359_00011055_00080375	2.49834	2.12144	2.47415	2.56796	5.16686
CI01000367_00251966_00286991	3.13938	5.01067	6.51028	3.47509	4.50876
CI01000400_00047615_00063340	3.3815	5.33577	2.42883	6.29529	4.91341
CI01000427_00000575_00004226	18.8596	4.93559	7.06489	8.77957	11.9862
CI01000434_00012002_00027637	8.4668	10.1332	9.32783	10.6392	10.0524
CI01000636_00000420_00011631	4.88325	7.57199	7.58554	5.28794	5.59844
CI01002116_00001050_00002291	3.92602	9.24259	3.16944	0	5.81244
CI01002272_00000272_00002216	5.75624	1.40097	1.7463	1.481	10.5051
CI01002856_00000070_00000396	0	0	0	0	9.15368
CI01002880_00000048_00000616	7.20394	0	3.51897	4.63969	42.9204
CI01006364_00000199_00000889	5.21542	4.30561	4.6352	8.65971	5.39306
CI01011129_00000072_00000446	1.45559	3.50053	5.86937	4.99964	0
CI01012103_00000250_00002581	4.83277	2.1762	2.81135	4.37692	6.36029
CI01012977_00000712_00001845	9.04493	6.72036	7.2348	10.0122	12.8604
CI01012991_00000271_00001461	6.31085	2.97711	3.20501	5.6551	3.41828
CI01013325_00000091_00000990	32.079	17.7965	17.7903	17.0445	31.8447
CI01013690_00000064_00001305	7.2315	1.74177	6.01001	5.8365	4.20869
CI01017060_00000958_00003582	7.61196	4.82617	4.54616	2.69631	7.87122
CI01019269_00000026_00002438	4.07523	5.51125	4.459	5.45328	5.00497
CI01020488_00000326_00002893	3.77845	4.03456	3.60554	3.47546	5.83727
CI01023635_00000269_00002917	13.5457	33.5482	43.3395	14.9943	77.039
CI01024960_00000035_00004361	2.48651	5.17234	5.87761	4.79202	6.87804
CI01026501_00000797_00001335	4.42051	0	4.71446	2.44661	9.14213
CI01028126_00000666_00001439	3.13938	3.11007	5.58024	4.05428	1.0821
CI01028287_00000440_00004108	9.57304	16.8599	14.7473	16.4838	19.7982
CI01033569_00000041_00000624	14.0237	8.17525	6.15779	8.40976	4.7118
CI01033607_00000155_00000776	0	0	0	0	7.00355
CI01034040_00000107_00001192	5.1737	7.04742	8.96633	5.72695	4.68117
CI01034671_00001167_00001898	0	0	0	6.61375	0
CI01035782_00003330_00004126	4.72136	2.14367	5.69189	6.19862	1.1524
CI01037499_00000012_00001101	4.12987	1.30405	4.35994	2.11875	5.92317
CI01037988_00000753_00001019	5.71311	16.9793	0	6.32405	5.90769
CI01040539_00000690_00000864	0	21.0091	0	0	0
CI01040854_00000016_00001107	8.04787	6.75416	5.46956	7.43177	13.8799
CI01041612_00000508_00001283	6.29915	4.16022	1.79147	5.11335	10.8562
CI01041619_00000622_00001551	3.62507	2.15473	2.31968	5.61781	4.49824
CI01045204_00000906_00005509	5.09796	5.77184	8.5438	5.64311	5.64813
CI01045229_00000609_00001495	5.43046	7.81471	10.3217	11.5685	13.6358
CI01045582_00000028_00000611	12.4034	14.4851	19.8333	16.2628	21.3369
CI01046654_00000069_00000738	8.50937	4.21496	7.94083	7.0645	2.1998
CI01050863_00000790_00004073	5.80879	2.87728	6.53924	4.64386	2.00221
CI01050868_00002930_00004226	0.883487	6.12667	2.82671	4.88982	1.82716
CI01051147_00000555_00003814	4.6006	9.76638	7.00933	9.45762	6.11651
CI01052082_00000116_00000487	7.31707	12.3452	8.94277	19.5455	31.0794
CI01053704_00000110_00001297	5.98808	3.83846	4.50796	3.89907	8.37745
CI01053900_00000392_00000844	2.76372	10.9517	10.3163	9.1778	2.85785
CI01056076_00000059_00000687	0	0	3.53491	7.22016	8.51079
CI01057588_00000096_00000510	4.36186	15.124	6.97788	7.24245	6.76563
CI01058005_00000989_00003423	15.1852	13.2736	7.62119	12.854	13.8551
CI01058828_00000937_00002103	1.99602	5.93217	2.12876	4.41895	6.19203
CI01059397_00000973_00003317	6.42971	5.90643	5.48583	4.9174	5.07719
CI01062526_00000229_00001889	6.87132	3.20337	3.01752	4.47418	11.285
CI01064768_00000216_00001374	8.62283	9.25418	24.5233	10.3403	10.4026
CI01065065_00001269_00002242	2.28731	2.71942	2.36585	5.33448	4.00956
CI01066487_00000027_00001010	7.07535	4.66627	5.06725	4.17051	8.54381
CI01067590_00000433_00001051	3.05053	3.77756	7.32012	7.59767	1.57722
CI01070861_00001235_00005258	11.9551	10.7155	8.50004	17.6447	7.06414
CI01072902_00001535_00002814	11.3858	10.5275	8.09528	1.68044	6.27924
CI01073143_00000943_00002201	6.10106	3.39981	4.06673	6.33139	4.33734
CI01075702_00000177_00000793	3.41952	5.40497	3.78928	2.2701	15.2278
CI01076582_00000009_00000563	0	2.49525	0	8.04745	0
CI01076596_00000262_00000784	0	0	0	9.81171	0
CI01078416_00000566_00000923	6.25862	4.38813	18.8751	9.56535	12.1663
CI01086861_00000657_00001328	9.46763	7.2148	6.21367	6.44927	13.5555
CI01087304_00000522_00006959	2.77559	4.12451	5.18028	2.56033	1.91342
CI01087558_00000864_00001439	2.23312	4.42455	8.09752	3.46069	6.46571
CI01087913_00000143_00001549	7.75434	3.45688	2.0675	2.57507	7.61753
CI01091291_00000278_00000913	31.5135	38.0061	37.9929	59.1501	32.5868
CI01094205_00000108_00000591	0	7.93907	4.9312	10.2363	7.03185
CI01096090_00000132_00001160	3.1008	18.3999	17.9462	26.5137	5.30745
CI01097140_00000771_00002412	2.96308	4.1174	5.08142	5.85869	5.2949
CI01099603_00000093_00002057	4.51615	5.36878	3.85317	4.99909	8.40594
CI01100532_00000120_00000926	1.51222	0	0	2.60436	8.98654
CI01100558_00000029_00002332	1.56252	1.5121	1.78294	0.886806	6.0597
CI01102816_00003532_00004946	1845.36	1879.78	2134.86	1961.91	1724.94
CI01105408_00000113_00000861	0.991492	0	4.76716	1.15408	7.81856
CI01105431_00000021_00000857	1.51933	3.65968	1.17766	1.78967	10.6498
CI01105437_00000009_00001201	0.422431	0.369805	0	2.94785	5.20765
CI01105482_00000033_00000540	0	7.60793	4.09112	0	13.1465
CI01105489_00000181_00001489	3.29879	0	0	2.20565	6.49014
CI01105495_00000033_00000358	0	0	0	0	29.4044
CI01105877_00001247_00003938	32.3099	22.0057	10.7683	13.4119	8.3526
CI01106652_00000394_00002460	7.97004	7.33166	6.67861	4.41117	7.65282
CI01116154_00002164_00002864	2.3132	6.31807	11.9175	10.093	4.69028
CI01117205_00000122_00001851	4.18754	1.57089	0.476685	2.70751	5.39038
CI01117958_00000044_00000558	0	0	4.77132	4.22379	7.72433
CI01118035_00000004_00001094	6.64781	6.58574	0	0	13.7485
CI01119297_00000001_00000569	0	0	0	5.27487	0
CI01129524_00000347_00001257	4.95787	4.76259	6.43222	2.71724	8.36751
CI01143059_00000137_00001241	3.09198	0.95719	0.611452	0.440531	7.84603
CI01144967_00000042_00000668	16.9387	0	0	0	0
CI01146337_00000185_00000689	16.2733	4.4048	12.2636	5.02868	51.8877
CI01147582_00000406_00000872	3.33337	4.95337	7.11007	11.0695	10.3407
CI01149867_00000575_00000874	36.3589	0	25.8512	13.4157	37.5973
CI01151615_00000336_00000519	0	19.2534	0	21.5131	0
CI01153430_00000001_00001505	4.65545	6.22107	5.91579	9.66757	10.7777
CI01155923_00002693_00005074	3.47695	4.30561	7.41632	8.65971	11.685
CI01156299_00000895_00002944	4.12444	3.67734	2.63923	0.456549	8.10334
CI01156299_00005911_00006537	5.30883	1.91246	1.54414	3.20539	10.4802
CI01159001_00000010_00001176	4.52246	12.6234	17.6019	14.6011	4.6765
CI01160078_00000247_00001502	1.14018	3.16271	4.86402	5.30087	3.06545
CI01161026_00000203_00000452	7.83608	15.5258	25.0715	17.3481	8.10297
CI01162490_00000417_00002378	3.17795	5.50948	2.96562	2.19862	3.28619
CI01162527_00001289_00003083	6.73659	3.33685	4.93939	4.19455	6.09528
CI01162852_00000166_00000791	6.21839	2.46413	5.30552	2.75334	5.14414
CI01163611_00000173_00000740	9.43121	1.33474	4.31073	5.96557	2.78641
CI01180000_01542059_01545609	4.77225	6.16033	6.01498	4.00195	7.92557
CI01180000_06532667_06556697	2.87092	3.74226	3.30355	5.01778	4.21868
CI01180000_09106473_09108762	7.86372	10.439	6.70932	7.83417	6.50524
CI01180000_09712937_09715071	3.85244	6.40182	4.37369	5.50245	6.29673
CI01180000_09889952_09893572	5.54959	3.17649	4.07728	3.27629	8.7992
MSTRG.1000	24.3439	34.3317	29.5551	37.4786	21.2318
MSTRG.10001	13.5662	31.0554	33.8156	37.592	20.8095
MSTRG.10007	42.4026	45.0122	42.0887	36.2419	53.8695
MSTRG.10009	25.991	56.8814	83.896	80.0758	28.1026
MSTRG.1001	2.96463	3.67119	4.9685	4.45367	5.03634
MSTRG.10010	27.5031	55.3143	56.5511	64.2993	38.0626
MSTRG.10011	5.39025	4.87148	3.94773	4.92322	6.80055
MSTRG.10013	26.8572	51.9677	58.7459	56.3409	27.4097
MSTRG.10014	7.90914	14.9177	17.2187	18.433	11.6346
MSTRG.10015	8.82453	12.4888	21.1755	21.9784	15.3171
MSTRG.10018	18.2419	13.1205	8.5282	8.29833	16.5376
MSTRG.10019	147.392	120.822	54.8075	52.2613	108.423
MSTRG.1002	5.41147	6.35066	6.12648	6.81956	5.50969
MSTRG.10021	36.4444	25.4369	24.9353	15.8949	40.9674
MSTRG.1003	4442.85	5405.77	5226.1	5072.05	4923.06
MSTRG.10031	34.388	28.7807	20.3128	22.1588	34.3651
MSTRG.10032	22.9827	17.426	16.3242	14.2669	23.0927
MSTRG.10034	41.9314	53.3663	46.1718	48.7029	48.5138
MSTRG.10038	81.4568	68.6651	112.577	77.9536	96.8649
MSTRG.1004	10.9742	8.42993	7.63572	8.315	11.5907
MSTRG.10041	5.69061	17.4917	19.1304	17.1993	11.315
MSTRG.10042	231.646	507.456	572.677	503.367	166.865
MSTRG.10043	10.1049	27.7565	33.0653	30.3787	12.2301
MSTRG.10044	33.7813	66.7556	88.3166	71.787	57.174
MSTRG.10045	50.5228	28.6403	24.2219	32.6348	62.9027
MSTRG.10047	3.45126	9.46809	5.94584	5.87742	4.6669
MSTRG.10049	11.3224	13.4584	14.4564	17.7572	14.8888
MSTRG.1005	79.2448	125.177	127.802	125.299	93.9384
MSTRG.10050	98.4238	101.618	121.118	74.4191	100.345
MSTRG.10052	30.0537	26.9801	32.2934	27.4029	33.0502
MSTRG.10054	28.1903	49.3781	56.5511	56.9592	35.5499
MSTRG.10057	28.056	28.2779	26.2346	22.9977	27.8331
MSTRG.10060	21.8199	13.5369	13.0284	9.91126	21.2913
MSTRG.10063	30.4272	8.52734	10.2476	12.7412	43.6282
MSTRG.10065	121.49	212.323	288.226	276.11	132.278
MSTRG.10066	60.2951	36.3293	29.7626	29.1078	71.1337
MSTRG.10068	118.625	147.484	196.906	178.047	138.54
MSTRG.10069	56.6802	125.419	131.8	133.711	65.3366
MSTRG.10074	25.5983	60.4989	20.4573	84.24	72.8204
MSTRG.10076	6.39254	21.9011	26.1343	26.5355	17.352
MSTRG.10077	92.9935	152.08	194.899	202.223	102.186
MSTRG.10078	6.42429	11.3143	14.0836	13.4324	7.75029
MSTRG.10079	9.15613	22.9153	25.6974	33.3397	11.9596
MSTRG.1008	8.04787	9.22219	8.19873	8.90848	7.14199
MSTRG.10081	7.25718	5.92943	5.42582	6.95662	6.34389
MSTRG.10082	116.201	116.352	128.829	147.941	140.1
MSTRG.10083	17.218	9.13025	9.06721	10.2479	21.0551
MSTRG.10085	17.4597	20.5146	22.2219	22.5127	24.7166
MSTRG.10089	29.3468	51.4271	55.5949	68.9966	34.5946
MSTRG.10090	5.0417	6.81085	5.49917	5.83451	3.5546
MSTRG.10091	32.4417	27.5558	24.6521	26.7538	29.7579
MSTRG.10093	8.10035	3.98016	7.52535	6.28359	18.9131
MSTRG.10095	57.1252	79.8198	58.6284	72.5903	63.4709
MSTRG.10096	33.4039	29.4265	34.9476	39.4286	52.9148
MSTRG.10097	23.3982	25.6498	23.9315	23.3528	24.9885
MSTRG.10098	88.2325	66.0156	53.7716	78.1741	103.343
MSTRG.1010	6.34308	6.4235	6.16356	9.98597	5.83033
MSTRG.10100	5.43305	6.03294	4.96658	5.15489	7.71717
MSTRG.10103	31.9743	47.6076	44.5076	31.3137	34.423
MSTRG.10104	13.6786	17.4574	19.821	15.0109	15.5415
MSTRG.10105	11.1293	12.0277	13.7037	14.3353	10.5667
MSTRG.10106	4.8625	6.47298	5.50996	5.38248	10.6847
MSTRG.10107	29.3985	42.4513	32.3768	50.8147	23.556
MSTRG.10109	5.21295	10.7842	5.15081	6.78871	5.62831
MSTRG.10110	18.1601	12.9684	11.5791	12.5366	21.0277
MSTRG.10111	10.9127	6.29758	4.74576	4.33931	9.31239
MSTRG.10114	19.0394	13.8117	13.3667	13.2616	20.8431
MSTRG.10117	18.3539	15.2009	10.8539	10.8237	16.1868
MSTRG.10118	1.80159	5.00887	5.82616	4.24581	2.76438
MSTRG.10120	9.13326	5.67905	5.38842	3.65678	9.34386
MSTRG.10121	18.5102	17.5047	27.6751	14.5769	25.6908
MSTRG.10125	5.68309	1.83838	1.48433	1.79738	3.83781
MSTRG.10129	26.8488	70.7739	94.4518	97.6771	30.8888
MSTRG.1013	35.1245	13.1059	6.73181	20.7946	32.2342
MSTRG.10132	15.1007	19.8493	23.4735	25.4731	14.6739
MSTRG.10134	12.4034	15.6484	11.8125	19.4886	23.3261
MSTRG.10135	6.08673	10.2546	11.518	12.9185	13.3348
MSTRG.10138	20.3359	28.1735	17.998	27.7466	17.515
MSTRG.10139	39.0539	57.5145	88.3825	82.9325	84.2927
MSTRG.10140	54.1448	72.3716	82.5211	91.0309	30.1874
MSTRG.10144	9.56097	15.7471	14.3007	19.0042	12.6199
MSTRG.10146	26.4896	30.4109	25.3147	19.9057	23.018
MSTRG.10147	22.7389	21.791	19.4218	21.1638	20.7301
MSTRG.10148	153.379	121.306	98.7178	105.807	147.558
MSTRG.10149	10.4872	7.90021	3.84471	5.80434	14.5722
MSTRG.10150	28.4465	33.4832	34.4297	21.2512	34.6132
MSTRG.10151	47.4409	33.0356	35.7203	40.1143	51.3097
MSTRG.10152	28.4462	41.8755	41.7291	45.1716	26.6102
MSTRG.10153	295.786	354.081	387.094	410.268	330.293
MSTRG.10154	41.8188	61.0963	60.5925	65.1109	52.7435
MSTRG.10155	17.7864	36.8628	37.3103	32.8974	19.9262
MSTRG.10157	28.8477	29.5274	35.6525	40.8877	40.5102
MSTRG.10158	9.68818	10.2287	12.4707	13.0127	10.409
MSTRG.10159	33.3619	53.91	52.8753	58.9918	34.1482
MSTRG.1016	5.93919	3.21945	3.94124	4.60202	6.91613
MSTRG.10160	5.10334	9.706	8.75505	12.001	6.69209
MSTRG.10161	3.946	4.44466	4.32371	6.04336	2.68301
MSTRG.10162	8.38477	6.44974	3.73909	5.43419	8.05832
MSTRG.10166	8.39672	6.19797	6.49683	5.46743	9.70421
MSTRG.10167	31.8656	29.4108	29.6956	24.0132	37.6965
MSTRG.10168	12.028	43.7831	48.0297	38.704	24.2967
MSTRG.10169	25.2181	32.6502	32.5414	32.8865	38.0039
MSTRG.1017	16.2398	12.876	13.1057	15.9159	24.7632
MSTRG.10171	9.6692	6.90574	6.23528	8.46299	10.4636
MSTRG.10173	45.5339	59.7561	96.8665	312.466	60.4274
MSTRG.10175	36.7505	25.9013	27.7257	35.6816	28.657
MSTRG.10176	43.3887	27.7201	25.6507	31.2611	52.1409
MSTRG.10177	25.3775	26.3747	21.9171	28.6112	20.9782
MSTRG.10178	37.9587	16.7001	24.5306	31.4175	38.0249
MSTRG.10179	30.2623	37.1632	31.4473	35.162	27.789
MSTRG.10180	6.40732	3.38533	3.4167	3.78267	8.61322
MSTRG.10182	4.2627	5.58026	5.52034	5.47687	5.43114
MSTRG.10183	25.0512	29.0344	27.4458	32.5524	27.4989
MSTRG.10184	85.2331	83.5778	55.3731	70.0579	101.971
MSTRG.10186	24.6411	15.3393	17.6866	13.9654	33.5395
MSTRG.10188	70.9763	79.5349	64.2786	62.9957	81.3416
MSTRG.10189	41.9092	11.6093	11.8625	14.291	59.1514
MSTRG.1019	1117.48	1244.27	1482.22	2011.4	1439.15
MSTRG.10193	145.433	123.431	140.069	118.809	182.498
MSTRG.10196	58.9105	61.4089	44.4349	51.9525	60.8282
MSTRG.10199	4.68255	10.5662	15.398	14.398	10.8946
MSTRG.1020	7.71326	11.1642	15.0101	9.64694	6.62938
MSTRG.10202	58.8644	71.217	68.513	56.6398	89.7959
MSTRG.10203	21.3161	38.3982	42.0155	56.7003	28.4361
MSTRG.10204	71.4714	64.537	64.4607	66.9915	70.2789
MSTRG.10205	9.34821	8.1982	5.39353	6.87031	9.98354
MSTRG.10206	158.942	48.9469	61.194	36.3022	85.9112
MSTRG.10207	24.3441	21.1926	13.8019	1.20012	77.7542
MSTRG.10209	1.82481	1.56674	5.96821	5.52119	3.77392
MSTRG.10210	321.532	175.127	86.3471	106.864	367.919
MSTRG.10211	55.1587	78.4295	79.8424	79.6363	48.8682
MSTRG.10213	35.7732	35.4251	31.4619	39.3905	34.3665
MSTRG.10214	60.6601	144.139	171.191	75.7859	104.835
MSTRG.10215	11.7667	36.8433	34.5063	27.3989	18.1576
MSTRG.10216	9.71862	35.6964	40.1034	27.0188	40.1389
MSTRG.10218	7.66557	4.28741	5.16809	4.52628	9.25947
MSTRG.10220	4.80973	6.8348	8.283	6.85147	3.34288
MSTRG.10222	13.3321	16.7717	14.8595	15.0196	17.9304
MSTRG.10225	33.0568	46.6474	37.9201	50.2694	34.517
MSTRG.10227	42.5605	56.1835	66.4484	60.3627	58.8912
MSTRG.10229	40.7238	58.8071	74.6896	92.8667	61.2689
MSTRG.1023	7.16271	8.15831	7.55732	6.23269	8.27804
MSTRG.10230	77.7682	54.9864	67.6348	63.7937	109.217
MSTRG.10231	134.587	178.353	198.421	193.92	152.334
MSTRG.10234	49.8623	106.719	117.954	108.285	95.9855
MSTRG.10237	12.4578	18.9254	23.1595	19.7	11.4665
MSTRG.10243	39.8946	49.283	42.5475	63.2513	43.5389
MSTRG.10244	22.7364	37.6162	38.0139	48.1211	34.3883
MSTRG.10247	26.8236	47.9192	49.2317	68.5209	38.3833
MSTRG.10248	41.834	48.7994	48.4514	38.7347	43.0735
MSTRG.10249	30.4939	25.2176	27.0549	23.4848	29.7863
MSTRG.10250	14.8983	26.4438	26.4983	22.3988	17.9444
MSTRG.10253	5.69039	5.21446	4.55159	4.64543	6.0313
MSTRG.10255	11.9025	26.3419	42.8389	46.2695	14.8257
MSTRG.10256	39.9253	22.4779	14.6982	26.9806	38.7952
MSTRG.10257	16.0711	23.9849	21.8446	30.0915	16.8765
MSTRG.10258	92.9622	87.1837	53.7902	44.6153	87.0514
MSTRG.10259	95.2833	390.757	287.303	237.599	114.301
MSTRG.10262	21.5203	30.0658	42.5189	40.1608	33.0946
MSTRG.10267	8.79275	15.1331	20.7065	23.1799	15.9428
MSTRG.10268	7.39011	7.08416	7.15904	7.73054	6.87635
MSTRG.1027	24.5718	19.773	16.9901	18.2067	24.5373
MSTRG.10270	11.2414	5.89578	5.64186	7.68571	17.7783
MSTRG.10271	25.4058	83.8641	113.264	135.323	30.4804
MSTRG.10273	57.1572	62.9245	59.8614	59.4555	55.5053
MSTRG.10274	35.8337	42.9127	64.5444	62.7188	71.6058
MSTRG.10275	1.76248	5.58728	5.51373	2.8614	2.67301
MSTRG.10277	18.6541	33.574	73.8363	50.4551	50.9376
MSTRG.10278	34.6814	71.5527	73.531	74.524	29.9385
MSTRG.10280	42.8573	108.491	135.072	142.405	54.9972
MSTRG.10283	13.4568	8.86293	9.30772	10.0955	14.9929
MSTRG.10287	10.8305	10.5503	9.69802	10.6049	18.747
MSTRG.10288	7.70575	7.06834	8.02867	10.0304	8.55844
MSTRG.1029	4.72126	4.12985	4.55312	4.003	7.3231
MSTRG.10295	25.8548	28.2389	19.2129	20.7493	36.5013
MSTRG.10296	2365.95	2366.26	2010.47	2298.11	2113.88
MSTRG.10297	33.6953	40.7359	45.4777	27.7652	28.6459
MSTRG.103	5.81407	6.15342	6.37714	6.16538	8.29205
MSTRG.10300	30.6914	29.0475	29.8098	29.0011	33.1536
MSTRG.10301	4.69942	6.35661	6.16852	4.90184	6.82196
MSTRG.10303	14.2869	290.675	250.227	292.533	14.7735
MSTRG.10305	20.7946	29.8707	69.8589	63.8758	26.341
MSTRG.10306	22.5176	12.2701	17.9579	19.6395	18.9625
MSTRG.10307	35.6478	31.3752	33.1995	28.7054	35.9958
MSTRG.10308	24.0816	52.6521	55.4995	53.3558	31.3854
MSTRG.1031	38.6807	24.539	18.9504	21.282	37.3484
MSTRG.10315	27.1188	41.0455	36.1724	41.0468	39.9624
MSTRG.10316	150.076	160.055	145.972	183.666	144.209
MSTRG.10318	12.7794	20.7243	25.8186	19.6045	12.2252
MSTRG.10319	15.2316	37.7926	29.5082	25.4786	18.8651
MSTRG.1032	16.7412	11.5572	7.02933	8.53615	16.0165
MSTRG.10320	9.32422	8.6003	12.504	11.1883	12.919
MSTRG.10321	42.6188	56.1085	46.943	40.2255	58.5228
MSTRG.10326	56.2299	66.9996	76.9445	79.4125	63.6221
MSTRG.1033	68.471	72.6071	80.079	74.2574	76.5559
MSTRG.10330	55.1207	50.7999	40.8329	53.7697	58.2543
MSTRG.10334	12.1118	22.21	33.7502	30.6193	15.7623
MSTRG.10335	18.813	11.8259	33.3251	13.9399	14.0362
MSTRG.10336	28.3196	23.7018	25.9969	24.313	37.3352
MSTRG.10339	0	9.22316	49.6459	20.6113	9.62717
MSTRG.1034	1.60342	6.94946	8.47897	6.43395	2.76338
MSTRG.10341	32.5487	30.5174	32.6469	36.4583	32.3551
MSTRG.10342	1089.28	1232.23	1030.08	1170.73	1020.56
MSTRG.10343	23.2732	17.2046	17.7694	19.8094	27.0741
MSTRG.10345	18.8702	22.8841	20.146	23.3154	19.6415
MSTRG.10349	89.0709	59.431	50.3114	55.5142	83.2574
MSTRG.1035	21.8058	37.9587	37.218	44.8062	16.5261
MSTRG.10350	320.866	325.908	297.732	337.918	352.543
MSTRG.10351	4.41118	5.60007	5.2621	4.66588	5.37235
MSTRG.10359	11.0463	9.09564	4.74296	5.08159	11.4226
MSTRG.1036	63.3712	266.057	355.051	380.919	73.3062
MSTRG.10361	27.131	29.9309	40.6435	37.4694	29.9249
MSTRG.10365	6.92337	6.90807	5.36518	5.18266	7.93175
MSTRG.10366	17.6145	23.8595	23.9263	17.9917	23.454
MSTRG.10367	65.354	204.62	180.492	211.899	54.4674
MSTRG.10369	9.80075	9.45851	7.55729	7.26127	9.89204
MSTRG.10370	68.0552	157.741	132.379	121.26	100.669
MSTRG.10372	130.324	1501.53	1683.05	1551.91	99.6074
MSTRG.10377	6.61223	11.6221	18.6202	10.3666	8.51947
MSTRG.10379	15.8925	8.35478	7.23487	10.2055	27.6989
MSTRG.10380	72.5848	68.0132	60.6437	60.9127	70.9926
MSTRG.10382	35.5472	46.4787	42.7786	43.33	33.6691
MSTRG.1039	25.8781	40.2571	28.1577	27.8283	50.4708
MSTRG.10391	16.7798	33.0507	30.3173	31.6853	13.2686
MSTRG.10394	24.96	15.0658	13.6849	20.5605	27.1712
MSTRG.10395	25.3478	23.4641	24.3444	25.8398	46.188
MSTRG.10397	125.008	57.553	31.3156	86.1172	119.83
MSTRG.10399	44.455	112.024	83.0386	69.8001	40.0779
MSTRG.1040	44.5896	23.8356	14.3085	23.7363	38.3153
MSTRG.10401	2.10981	5.94032	7.34246	4.67085	5.16711
MSTRG.10404	19.9354	26.6543	21.2867	36.6395	17.3574
MSTRG.10407	3.27983	6.20472	6.41588	5.99323	4.9682
MSTRG.10408	236.626	50.1836	73.6642	132.826	204.483
MSTRG.10409	47.9304	53.8402	51.2488	57.6336	50.1385
MSTRG.1041	36.6399	45.3185	50.3794	46.8327	40.8424
MSTRG.10411	16.2675	10.2859	10.7949	12.7461	21.7482
MSTRG.10412	36.961	63.606	51.9915	56.3548	68.9744
MSTRG.10414	6.52762	7.92562	9.89071	9.34049	10.5365
MSTRG.10416	3.931	8.54232	9.061	9.68529	8.52314
MSTRG.10417	5.18238	7.35571	6.73758	6.48335	6.37554
MSTRG.10418	3.67667	7.4266	7.79141	8.93251	6.41879
MSTRG.10419	24.7701	45.0666	36.8829	34.1802	36.599
MSTRG.1042	87.1886	85.3245	85.8404	86.2625	97.0289
MSTRG.10422	265.977	114.132	87.803	91.3763	184.999
MSTRG.10423	26.3286	34.4042	29.0342	26.2989	28.5474
MSTRG.10425	27.4544	34.9298	45.4211	39.1033	46.7678
MSTRG.10426	14.4495	17.5063	16.0351	12.5364	28.7727
MSTRG.10428	44.4483	39.7112	52.0306	44.5822	76.2914
MSTRG.1043	17.0875	16.9034	17.2116	13.9864	18.3576
MSTRG.10431	17.2135	24.2245	27.7946	30.6292	16.3026
MSTRG.10432	11.0661	79.3411	125.621	126.232	35.4928
MSTRG.10433	8.4327	19.3433	24.4803	22.1948	8.71929
MSTRG.10437	1.35295	11.3927	10.1005	4.4929	4.89662
MSTRG.10438	8.7627	3.91251	4.47527	3.68864	12.1241
MSTRG.10439	23.479	46.9398	35.6711	61.2288	36.0987
MSTRG.10441	23.1336	28.4208	20.7061	20.0107	20.7481
MSTRG.10442	31.9591	11.7051	4.93623	13.0779	28.8489
MSTRG.10443	19.459	35.9996	39.588	36.587	23.8098
MSTRG.10444	16.7193	13.3546	12.3231	13.3717	20.8189
MSTRG.10446	21.8476	29.299	25.7682	36.4925	27.5368
MSTRG.10447	11.5093	6.78681	7.01408	3.64001	13.0347
MSTRG.10449	2.73721	4.63995	6.48719	6.59849	5.66088
MSTRG.10450	21.4962	23.5919	26.1234	24.9081	20.7651
MSTRG.10451	3.57353	6.60193	7.31332	6.62842	4.79383
MSTRG.10452	38.7666	25.7744	43.1553	40.454	35.9299
MSTRG.10453	115.371	104.289	109.434	115.158	180.572
MSTRG.10454	17.5606	18.2611	15.1441	17.8408	26.9471
MSTRG.10455	253.438	131.245	144.066	161.306	312.7
MSTRG.10457	12.3314	6.78681	7.86836	5.25002	13.8412
MSTRG.10458	11.2537	10.6531	10.0017	10.9346	23.274
MSTRG.10460	8.55943	6.02988	7.91147	7.15869	11.0145
MSTRG.10462	22.9377	18.4856	18.0713	21.0374	32.7184
MSTRG.10464	71.2457	28.5666	27.0093	28.27	127.609
MSTRG.10465	36.3398	49.15	46.4919	40.3969	23.0633
MSTRG.10466	151.316	45.0026	30.1153	25.7555	175.637
MSTRG.10468	80.799	111.379	139.423	148.561	131.632
MSTRG.1047	34.0973	38.6058	42.1528	28.6959	33.6692
MSTRG.10470	19.6422	7.72271	4.73208	5.23924	22.6797
MSTRG.10472	27.2204	15.2969	15.9825	21.8207	34.8266
MSTRG.10473	10.5549	7.42697	8.83714	8.84463	10.0984
MSTRG.10475	365.938	339.491	297.262	279.103	342.718
MSTRG.10476	17.943	17.8188	17.5811	22.6112	15.5649
MSTRG.10478	43.1825	13.2063	12.6375	11.0987	30.9863
MSTRG.1048	139.158	39.3883	63.6052	55.0141	133.62
MSTRG.10481	53.6967	46.7515	48.8229	38.4872	61.56
MSTRG.10482	15.2752	12.2852	13.6558	20.0988	17.1051
MSTRG.10483	66.0992	56.3784	60.7003	57.349	55.0031
MSTRG.10485	20.8293	24.6634	32.3259	36.9448	30.0256
MSTRG.10487	15.0131	18.3942	31.9309	32.2883	21.4154
MSTRG.10488	80.6332	54.9763	48.6383	55.4628	72.5026
MSTRG.10489	24.9628	22.1326	14.5111	15.3335	24.9742
MSTRG.1049	13.066	10.4678	7.39156	10.5645	12.4537
MSTRG.10490	77.1552	86.372	68.2646	113.692	105.257
MSTRG.10492	9.07081	13.646	14.2347	9.14045	13.3153
MSTRG.10494	82.6304	243.346	118.498	182.381	141.483
MSTRG.10499	44.7489	55.5191	41.5136	50.7733	57.0121
MSTRG.10500	24.0729	17.889	59.7892	25.2961	45.9391
MSTRG.10502	9.16209	12.9559	10.0508	11.1252	10.3558
MSTRG.10504	10.2506	25.3805	54.2844	27.9949	20.8698
MSTRG.10506	5.10562	4.30863	4.63845	6.90751	4.6929
MSTRG.10508	7.19108	3.36186	4.13624	4.02475	8.77281
MSTRG.1051	22.8346	34.6346	24.5412	35.1838	27.6292
MSTRG.10515	3.71674	9.20509	11.3962	8.99979	7.44645
MSTRG.10518	15.6463	14.9563	12.881	24.0041	20.153
MSTRG.10519	190.68	176.465	195.176	170.628	179.703
MSTRG.1052	19.9739	58.2167	61.3897	82.4137	35.9462
MSTRG.10521	11.1099	4.82726	4.26137	7.33561	12.8991
MSTRG.10523	4.2496	4.40129	5.97426	3.2073	4.99357
MSTRG.10526	75.5945	66.3802	72.3416	77.3925	72.2746
MSTRG.10527	119.669	139.347	210.071	100.022	129.31
MSTRG.10528	27.4351	88.8689	119.602	105.998	56.5888
MSTRG.1053	8.03208	5.39029	4.83576	6.59655	8.17169
MSTRG.10533	45.7753	60.7994	59.0114	52.5621	45.3561
MSTRG.10534	533.159	414.712	366.141	403.918	421.886
MSTRG.10537	15.7925	14.3822	12.0089	13.8753	13.8405
MSTRG.10538	7.11422	5.98581	6.34008	5.71746	8.41466
MSTRG.10539	22.8452	22.4821	25.3544	27.372	23.3945
MSTRG.10540	57.2016	76.9975	76.0449	41.5016	53.3828
MSTRG.10542	28.6518	29.7252	24.458	31.2677	30.8714
MSTRG.10548	11.9762	9.88695	6.56367	9.02201	13.9321
MSTRG.10549	6.87596	6.50493	6.01191	8.02267	8.58343
MSTRG.1055	20.5463	11.7642	11.5715	13.2504	22.369
MSTRG.10551	3.88027	3.84405	8.00073	3.14982	4.54742
MSTRG.10553	3.39264	4.68499	2.66469	4.88947	5.40185
MSTRG.10555	16.1887	16.6584	16.5969	15.0296	17.4961
MSTRG.10556	6.0672	3.55554	1.91386	3.31071	7.24585
MSTRG.10557	51.1948	52.799	48.7766	58.0742	63.2846
MSTRG.10559	1.74347	4.37556	3.22298	6.43304	3.12495
MSTRG.10560	4.94692	2.87821	3.68475	2.86835	6.49576
MSTRG.10561	23.6401	23.3852	17.9424	19.3937	25.6345
MSTRG.10563	21.8782	32.1872	38.1372	41.7517	24.5732
MSTRG.10565	16.1349	9.04888	9.05294	7.9549	16.5895
MSTRG.10567	45.5301	81.0984	113.8	166.601	73.0755
MSTRG.1057	28.9017	62.4895	52.2069	60.6039	25.4069
MSTRG.10570	91.9265	43.3269	43.805	31.5064	51.2267
MSTRG.10572	85.4244	122.44	125.554	115.562	110.187
MSTRG.10573	25.9803	19.3912	16.2105	10.4967	34.7473
MSTRG.10574	49.6283	12.4557	1.53955	7.81191	65.6541
MSTRG.10576	44.0575	39.1684	36.4753	60.0488	102.009
MSTRG.10579	23.8047	14.8412	8.14529	8.84431	19.3631
MSTRG.10580	29.7759	24.5816	26.4633	23.9972	17.5557
MSTRG.10581	311.322	144.153	117.511	284.912	186.993
MSTRG.10583	9.73062	12.3362	7.91697	9.49069	10.6953
MSTRG.10584	63.7182	159.754	181.343	207.442	70.5239
MSTRG.10586	309.697	493.815	419.148	464.07	261.971
MSTRG.10587	227.958	270.646	365.934	374.494	219.117
MSTRG.10588	169.789	157.221	189.309	194.348	175.259
MSTRG.10590	50.0461	26.0152	14.4496	41.3761	53.2072
MSTRG.10591	18.6816	35.4915	43.4649	41.7015	24.8167
MSTRG.10592	6.10106	5.70831	7.41049	7.50387	5.43263
MSTRG.10593	14.236	11.7059	11.3963	10.7449	18.0021
MSTRG.10595	107.252	145.995	222.046	202.446	161.908
MSTRG.10596	14.615	14.5791	16.8857	28.0319	22.1444
MSTRG.10597	255.609	866.578	1356.93	859.669	329.666
MSTRG.10598	16.1171	9.56256	7.34493	16.0459	18.9415
MSTRG.106	17.0647	16.3788	15.7266	15.6551	16.8912
MSTRG.10601	53.1144	49.7985	63.6362	54.7187	83.515
MSTRG.10604	51.145	43.2952	41.5676	37.1981	54.3823
MSTRG.10607	62.3351	230.324	98.1476	170.05	301.335
MSTRG.1061	5.70914	8.30326	11.9185	12.6393	5.65238
MSTRG.10610	18.64	22.1274	16.0521	17.3705	23.2804
MSTRG.10612	31.3125	14.8191	12.4817	15.3572	31.0165
MSTRG.10613	24.405	16.4088	14.7558	22.1005	25.8047
MSTRG.10614	7.51991	7.20138	6.14865	4.0233	8.42404
MSTRG.10617	6.85076	7.35237	4.74912	5.30835	7.55637
MSTRG.10619	8.7297	6.6758	5.88013	5.25543	10.9802
MSTRG.1062	44.4794	43.5772	40.3831	42.2295	42.1582
MSTRG.10622	79.1916	113.032	148.847	149.06	111.63
MSTRG.10623	7.60926	4.32888	6.26724	9.00674	3.89526
MSTRG.10624	44.351	66.6932	253.462	96.2316	29.9654
MSTRG.10626	97.9433	80.3159	68.1092	79.6289	97.1978
MSTRG.10630	21.0062	18.1798	20.6169	20.8042	24.5006
MSTRG.10631	166.709	145.095	137.425	120.989	165.535
MSTRG.10637	236.432	423.5	434.782	508.614	197.925
MSTRG.10639	24.6305	24.3917	17.8123	15.3537	27.4222
MSTRG.10642	19.3974	24.3862	27.1981	23.2156	18.3272
MSTRG.10643	44.5555	74.6959	80.1733	59.7855	60.3716
MSTRG.10646	17.3297	23.1644	16.9483	20.8415	23.1294
MSTRG.10649	12.902	7.98846	6.44998	8.92605	12.9245
MSTRG.1065	1.28543	5.0937	5.63595	7.27252	2.65842
MSTRG.10651	8.30433	5.99236	3.17087	6.35521	6.46688
MSTRG.10652	96.9404	100.769	64.6585	77.7847	126.601
MSTRG.10656	24.3247	15.6957	15.6547	17.2877	21.9881
MSTRG.10658	13.9045	11.7638	9.63354	12.8075	13.3286
MSTRG.10659	12.949	11.1177	8.54913	14.7433	10.3295
MSTRG.1066	10.4313	13.1468	14.0451	11.6669	13.3551
MSTRG.10664	10.4193	19.2688	24.6969	18.4549	9.43207
MSTRG.10666	15.9274	24.1146	36.2166	32.9326	17.4021
MSTRG.10667	22.4649	20.2008	14.965	14.0787	15.6535
MSTRG.10669	914.469	846.849	785.781	951.809	688.655
MSTRG.10671	10.9693	10.0794	10.3424	9.67867	11.7265
MSTRG.10672	29.7921	29.1585	24.6123	26.8	26.4481
MSTRG.10678	18.1759	30.8927	42.3409	45.9048	34.0788
MSTRG.10679	21.1163	20.2852	20.7006	21.2494	18.0859
MSTRG.10680	127.327	122.478	285.313	149.048	88.3336
MSTRG.10683	36.1708	23.8329	30.3105	25.9301	53.7557
MSTRG.10687	57.8621	78.5355	84.7265	77.1859	62.9339
MSTRG.10688	200.709	274.722	230.638	409.355	159.467
MSTRG.1069	35.4529	52.8797	54.6	51.2214	44.0456
MSTRG.10693	2.5582	4.30833	5.04738	4.7432	7.67145
MSTRG.107	11.6113	9.21383	34.2591	20.9276	10.8902
MSTRG.1070	33.186	28.7489	26.6472	35.6651	53.7876
MSTRG.10700	32.8791	61.0627	50.3837	49.2023	41.1883
MSTRG.10702	11.5379	9.52512	10.0965	9.00568	14.8371
MSTRG.10703	43.1172	26.8222	23.7256	19.5185	62.7822
MSTRG.10705	19.8887	45.9356	34.2796	67.5245	23.5385
MSTRG.10707	22.6597	33.3117	14.9199	23.2813	45.0158
MSTRG.10709	57.9781	63.6313	46.5489	68.3831	55.7122
MSTRG.1071	18.9205	20.0696	11.1699	29.8081	26.9166
MSTRG.10713	41.3626	53.3122	52.8393	49.2463	40.2507
MSTRG.10715	15.7513	27.4218	26.7285	26.4801	13.8315
MSTRG.10718	1667.74	3308.2	3981.5	3996.58	2920.67
MSTRG.10719	3.91246	5.337	3.99742	5.17855	3.5092
MSTRG.10721	2.22874	25.245	66.1246	17.7056	4.90742
MSTRG.10724	64.8665	30.0758	69.1446	33.4752	102.79
MSTRG.10727	4.3805	1.90087	2.13643	2.03223	7.07386
MSTRG.10728	21.8815	26.1601	29.792	25.7391	24.5413
MSTRG.10729	13.7924	2.27728	2.4516	9.33005	17.4316
MSTRG.1073	57.1525	61.9552	59.9314	67.0537	53.2444
MSTRG.10730	861.135	876.391	747.631	773.287	824.362
MSTRG.10731	19.7123	31.8505	27.1295	29.793	19.7626
MSTRG.10732	42.8477	41.4798	27.6612	30.0559	31.6132
MSTRG.10735	24.7707	26.7208	28.4365	24.9635	35.9429
MSTRG.10737	22.5106	28.6011	27.908	30.9063	31.444
MSTRG.10739	30.0863	25.9685	32.1342	25.7839	30.0471
MSTRG.1074	28.0868	54.9706	57.4533	46.9723	43.5657
MSTRG.10742	39.5268	31.9296	23.1137	31.1795	36.9715
MSTRG.10743	97.938	80.6142	84.0385	82.4494	147.66
MSTRG.10745	10.1566	13.1664	10.9527	10.0574	14.837
MSTRG.10746	31.0579	23.1733	22.746	21.5414	23.8861
MSTRG.10748	28.792	20.8439	10.6292	17.1612	24.0471
MSTRG.1075	5.87733	9.60194	7.31286	9.30219	7.09042
MSTRG.10753	24.0985	33.2254	41.1896	43.8777	37.9639
MSTRG.10756	38.2464	120.065	172.429	183.091	45.1989
MSTRG.10758	5.18024	2.43089	3.4893	2.8671	7.33019
MSTRG.1076	24.6871	22.5544	20.1075	26.8751	22.5763
MSTRG.10764	12.2555	11.4406	11.8137	10.6963	12.4292
MSTRG.10766	52.5043	34.8336	36.7705	37.7076	69.3151
MSTRG.10767	120.217	155.739	182.454	133.072	138.655
MSTRG.10769	5.29231	3.88215	3.05909	4.56139	4.88771
MSTRG.1077	29.3514	43.3763	48.2423	31.262	29.8982
MSTRG.10770	43.0862	41.9362	35.2494	37.5492	46.6847
MSTRG.10774	16.1034	22.3343	21.2961	27.8077	16.9849
MSTRG.10776	3.04147	3.01307	3.24372	5.84745	5.628
MSTRG.10777	39.027	38.6243	39.1556	38.2081	47.6823
MSTRG.10779	46.8769	20.2725	151.147	73.9217	41.4617
MSTRG.1078	4.01235	5.60395	5.12097	6.84415	4.48909
MSTRG.10783	277.828	302.58	264.57	334.919	301.748
MSTRG.10787	30.0021	25.2637	28.9753	30.8112	32.8269
MSTRG.10788	28.0341	23.5637	22.5155	26.3758	28.7755
MSTRG.1079	20.3038	25.6547	18.8673	23.8621	18.5417
MSTRG.10790	12.05	17.7687	18.1848	22.1938	14.9672
MSTRG.10792	43.102	53.201	49.197	66.6407	42.4357
MSTRG.10793	48.27	98.4085	82.4251	93.7808	44.4141
MSTRG.10794	4.23346	8.58759	7.09498	10.9344	3.54382
MSTRG.10796	15.019	16.1788	21.6848	23.7653	10.5487
MSTRG.10798	30.8258	14.6458	15.4314	15.6683	25.1264
MSTRG.10799	59.781	104.041	111.154	137.461	51.5607
MSTRG.1080	21.9774	13.8338	13.23	10.4354	37.2661
MSTRG.10800	26.038	41.9918	41.6543	41.8931	30.9949
MSTRG.10804	64.3781	44.2807	40.5678	54.1196	56.0018
MSTRG.10808	16.1105	21.3584	26.6523	15.9997	26.5013
MSTRG.1081	18.3193	20.8916	22.9452	23.3436	18.2824
MSTRG.10810	10.8841	13.2908	11.7449	12.8686	20.0558
MSTRG.10811	132.555	121.48	127.619	140.381	125.835
MSTRG.10812	55.3993	74.3479	45.8579	103.816	95.848
MSTRG.10814	10.8902	13.2782	9.82759	19.4731	27.7198
MSTRG.10815	21.1835	41.8577	56.4495	58.6232	30.5723
MSTRG.10816	97.3522	56.3925	43.7342	55.8361	95.5011
MSTRG.10817	13.6924	8.57748	14.8264	16.6242	20.9089
MSTRG.10819	25.5496	34.8281	39.0201	39.3683	42.6945
MSTRG.10820	120.384	71.0579	84.9165	49.2803	195.035
MSTRG.10823	209.288	361.358	347.394	288.246	242.378
MSTRG.10827	23.4573	24.0974	19.5214	17.4939	38.8948
MSTRG.10828	2.20296	3.32103	3.06451	6.04333	3.26842
MSTRG.10829	6.95746	13.4568	10.2468	12.2857	9.76386
MSTRG.1083	68.9874	44.5985	42.7544	43.1783	62.9439
MSTRG.10830	10.135	13.8653	12.3532	10.1504	7.48588
MSTRG.10831	36.2984	77.9124	32.2602	140.63	62.5579
MSTRG.10832	3.93484	5.19747	6.52789	8.32406	6.14849
MSTRG.10834	10.5017	8.83105	7.81402	9.19168	14.0162
MSTRG.10836	11.5309	16.3902	13.1538	13.2982	16.3984
MSTRG.10842	142.203	123.806	127.507	133.46	167.346
MSTRG.10844	8.7602	14.2897	14.2902	19.5756	16.5141
MSTRG.10846	61.8459	31.1049	36.0371	45.187	54.4923
MSTRG.10848	8.14019	9.52261	9.51271	17.3503	14.6858
MSTRG.10849	43.8844	46.3307	44.8925	43.4596	39.3329
MSTRG.1085	0.763615	6.87714	10.0689	7.99167	2.36887
MSTRG.10850	12.0881	13.92	10.458	16.3	16.9658
MSTRG.10854	287.147	314.22	375.693	402.055	243.521
MSTRG.10856	38.0067	53.1456	71.3552	86.4334	63.985
MSTRG.10857	54.69	82.9984	86.5096	79.7901	90.1039
MSTRG.10858	51.4566	125.601	125.123	135.45	63.2483
MSTRG.10859	2.50664	2.17283	2.33916	7.28355	1.94401
MSTRG.10861	46.2226	28.2745	40.3956	48.49	64.6737
MSTRG.10862	12.4415	32.0091	32.0017	30.4717	24.3712
MSTRG.10863	4.49875	2.39979	4.13358	3.6008	5.15296
MSTRG.10866	14.6532	11.192	12.8217	14.8434	20.6146
MSTRG.1087	19.419	40.4568	55.9462	45.1951	54.713
MSTRG.10870	13.2037	24.831	36.6063	34.0197	24.5941
MSTRG.10872	10.6184	12.362	9.09264	7.20674	15.1476
MSTRG.10873	24.4039	45.3302	42.2935	33.767	36.2755
MSTRG.10875	12.1639	20.0838	13.5133	12.9036	12.5782
MSTRG.10876	81.5938	126.47	116.231	114.731	63.0599
MSTRG.10878	30.4116	26.5923	25.3183	24.389	33.8476
MSTRG.10879	17.0811	23.4429	33.8618	24.135	21.9042
MSTRG.1088	37.6889	144.979	176.576	186.3	33.6355
MSTRG.10886	17.2234	35.3637	39.647	40.9211	18.8155
MSTRG.10888	16.464	13.7005	15.1633	15.9347	14.2275
MSTRG.1089	35.7381	63.7764	73.7492	82.2356	35.8163
MSTRG.10890	6.54106	10.4796	10.6157	10.2312	13.0866
MSTRG.10891	24.3497	17.1719	22.7779	14.6189	33.6077
MSTRG.10892	19.7284	32.0227	35.8845	37.1806	33.4639
MSTRG.10896	36.6169	33.8509	22.9375	21.4848	56.0716
MSTRG.10897	7.21286	9.80995	10.2349	8.6608	7.96419
MSTRG.10899	61.5535	110.389	134.239	148.811	79.3059
MSTRG.109	13.2746	31.5279	44.6324	39.8494	18.1263
MSTRG.10907	8.82352	7.71277	5.90449	7.5647	6.97721
MSTRG.10908	21.4682	14.0808	14.527	19.1751	22.4789
MSTRG.1091	220.981	138.788	147.857	133.157	244.714
MSTRG.10910	5.81576	7.83559	7.9392	9.01274	7.81799
MSTRG.10911	84.022	68.3327	87.6583	141.599	103.386
MSTRG.10912	3.6745	1.7243	1.23753	0.428151	5.59949
MSTRG.10913	11.116	13.5686	7.51534	7.14112	12.7262
MSTRG.10914	27.401	27.0309	29.1935	31.721	29.2385
MSTRG.10915	19.8234	19.2466	18.4025	15.5978	24.5297
MSTRG.10917	22.133	34.8807	33.4913	40.5547	18.5828
MSTRG.1092	34.6871	32.4327	25.1474	28.1861	26.8678
MSTRG.10921	59.58	62.9789	48.5491	71.5052	64.6955
MSTRG.10922	5.50393	4.65738	3.54642	2.41162	5.09854
MSTRG.10923	9.73798	5.74719	7.07101	5.12209	10.3553
MSTRG.10924	114.275	84.3549	71.1227	78.0911	126.206
MSTRG.10928	18.1707	12.0057	9.80592	11.7042	18.2661
MSTRG.1093	52.6076	67.4516	71.8567	77.2375	55.8116
MSTRG.10931	7.4851	12.9766	16.3648	22.1638	11.2231
MSTRG.10932	16.0711	25.2602	33.6255	55.9301	17.6455
MSTRG.10935	6.55024	8.32393	7.7085	5.95058	7.24047
MSTRG.10938	14.2915	18.8626	19.8327	28.6197	10.6081
MSTRG.10939	6.86167	8.28458	8.91877	5.45922	11.1604
MSTRG.1094	80.2653	97.4298	65.6681	60.1228	111.323
MSTRG.10942	12.5873	12.4783	12.4288	11.0982	22.3832
MSTRG.10943	34.8174	23.7714	16.4468	23.2947	41.0999
MSTRG.10946	28.03	22.9595	17.5611	19.8855	36.3993
MSTRG.10948	13.5358	42.4633	48.1198	39.4808	42.199
MSTRG.10949	20.6129	28.9001	25.0045	28.892	23.2488
MSTRG.1096	98.3498	113.709	158.992	161.261	176.482
MSTRG.10961	42.5766	48.4152	53.1397	42.9745	59.9848
MSTRG.10963	17.8505	15.8695	16.6363	16.8665	21.3911
MSTRG.10969	12.7364	14.6554	13.5367	14.4375	19.5064
MSTRG.10972	68.6415	161.982	214.137	177.324	92.2711
MSTRG.10975	21.1653	13.9377	22.9217	27.9972	33.599
MSTRG.10977	219.23	114.376	183.573	143.582	269.197
MSTRG.10980	20.8237	21.4704	24.6914	20.6873	21.0112
MSTRG.10981	15.8115	31.3163	28.3365	30.8992	20.3044
MSTRG.10983	83.653	37.5486	133.053	87.8013	58.5173
MSTRG.10987	9.9276	8.74215	8.06687	6.97728	10.2657
MSTRG.10988	4.54063	2.69108	2.75251	2.06315	5.08484
MSTRG.10989	27.1011	19.3206	12.6959	20.2798	31.5163
MSTRG.1099	6.20582	7.76575	6.27016	15.1851	11.4834
MSTRG.10991	7.03309	9.58514	10.5852	9.43677	8.42636
MSTRG.10992	73.402	75.4353	94.8214	117.533	71.6768
MSTRG.10996	48.1586	33.2197	27.636	35.4245	42.7048
MSTRG.10998	82.4422	135.693	137.821	118.163	96.298
MSTRG.10999	7.22584	7.15837	8.42881	10.4981	6.77145
MSTRG.11	20.1472	20.7972	18.209	15.2559	18.9104
MSTRG.110	42.5063	26.4249	35.9077	33.6812	29.7018
MSTRG.1100	8.95003	6.47727	4.19632	3.67116	25.5917
MSTRG.11000	167.419	166.342	139.48	114.978	226.655
MSTRG.11001	116.648	114.181	78.6461	105.622	99.0802
MSTRG.11002	52.4214	40.4728	35.2477	44.762	51.4692
MSTRG.11004	18.475	12.9597	15.461	19.502	18.9244
MSTRG.11005	8.26334	10.8883	13.6385	14.2013	8.24424
MSTRG.11006	9.73964	8.68384	8.30985	8.26556	10.4071
MSTRG.11008	14.7267	35.9135	35.6189	31.8398	22.9323
MSTRG.11009	13.8197	17.083	17.0864	20.0357	11.7611
MSTRG.1101	35.0811	48.9002	39.0442	34.6045	30.1278
MSTRG.11010	39.6093	32.7405	25.5547	33.696	40.7415
MSTRG.11011	4.61837	5.68441	4.85086	5.61572	5.20983
MSTRG.11014	4.67331	11.5966	13.3445	22.8162	4.96909
MSTRG.11017	69.4354	79.8332	66.4853	59.4688	81.7581
MSTRG.11018	151.486	106.932	138.833	137.943	149.939
MSTRG.11019	20.256	2.18302	8.57331	6.23695	25.8447
MSTRG.1102	15.2151	10.6591	12.4355	12.6972	19.4093
MSTRG.11024	271.78	365.106	426.072	401.916	319.645
MSTRG.11025	32.7551	24.7243	15.73	17.9082	37.0783
MSTRG.11028	30.7371	22.9834	22.4635	25.3242	43.3458
MSTRG.11029	1803.74	1864.06	1506.11	1576.25	1767.57
MSTRG.1103	136.589	74.823	21.5387	27.7898	135.051
MSTRG.11030	293.533	215.623	183.417	151.019	292.519
MSTRG.11031	54.6683	75.3911	75.929	88.4191	49.6225
MSTRG.11032	28.0231	21.1741	19.6934	17.2132	28.484
MSTRG.11035	36.5094	90.8037	115.413	116.12	73.4014
MSTRG.11036	11.0464	14.4281	12.4868	8.87959	16.1686
MSTRG.11038	53.2794	36.0439	33.3763	32.4621	52.9559
MSTRG.1104	8.76927	11.302	10.1696	13.948	11.8852
MSTRG.11049	14.7462	14.1882	16.6793	14.3268	12.579
MSTRG.1105	67.2482	58.8721	34.8207	48.2024	43.8033
MSTRG.11051	61.0254	39.4243	41.5064	38.5765	87.733
MSTRG.11052	3.10919	3.52019	4.57917	6.71947	7.04258
MSTRG.11054	84.9591	70.0914	72.4264	58.2544	86.0899
MSTRG.11058	27.0492	31.4391	13.465	16.6643	26.7
MSTRG.11059	8.70574	17.865	21.2221	14.4551	9.00226
MSTRG.11061	23.3379	18.2119	10.9762	11.4102	33.5059
MSTRG.11062	154.491	206.75	205.233	213.014	213.004
MSTRG.11063	31.9619	30.9733	21.9039	33.3245	27.1485
MSTRG.11064	176.023	169.84	162.443	176.431	178.722
MSTRG.11066	27.0932	6.98283	5.87294	5.36414	21.4106
MSTRG.1107	18.2789	19.766	17.7097	19.0936	20.61
MSTRG.11072	30.0749	27.3259	36.0559	27.7565	37.9478
MSTRG.11074	14.6337	13.6736	9.24031	19.3983	16.7912
MSTRG.11076	4.52161	9.20092	7.6896	8.65753	8.08755
MSTRG.11082	14.482	13.7025	8.7157	8.55718	29.0816
MSTRG.11087	71.6316	103.382	116.948	100.339	98.3698
MSTRG.11088	6.4736	7.17472	7.20614	6.53885	8.82782
MSTRG.11089	46.3935	6.0441	5.82898	5.48721	32.3329
MSTRG.1109	20.9123	23.3835	25.2091	23.799	30.4178
MSTRG.11096	25.931	76.6018	76.5787	78.4631	28.1889
MSTRG.11097	28.8732	57.8657	59.769	52.445	27.1132
MSTRG.11098	27.8651	39.7432	38.7845	35.7349	30.2625
MSTRG.1110	69.9073	123.145	131.264	104.748	108.425
MSTRG.11106	5.77193	2.48773	0.75237	2.34269	7.23766
MSTRG.11107	23.6443	25.5009	13.3409	20.7301	23.4029
MSTRG.11108	21.7282	26.4405	31.9314	35.2253	24.945
MSTRG.11109	36.7656	45.1195	50.072	55.9562	29.7418
MSTRG.11110	31.7385	25.8823	20.5777	20.4263	26.73
MSTRG.11112	58.3019	59.6275	53.0669	49.0163	56.0628
MSTRG.11113	33.4573	25.1424	34.3902	32.6265	52.4286
MSTRG.11114	4.91464	3.64611	16.0933	20.7583	16.1331
MSTRG.11117	6.60809	5.52807	5.3248	4.87649	8.04795
MSTRG.11118	171.149	339.514	280.691	228.1	271.609
MSTRG.1112	16.1114	12.7913	13.1103	14.5044	23.4039
MSTRG.11120	97.3934	89.9134	240.37	69.0066	98.7144
MSTRG.11122	13.2807	18.2513	16.0399	18.5344	11.1632
MSTRG.11123	5.09301	3.06685	3.51462	1.76867	7.22849
MSTRG.11124	14.62	16.826	8.71904	26.7528	11.0261
MSTRG.11128	35.0247	25.193	20.3338	21.9919	28.7061
MSTRG.11131	12.8032	19.468	25.0458	15.8203	24.3234
MSTRG.11132	12.8361	16.0359	16.8627	15.0326	13.9581
MSTRG.11133	28.1984	20.3587	31.0333	17.8425	43.8373
MSTRG.11134	80.2333	86.5003	78.0156	82.3147	74.4863
MSTRG.11135	9.5467	4.88133	4.76234	4.60202	12.4194
MSTRG.11136	31.8659	55.7163	52.8053	56.6343	27.5031
MSTRG.11137	156.423	109.007	119.819	108.652	161.802
MSTRG.1114	6.1254	5.70493	13.3828	8.94625	6.96603
MSTRG.11140	12.4316	22.1977	21.5973	16.1984	18.3556
MSTRG.11141	10.5234	33.171	29.5885	22.2385	4.94629
MSTRG.11142	4.39425	11.8588	12.7666	13.4184	5.74424
MSTRG.11144	14.3129	13.9358	9.18814	8.29228	16.1761
MSTRG.11146	14.608	4.08464	7.65766	10.4146	16.8977
MSTRG.11147	75.2028	80.2382	71.9007	73.0565	88.7906
MSTRG.11148	4.64824	8.60906	9.12439	5.29445	4.87622
MSTRG.11152	2.72814	8.53474	13.0164	13.0331	6.53297
MSTRG.11154	16.7088	7.25282	9.07995	12.1917	18.4776
MSTRG.11156	23.21	18.5202	11.4052	17.1865	25.0654
MSTRG.1116	11.3365	19.3878	18.7042	18.601	18.1334
MSTRG.11160	15.4219	6.24561	5.66232	4.40404	17.4806
MSTRG.11162	11.9614	15.7288	22.8269	28.7589	21.9326
MSTRG.11163	2481.19	2898.96	3112.56	3530.72	2301.96
MSTRG.11164	1467.3	1305.25	1019.32	1091.63	1315.85
MSTRG.11171	6.92169	22.0828	16.9	23.6145	9.36578
MSTRG.11173	8.93408	14.8463	15.9828	18.8219	14.0066
MSTRG.11174	19.1188	17.1032	16.2551	19.2578	18.5867
MSTRG.11175	8.80595	8.69194	8.14993	9.87627	11.5617
MSTRG.11176	27.8496	28.9318	22.2733	27.6616	39.2277
MSTRG.11178	17.7517	37.7203	44.9765	41.0238	22.6086
MSTRG.1118	23.5778	3.49464	8.06494	6.47074	19.0351
MSTRG.11180	3.77367	4.55622	6.41423	6.39635	8.53606
MSTRG.11182	69.9282	92.1522	67.4794	85.5172	76.8815
MSTRG.11184	5.19865	13.1328	9.97984	15.2496	5.10693
MSTRG.11186	18.4303	17.2509	13.9624	17.5872	21.0295
MSTRG.11188	17.0012	13.8703	17.5985	15.3137	19.6485
MSTRG.11189	20.733	19.2635	26.0462	18.9582	32.2891
MSTRG.1119	7.66447	5.79931	5.48361	5.74512	8.51111
MSTRG.11191	16.093	23.7287	16.764	26.0994	13.5451
MSTRG.11192	27.9918	38.255	28.0434	35.573	29.8477
MSTRG.11194	17.4014	8.73664	5.47109	4.02005	9.92597
MSTRG.11196	7.44041	11.0066	9.11474	11.6306	5.19853
MSTRG.11197	3.17771	3.62502	4.82679	3.8373	7.6672
MSTRG.11198	4.97252	4.87918	4.24255	4.27236	5.80298
MSTRG.112	65.6938	55.5818	40.585	38.9487	67.2192
MSTRG.11200	20.4869	9.16331	12.3106	9.64646	18.418
MSTRG.11201	12.3997	28.3377	34.8697	28.2388	22.5146
MSTRG.11203	176.118	78.5398	78.6928	66.9732	150.957
MSTRG.11204	24.9537	26.0387	26.4775	20.1098	29.5785
MSTRG.11207	2.44967	3.46685	5.22513	5.42325	6.33276
MSTRG.11209	23.0714	23.0325	27.7407	24.947	44.6747
MSTRG.1121	3.72907	3.54243	4.95769	3.90166	5.86335
MSTRG.11211	18.9434	30.0642	26.0167	33.6477	16.2578
MSTRG.11213	11.3993	13.7974	11.2295	17.5367	15.3041
MSTRG.11216	24.4528	93.7106	122.711	153.718	24.6202
MSTRG.11219	5.86975	6.55101	5.5469	4.93476	12.0625
MSTRG.11221	6.363	3.34281	4.13678	4.25782	18.6602
MSTRG.11226	69.9624	69.5302	71.6608	89.6462	80.4001
MSTRG.11228	10.5442	16.4933	16.4094	15.7671	11.0946
MSTRG.11229	13.7519	10.4938	14.4682	18.3082	27.4798
MSTRG.1123	25.3095	33.9687	45.1524	35.5781	34.4549
MSTRG.11234	32.6459	4.62016	4.97384	3.44162	40.1879
MSTRG.11235	22.4943	6.26747	1.49939	1.55624	15.9916
MSTRG.1124	30.829	62.279	57.8504	54.9688	42.1515
MSTRG.11241	100.076	155.448	150.636	167.788	116.238
MSTRG.11242	50.6529	42.7079	57.5248	48.4473	67.8068
MSTRG.11243	5.74687	4.92203	5.64041	6.47747	5.43455
MSTRG.11244	5.27334	5.07429	4.42357	7.46078	10.5426
MSTRG.11246	27.4471	47.1206	47.6328	45.1797	39.2862
MSTRG.11248	8.39946	2.48252	3.66239	2.61979	10.0772
MSTRG.11250	9.26817	6.52029	7.59244	12.3904	8.10228
MSTRG.11252	11.2698	20.1821	30.5103	21.5912	16.1358
MSTRG.11255	27.9306	20.5916	19.2415	18.046	18.5869
MSTRG.11257	61.6373	114.734	166.144	148.681	77.599
MSTRG.11259	6.12701	9.4144	8.40143	8.02792	10.0854
MSTRG.1126	178.319	141.351	140.259	128.328	204.211
MSTRG.11260	28.7064	58.0991	27.6734	54.9964	26.7841
MSTRG.11261	5.49925	23.3171	30.4977	28.4887	7.27879
MSTRG.11265	11.4761	27.6151	28.4918	25.2821	14.6592
MSTRG.11266	3.15277	8.88199	14.6055	16.468	3.05639
MSTRG.11267	9.92368	21.4576	29.5193	27.995	15.5697
MSTRG.11269	5.829	12.157	13.5784	15.4516	6.97925
MSTRG.1127	6.65688	16.9795	22.5227	22.9532	14.6376
MSTRG.11270	23.5064	14.7673	7.94888	3.80782	19.5642
MSTRG.11271	18.5376	13.6314	12.0252	8.25027	20.157
MSTRG.11272	61.9132	32.3713	20.176	38.0744	58.6868
MSTRG.11273	20.6213	12.5319	11.828	9.78278	21.6821
MSTRG.11275	12.5994	5.2575	6.6177	3.87969	15.3548
MSTRG.11276	10.6036	3.42088	2.59163	4.92512	10.0895
MSTRG.11277	293.433	672.567	638.208	620.001	253.108
MSTRG.11278	26.3417	28.9085	22.8784	24.7935	25.934
MSTRG.11281	15.1169	16.5333	21.5565	25.522	23.3438
MSTRG.11282	3.52325	5.42944	7.51509	5.41669	3.03604
MSTRG.11283	20.1405	25.4439	27.7858	25.5668	25.221
MSTRG.11286	23.5684	51.1938	34.9955	34.1341	27.7954
MSTRG.11288	18.563	10.0847	9.57941	24.1937	21.9817
MSTRG.11290	17.3336	9.72561	6.70741	11.0369	20.9377
MSTRG.11291	29.7968	20.1742	20.4948	16.8614	31.8003
MSTRG.11293	21.9682	13.7762	18.9093	14.6049	31.2698
MSTRG.11294	61.0418	81.2088	86.9149	83.3847	76.6786
MSTRG.11295	9.59386	4.70316	4.21932	7.88274	11.0797
MSTRG.11296	23.8601	18.576	13.0285	15.2849	20.3684
MSTRG.113	58.0241	38.475	47.8411	79.3722	109.072
MSTRG.11302	26.382	12.7596	18.5271	12.7467	49.8503
MSTRG.11303	22.5431	34.0548	37.532	32.2932	38.5
MSTRG.11305	38.9574	121.945	150.177	169.605	45.9429
MSTRG.11306	15.912	25.4267	36.4655	31.4443	22.4468
MSTRG.11308	13.4964	14.8866	15.1358	19.4061	18.1285
MSTRG.11309	100.125	76.2023	58.9354	61.0971	88.7632
MSTRG.11310	25.017	35.5966	48.0339	45.2492	32.8412
MSTRG.11312	11.1421	9.71989	8.3268	9.24923	13.9217
MSTRG.11313	54.3461	123.528	151.605	146.654	76.8567
MSTRG.11314	174.674	41.9175	74.5375	46.5542	102.533
MSTRG.11315	29.3199	32.5731	35.7367	36.6397	35.0287
MSTRG.11316	34.7051	21.0805	13.907	16.1692	27.1725
MSTRG.11317	23.7667	21.2284	16.0944	17.3	26.5618
MSTRG.11319	98.5313	67.3541	51.6917	39.5164	104.096
MSTRG.1132	3.0922	13.4203	35.2554	31.3763	9.36417
MSTRG.11320	19.7556	16.7717	9.68923	14.8933	16.4562
MSTRG.11321	486.954	783.079	928.815	1036.29	456.746
MSTRG.11322	24.5979	40.5696	43.8583	40.7312	27.066
MSTRG.11324	23.2696	11.3765	22.2294	21.7437	42.1711
MSTRG.11326	4.93701	20.4382	16.4389	18.9708	4.66163
MSTRG.11327	8.35712	7.64224	7.54165	7.4718	10.636
MSTRG.1133	15.916	28.1833	30.8436	25.1403	24.0956
MSTRG.11336	37.8395	29.5346	19.5665	17.8621	52.2894
MSTRG.11339	19.1067	6.12201	8.27944	10.6757	27.7596
MSTRG.11340	61.0021	58.0061	56.4459	54.6518	63.5506
MSTRG.11342	83.2957	99.4779	112.005	130.529	96.929
MSTRG.11348	18.359	16.2809	11.1321	13.8487	14.4679
MSTRG.11357	22.1044	20.897	18.7248	18.456	29.7798
MSTRG.11358	190.849	190.134	158.903	148.758	96.4251
MSTRG.11359	24.9034	32.2501	21.9318	17.0263	70.4036
MSTRG.1136	11.7501	16.8599	24.1888	26.5292	33.8844
MSTRG.11361	36.1361	24.303	38.2069	45.6039	48.4804
MSTRG.11363	34.6965	40.1061	35.7053	40.941	39.5972
MSTRG.11365	8.57485	6.64618	5.59128	5.55738	7.6724
MSTRG.11369	49.047	51.5185	53.2687	39.4243	56.908
MSTRG.1137	4.33364	8.58636	9.24364	19.1882	7.58364
MSTRG.11370	2.94406	5.91417	5.58193	4.43571	4.05911
MSTRG.11371	5.11003	10.0417	16.4389	13.7239	9.44204
MSTRG.11373	4.78161	7.17946	7.72905	8.10481	8.65282
MSTRG.11375	10.109	15.6808	19.1509	20.6133	10.247
MSTRG.11377	19.5714	17.5012	20.3088	15.7001	47.4229
MSTRG.11378	10.0177	26.3866	23.0757	32.9627	16.5794
MSTRG.11379	6.88664	2.94174	2.96479	2.86739	7.64385
MSTRG.11380	28.3399	23.0852	23.8816	28.0281	25.4763
MSTRG.11383	3.59285	3.18464	5.24347	3.76773	5.86613
MSTRG.11387	5.96441	5.48667	7.26975	7.3096	10.1324
MSTRG.11388	4.14247	4.70729	5.71733	7.82223	3.52764
MSTRG.11389	7.79495	6.65705	8.02664	6.99207	9.17223
MSTRG.11395	15.9714	26.7104	29.0342	27.0262	21.8069
MSTRG.114	5.92295	6.1427	5.32982	5.5319	7.46446
MSTRG.1140	19.9122	42.3534	60.8434	58.0003	25.7116
MSTRG.11400	11.8835	7.33202	11.8955	11.885	20.157
MSTRG.11402	2.93153	4.31223	4.35811	5.40835	3.21509
MSTRG.11404	25.2479	26.0844	23.5162	27.4102	33.9979
MSTRG.11405	23.4948	96.1491	101.287	89.8871	29.5958
MSTRG.11406	56.2175	71.9188	65.9289	80.7108	50.4832
MSTRG.11407	22.5077	25.3792	21.1756	24.4231	17.4743
MSTRG.11409	15.9127	8.91304	5.1557	4.90525	14.8578
MSTRG.1141	52.5729	42.6554	41.4381	39.3429	55.1151
MSTRG.11410	9.36665	11.2307	11.6076	16.3787	11.8373
MSTRG.11411	16.1703	8.77781	5.89539	6.93553	14.0583
MSTRG.11412	10.7374	17.8669	16.871	16.8213	11.2058
MSTRG.11413	12.6172	17.558	23.429	18.7713	28.8792
MSTRG.11415	17.8242	29.3357	34.9467	57.7957	18.2451
MSTRG.11418	18.4465	8.81465	43.281	11.5308	7.4055
MSTRG.1142	19.3599	23.6943	23.9184	24.0481	20.4364
MSTRG.11421	46.2206	22.1942	20.1446	16.1368	41.646
MSTRG.11422	27.3768	31.5561	31.2173	32.2103	26.1727
MSTRG.11426	4.38863	4.66141	4.77697	5.23355	5.02934
MSTRG.11427	57.2408	83.6388	89.8988	116.068	58.6594
MSTRG.11430	36.6967	41.491	46.7329	44.889	45.6458
MSTRG.11432	91.7042	122.473	118.69	95.0583	127.939
MSTRG.11434	103.175	99.489	67.893	82.6853	153.409
MSTRG.11435	24.9829	34.2793	34.1617	38.206	26.0587
MSTRG.11437	131.847	35.2846	37.1719	53.0285	154.251
MSTRG.11439	29.1642	33.0994	21.2611	24.1341	26.4168
MSTRG.1144	89.6882	193.056	224.74	189.455	129.99
MSTRG.11442	18.3746	14.2665	11.4094	12.9051	20.3719
MSTRG.11444	14.0455	20.2271	11.0078	13.4735	22.2693
MSTRG.11447	11.0018	25.973	26.0789	28.6395	14.8596
MSTRG.1145	4.09969	5.31989	5.48079	5.36902	5.79176
MSTRG.11450	26.3655	18.5659	17.8112	14.1015	35.4657
MSTRG.11452	57.0088	113.199	156.062	151.552	79.8243
MSTRG.11456	21.2693	14.8359	14.821	21.5896	25.4767
MSTRG.11457	177.436	118.524	24.2913	86.7704	82.056
MSTRG.11459	15.8078	23.8111	30.1551	25.7782	16.5363
MSTRG.1146	10.2261	11.7233	16.2072	21.9189	12.64
MSTRG.11460	104.052	135.67	155.386	131.725	152.93
MSTRG.11462	15.1372	14.145	8.81611	9.15039	12.8774
MSTRG.11463	30.4223	23.6936	21.8343	21.1796	28.2928
MSTRG.11464	228.283	0	0	75.693	0
MSTRG.11466	11.3263	5.72031	5.28973	5.73613	9.64527
MSTRG.11468	39205.8	11525.6	7764.85	8796.26	9722.43
MSTRG.11469	18398.8	5136.95	3159.49	3302.27	4593.87
MSTRG.11471	2852.64	1545.72	1011.03	899.406	1437.98
MSTRG.11472	1843.62	849.099	474.734	433.008	829.494
MSTRG.11477	28.8919	35.6771	31.705	37.6481	29.9935
MSTRG.11480	23.8477	19.2811	17.8156	18.2748	39.201
MSTRG.11481	9.04979	12.1549	10.858	13.9668	9.26805
MSTRG.11486	176.085	242.251	228.651	239.39	161.479
MSTRG.11488	4.26695	4.61782	4.22221	5.01844	9.04594
MSTRG.11490	1.9491	2.124	2.9102	3.34417	5.84492
MSTRG.11491	93.0012	109.497	100.774	108.823	83.4333
MSTRG.11492	51.4535	23.3342	33.8397	44.9872	34.6946
MSTRG.11493	28.3669	116.98	133.821	113.093	61.1702
MSTRG.11494	23.2209	17.6538	14.7313	20.7811	31.0788
MSTRG.11495	40.427	33.7664	33.5844	32.2087	47.5308
MSTRG.11496	16.6199	29.0338	30.0461	25.0299	17.3875
MSTRG.11498	9.51047	13.1559	13.6063	13.6729	9.71447
MSTRG.11499	3.09868	2.43774	2.81874	5.04418	3.58118
MSTRG.1150	28.2153	11.8186	9.45051	8.91386	47.8445
MSTRG.11501	51.1907	62.6341	40.1631	46.1527	64.0037
MSTRG.11504	34.1939	41.4908	34.8336	33.5358	35.1002
MSTRG.11506	25.7428	74.19	63.3293	80.0001	24.047
MSTRG.11507	3.30705	5.6423	2.7432	3.86407	3.98964
MSTRG.11508	7.4632	7.53993	5.35887	6.4618	7.18253
MSTRG.11509	14.8646	13.3138	15.4188	11.8827	16.9874
MSTRG.1151	54.9421	63.0815	50.5808	59.356	51.2476
MSTRG.11510	21.1683	36.7747	31.6659	34.2708	14.6839
MSTRG.11511	40.1614	24.956	23.453	23.0852	35.5508
MSTRG.11512	23.9294	13.2011	9.28181	8.48556	26.5148
MSTRG.11513	5.78041	13.5412	19.4273	17.7063	9.26841
MSTRG.11514	37.9844	49.684	58.9141	62.3531	56.2802
MSTRG.11517	14.0933	8.7121	7.81584	8.3073	13.7572
MSTRG.11520	1.9731	5.17415	4.57996	8.73638	5.4008
MSTRG.11521	9.14317	8.83689	9.03768	11.8489	10.6076
MSTRG.11522	18.8269	26.4566	20.5202	24.1707	19.2645
MSTRG.11523	4.40121	4.04493	3.22351	2.28918	5.70259
MSTRG.11524	38.1057	50.0706	48.5054	50.0244	38.3568
MSTRG.11525	16.0709	30.0971	33.5455	46.0029	15.1154
MSTRG.11526	76.2534	147.674	156.507	188.692	55.3827
MSTRG.11527	34.9139	42.9954	41.2456	48.8741	29.9933
MSTRG.1153	18.0468	79.4007	100.213	101.176	23.711
MSTRG.11531	26.6243	15.953	13.6249	12.359	28.8632
MSTRG.11535	19.9097	18.9746	16.8949	14.7794	34.3224
MSTRG.11536	67.8646	55.2241	148.308	52.5582	49.1609
MSTRG.11538	7.349	9.33383	11.0532	11.4723	7.40445
MSTRG.11539	54.9315	187.228	87.1468	76.4733	111.253
MSTRG.1154	21.1668	47.1434	67.0826	58.1602	29.6493
MSTRG.11540	8.00206	5.40501	6.98252	6.84464	7.89849
MSTRG.11541	16.604	14.5543	14.9757	17.5809	33.2669
MSTRG.11542	21.3869	18.7879	18.5883	26.1632	47.6491
MSTRG.11546	58.2823	81.697	62.8249	62.8869	63.4305
MSTRG.11547	35.3254	15.5942	16.6363	20.6164	26.977
MSTRG.11548	8.6558	12.5562	11.9788	8.78297	8.41784
MSTRG.1155	30.4279	13.1294	13.6407	17.4361	31.6108
MSTRG.11550	11.1756	26.8769	30.1105	35.8911	17.7144
MSTRG.11551	29.4768	19.7875	18.2697	35.1884	24.2793
MSTRG.11552	5.45218	5.40128	5.81474	4.41035	6.07156
MSTRG.11553	32.5845	21.969	12.6551	32.2098	30.6184
MSTRG.11555	104.426	68.5456	83.3588	75.6931	82.3395
MSTRG.11557	4.82949	7.06786	6.4383	8.99089	6.12897
MSTRG.11558	13.0387	25.5783	24.3513	26.0285	13.2123
MSTRG.11559	114.359	82.2249	72.1657	125.298	119.695
MSTRG.11560	14.4852	8.54563	7.53737	3.83377	12.7216
MSTRG.11561	226.489	262.521	287.475	256.57	395.237
MSTRG.11563	36.7282	13.5302	11.0229	8.58062	41.0328
MSTRG.11564	12.2956	12.908	12.1347	9.14135	13.2837
MSTRG.11566	15.9236	6.19383	6.35541	4.97432	12.8293
MSTRG.11567	13.0352	12.9495	20.61	13.363	16.0336
MSTRG.1157	22.2517	13.6196	10.8054	11.4896	18.5699
MSTRG.11571	45.9645	57.5575	49.7306	59.4331	41.235
MSTRG.11572	14.6387	10.6661	8.20875	9.93127	13.4763
MSTRG.11575	20.7159	13.5642	21.7745	9.74012	33.8534
MSTRG.11576	12.4973	46.598	75.6675	77.774	27.7793
MSTRG.11578	29.1064	19.8005	19.9947	22.9674	36.7648
MSTRG.11579	37.3177	98.8398	96.2158	66.1146	29.5383
MSTRG.1158	51.2254	45.5987	35.2136	30.0261	63.8896
MSTRG.11580	19.6713	18.131	18.7583	15.2631	20.012
MSTRG.11581	13.7348	9.91335	9.62592	11.0769	17.4489
MSTRG.11583	8.12906	1.49133	1.28439	0.999817	3.11331
MSTRG.11584	79.3671	85.2975	85.4233	90.8562	78.7512
MSTRG.11586	3.93236	6.38631	5.29389	7.34993	4.86622
MSTRG.11587	46.2779	75.6825	91.8909	100.133	46.6156
MSTRG.11589	12.9867	16.1658	14.018	14.6285	16.0444
MSTRG.11592	19.3395	25.8645	24.9569	27.4017	24.2743
MSTRG.11593	68.3351	81.0925	76.7559	79.1834	70.6626
MSTRG.11594	11.5345	14.1382	17.097	11.4695	8.89496
MSTRG.11596	5.37391	5.17164	5.07627	7.30826	4.7631
MSTRG.11597	16.5665	16.1792	11.5506	16.1249	16.3752
MSTRG.11599	67.7329	56.0125	60.7623	62.5866	77.9548
MSTRG.1160	40.9966	45.021	47.0697	42.8344	57.8394
MSTRG.11600	19.8065	22.2697	26.2367	15.7305	25.2141
MSTRG.11602	16.8463	28.3946	40.5496	29.5257	32.9047
MSTRG.11603	34.8569	24.6927	21.3744	14.7283	35.8914
MSTRG.11606	65.5674	62.8155	62.4877	52.1626	68.6027
MSTRG.11609	26.5271	19.2565	14.1456	10.1254	25.5388
MSTRG.11610	22.5565	20.5416	11.5053	11.1661	12.7489
MSTRG.11614	15.8013	54.0164	53.4104	57.3132	24.5216
MSTRG.11615	6.99659	8.14893	7.96604	8.68672	10.6568
MSTRG.11618	11.6158	12.1648	9.87242	11.7944	20.5925
MSTRG.11620	294.738	259.719	233.331	294.659	281.285
MSTRG.11621	5.2593	5.21019	4.93208	7.22695	8.62647
MSTRG.11624	6.06444	5.64736	6.20901	4.56481	8.40313
MSTRG.11627	14.1627	17.399	13.7481	14.0861	18.9291
MSTRG.1163	10.2328	11.8268	9.82193	10.63	13.6454
MSTRG.11630	87.885	47.3531	48.9287	56.6337	84.4238
MSTRG.11632	9.15486	17.6226	8.58629	12.7088	11.9693
MSTRG.11634	18.6407	19.5803	146.255	19.9083	7.36155
MSTRG.11635	21.9337	32.2642	35.9745	34.2116	27.1482
MSTRG.11636	5.39784	7.76652	6.30505	6.44927	6.68916
MSTRG.11637	16.3822	28.9193	30.48	32.0311	16.8346
MSTRG.11638	69.7736	71.1479	60.8749	73.6385	56.932
MSTRG.11639	183.295	234.25	237.358	292.934	158.783
MSTRG.1164	6.98869	17.4779	23.0606	20.6121	11.0583
MSTRG.11640	20.9319	28.3275	22.0814	25.0642	16.8822
MSTRG.11642	34.8398	63.7409	54.0463	67.6978	28.9277
MSTRG.11644	6.2727	15.039	19.3628	25.4319	13.174
MSTRG.11645	165.792	278.175	348.172	359.91	197.286
MSTRG.11647	12.9522	11.8371	11.425	15.7805	12.4619
MSTRG.11649	48.2838	151.304	201.981	148.172	66.8098
MSTRG.1165	25.332	20.8253	19.0705	17.0445	31.0743
MSTRG.11650	9.43167	13.6969	12.1735	13.4656	10.9166
MSTRG.11651	21.3915	19.3399	47.1035	22.2561	21.4866
MSTRG.11652	17.92	25.244	25.7035	27.2517	33.6753
MSTRG.11653	6.08242	6.20511	6.84838	6.6679	5.41169
MSTRG.11655	73.2902	46.4728	48.4253	49.3334	104.783
MSTRG.11658	21.8174	18.656	19.8392	15.7613	18.7608
MSTRG.11659	7.58261	6.60575	5.00276	6.77858	5.78894
MSTRG.1166	41.5621	36.1101	40.9813	42.5105	45.9511
MSTRG.11663	11.3428	12.7138	12.6716	12.1732	14.0892
MSTRG.11665	9.7802	38.9961	47.5006	50.3336	18.0492
MSTRG.11666	35.5171	32.5024	30.6107	33.4635	37.4715
MSTRG.11667	9.90715	10.227	9.14533	10.598	9.3837
MSTRG.11668	53.7377	13.0719	39.1749	33.3413	75.8843
MSTRG.1167	1122.04	1262.11	1234.59	1217.61	1221.23
MSTRG.11671	186.022	162.414	138.123	124.014	206.44
MSTRG.11672	364.716	404.146	367.916	438.054	399.494
MSTRG.11675	38.4104	38.849	38.1784	39.9437	57.3886
MSTRG.11678	214.568	338.638	291.274	314.194	202.128
MSTRG.11679	15.8514	25.9574	18.1844	19.971	16.2461
MSTRG.1168	49.0215	39.1882	34.1108	43.206	40.1849
MSTRG.11680	152.64	115.467	224.158	186.607	250.195
MSTRG.11681	93.9084	78.2561	71.6909	78.9517	71.5382
MSTRG.11682	59.8057	32.8873	27.8374	32.5395	53.7192
MSTRG.11686	11.6573	7.55093	6.31189	10.1246	10.8489
MSTRG.11688	12.4241	6.11331	5.70377	6.37543	9.27386
MSTRG.11689	65.4191	51.5064	33.1486	54.8298	33.4229
MSTRG.1169	61.4083	104.963	122.773	121.949	106.528
MSTRG.11691	14.9034	27.0764	37.2649	38.2738	22.7248
MSTRG.11693	278.646	201.768	251.234	265.643	277.811
MSTRG.11694	70.7573	62.7027	55.3047	54.957	92.602
MSTRG.11696	40.0795	40.826	46.4962	52.2303	33.6307
MSTRG.11697	59.7357	127.839	135.306	146.513	82.8083
MSTRG.11699	21.8854	33.8737	39.7082	46.668	25.8799
MSTRG.1170	23.9742	55.7713	46.8222	73.0656	22.2546
MSTRG.11700	93.0813	125.954	167.301	182.189	108.947
MSTRG.11704	10.0713	15.1277	15.8675	18.3859	11.9771
MSTRG.11705	41.1402	34.3925	29.4481	35.7171	43.4088
MSTRG.11707	9.29072	10.1704	11.1277	10.6865	11.8225
MSTRG.11708	4.91686	1.93406	1.85076	1.12055	5.9068
MSTRG.11709	4.32457	74.7404	66.2598	90.8367	28.8366
MSTRG.1171	9.65167	20.1999	27.118	24.1421	17.4341
MSTRG.11710	37.8292	38.6671	29.4192	19.1954	30.4055
MSTRG.11711	1301.25	1167.51	1103.83	1190.35	1182.73
MSTRG.11719	12.4727	5.81102	5.45391	6.96794	10.7656
MSTRG.11725	11.4801	24.4759	17.3509	16.0514	11.1698
MSTRG.11726	21.8148	7.9332	7.06799	4.13355	21.2762
MSTRG.11727	64.7519	114.037	69.3429	103.296	96.9592
MSTRG.11728	12.7457	8.56061	6.23331	7.61378	13.0604
MSTRG.1173	10.5694	13.4156	24.4818	19.1947	14.5155
MSTRG.11730	12.1478	12.4066	8.68158	10.6743	12.0435
MSTRG.11732	16.6124	20.2397	21.6393	29.7061	22.999
MSTRG.11735	92.2384	135.47	121.671	124.32	100.163
MSTRG.11736	43.5517	42.554	30.9652	31.2587	46.2688
MSTRG.11737	73.2328	50.6129	49.8268	48.3308	84.3794
MSTRG.11738	45.7176	43.0343	36.6832	48.3579	52.244
MSTRG.11739	45.651	93.3188	69.0881	80.6076	28.6991
MSTRG.1174	112.478	86.8447	106.176	96.72	161.931
MSTRG.11740	46.5278	66.9815	76.4612	85.6911	68.4204
MSTRG.11743	30.2401	22.1345	16.6793	16.1815	32.608
MSTRG.11744	7.66078	9.3542	6.27016	10.5507	8.47438
MSTRG.11745	34.4029	36.1137	46.2451	44.3885	37.5945
MSTRG.11746	22.6785	37.9976	38.0619	49.1053	52.9989
MSTRG.11747	28.2622	24.176	23.2917	22.1545	39.4043
MSTRG.11752	17.6818	31.985	41.7038	43.3364	21.0976
MSTRG.11753	5.00504	4.0568	4.09776	4.75679	7.1098
MSTRG.11754	41.611	38.0085	33.5832	31.8058	46.9228
MSTRG.11755	11.5972	12.6152	24.0092	22.6541	15.7544
MSTRG.11757	5.54271	7.0731	5.91129	5.82346	6.31436
MSTRG.1176	14.0036	22.694	19.2065	14.799	11.7644
MSTRG.11760	40.8061	45.7808	42.5787	45.4208	75.8791
MSTRG.11761	113.247	73.9175	90.8305	70.6695	148.436
MSTRG.11763	46.197	23.2658	15.3074	28.9525	42.9885
MSTRG.11765	14.8696	10.8754	18.2723	31.9048	35.4848
MSTRG.11766	51.0956	54.4764	52.8202	52.6995	52.7941
MSTRG.11767	40.5512	66.6636	60.2581	72.701	62.7237
MSTRG.11768	14.9691	13.2185	9.4407	12.9311	23.0579
MSTRG.11770	51.2608	75.0903	72.3528	76.9116	40.6971
MSTRG.11772	9.95268	22.3418	17.2768	18.8695	7.99246
MSTRG.11773	27.7659	28.0436	26.5721	34.3612	29.0179
MSTRG.11776	25.5674	102.565	42.2914	114.589	173.326
MSTRG.11779	18.7538	33.1705	38.5964	45.0176	28.9102
MSTRG.1178	27.0785	19.5511	23.5115	34.3007	27.894
MSTRG.11781	162.827	160.163	146.612	74.8831	136.621
MSTRG.11784	53.1165	45.467	47.283	53.0992	34.9166
MSTRG.11785	28.3537	41.8137	43.1735	30.0552	36.524
MSTRG.11787	22.8753	31.0089	25.2504	30.8317	26.1705
MSTRG.11790	20.9566	14.5768	10.5569	10.2662	16.5986
MSTRG.11791	19.5603	20.0924	17.9636	22.0467	12.4466
MSTRG.11793	12.3974	33.4613	16.5622	32.1453	15.7798
MSTRG.11797	1.49425	3.84878	2.23107	7.60859	5.87155
MSTRG.118	15.3781	19.0466	22.9424	21.3073	28.3617
MSTRG.11800	6.84386	22.3937	25.5249	24.5204	10.9989
MSTRG.11801	14.095	10.6779	7.07403	10.0956	27.4354
MSTRG.11803	9.74085	15.0477	13.4412	36.2554	12.9427
MSTRG.11804	45.4176	49.0492	51.0986	40.0683	78.0673
MSTRG.11805	4.1896	10.2512	8.7749	10.6721	7.20309
MSTRG.11807	28.547	25.2121	29.0874	27.744	57.8882
MSTRG.1181	9.93308	8.27453	8.0156	6.47232	9.56439
MSTRG.11810	17.3925	10.2808	11.4271	9.39943	14.524
MSTRG.11811	34.6481	42.2904	48.6122	56.7768	41.2422
MSTRG.11814	2.74904	3.0638	1.28269	2.28226	6.92902
MSTRG.11816	43.841	35.159	35.1291	35.9475	42.2159
MSTRG.11819	9.21849	14.4419	13.0559	17.5828	11.7323
MSTRG.11820	42.0289	50.2918	43.9411	34.0522	56.489
MSTRG.11821	9.94505	10.013	8.74485	7.50378	12.2986
MSTRG.11829	15.0242	9.63394	7.06066	8.21945	12.0278
MSTRG.1183	13.4616	25.4345	30.3417	30.2631	17.2207
MSTRG.11834	3.48209	5.95221	7.86418	5.66831	5.01272
MSTRG.11835	61.8562	43.7531	44.448	43.9809	55.0772
MSTRG.11836	34.1202	39.0555	29.793	37.6901	26.2521
MSTRG.11840	32.121	173.844	197.635	206.3	67.5087
MSTRG.11844	14.9271	17.9008	10.5789	6.35699	23.3834
MSTRG.11846	3.49897	6.11344	5.49361	8.40824	2.47787
MSTRG.11847	58.0368	48.6208	35.8704	61.8389	44.5131
MSTRG.11848	10.5065	14.0417	16.7614	11.63	10.9934
MSTRG.11849	56.9458	87.149	48.814	50.7694	58.9654
MSTRG.11851	5.12138	5.5419	5.0418	7.76223	6.51792
MSTRG.11854	11.4148	14.4597	9.97856	8.90694	12.3841
MSTRG.11856	3.69757	6.95658	9.38667	9.06604	5.00755
MSTRG.11857	15.1403	8.97906	6.92219	10.9207	11.5556
MSTRG.11858	18.1056	82.4112	100.932	114.081	25.7052
MSTRG.11859	50.049	55.901	48.9291	46.4392	43.1281
MSTRG.1186	26.1872	40.6316	31.6644	34.149	40.0102
MSTRG.11862	33.8283	24.2034	40.0865	47.8473	33.0371
MSTRG.11863	49.2581	20.4946	18.6499	13.0466	79.975
MSTRG.11865	16.6169	14.2372	12.4532	16.4053	22.2913
MSTRG.11867	12.0782	15.3241	18.5311	15.7153	17.3101
MSTRG.11868	75.9422	82.0302	95.5089	102.747	80.846
MSTRG.11869	669.011	1016.12	946.15	1089.39	575.524
MSTRG.11870	12.3766	12.2832	12.2437	14.0725	14.6671
MSTRG.11871	14.7882	11.9702	13.0789	10.4805	17.6229
MSTRG.11872	3.93464	15.2373	19.0741	25.3405	8.87707
MSTRG.11873	14.9674	38.6229	49.1887	43.3121	25.8334
MSTRG.11877	14.8673	20.9476	20.5226	21.134	18.4609
MSTRG.11878	5.7361	11.4972	9.10519	10.6317	8.13853
MSTRG.1188	6.75418	6.52384	6.03278	4.85969	11.7859
MSTRG.11880	7.21623	8.58653	12.3318	5.40226	19.7091
MSTRG.11882	33.3749	34.6412	24.2166	28.7662	39.0209
MSTRG.11884	35.8609	27.8919	25.7887	18.7092	20.9429
MSTRG.11885	30.8154	41.7379	50.1728	37.8967	22.4988
MSTRG.11886	311.383	518.375	568.295	484.68	460.91
MSTRG.11890	53.3157	41.3708	36.5463	34.1088	53.0093
MSTRG.11891	2.63034	4.34297	3.55332	4.78799	5.68162
MSTRG.11893	127.895	188.855	202.454	237.733	130.587
MSTRG.11894	65.7382	147.188	112.288	88.8058	103.111
MSTRG.11897	16.6211	26.4453	37.0643	43.2086	32.1609
MSTRG.11899	37.3025	30.677	27.5756	32.2626	38.1502
MSTRG.119	50.4535	72.7835	74.7275	79.6944	45.897
MSTRG.11902	13.5572	4.79471	4.67955	3.47384	31.9695
MSTRG.11903	26.0315	37.3462	23.4775	35.0302	31.9848
MSTRG.11909	9.04209	29.072	45.7799	32.6892	15.8314
MSTRG.1191	6.57766	5.5523	5.56224	6.3763	7.48588
MSTRG.11910	8.90401	6.61566	6.87219	5.18746	11.0245
MSTRG.11912	17.4772	34.8682	31.7652	46.642	16.6139
MSTRG.11914	13.986	18.4893	21.551	20.8718	15.4324
MSTRG.11915	7.29474	7.22664	9.38295	7.928	14.5835
MSTRG.11918	12.3986	15.7221	15.8677	17.0184	10.2567
MSTRG.11919	45.3961	80.8823	86.5639	96.8663	37.605
MSTRG.1192	6.0124	3.65385	3.12528	5.03346	5.38126
MSTRG.11922	21.3564	25.4642	22.0123	27.2365	21.4909
MSTRG.11923	6.55656	7.09484	8.34898	7.13277	12.6201
MSTRG.1193	37.3518	22.465	13.3812	16.1128	30.2815
MSTRG.11930	54.2198	58.8183	48.44	52.7691	67.5242
MSTRG.11931	36.1573	70.4611	53.9007	51.4438	27.8338
MSTRG.11934	367.746	616.157	737.538	753.619	418.317
MSTRG.11936	12.3006	9.7835	8.37271	13.1432	17.7352
MSTRG.11937	369.252	205.429	169.092	167.421	339.331
MSTRG.11938	136.36	353.373	350.268	443.947	136.22
MSTRG.11943	56.2025	22.2504	23.4679	21.6362	80.6889
MSTRG.11947	28.0308	24.4241	15.0556	12.6536	21.7969
MSTRG.1195	387.025	200.149	216.406	238.207	234.318
MSTRG.11953	62.971	31.0415	38.459	33.7497	55.3151
MSTRG.11958	16.6819	23.1782	37.149	24.9695	15.7312
MSTRG.11959	15.6986	23.2138	24.2377	26.28	15.351
MSTRG.11960	7.60609	7.68964	5.36632	6.69238	7.42147
MSTRG.11961	24.1881	42.1827	38.2759	43.7429	33.6866
MSTRG.11962	44.3513	20.0254	23.8534	19.8509	38.5087
MSTRG.11964	31.3616	27.0164	33.2394	30.0794	35.9548
MSTRG.11966	49.109	77.0539	65.7151	89.1637	48.97
MSTRG.1197	6.28452	3.64153	4.74228	5.644	8.82824
MSTRG.11970	2.20972	15.05	12.1761	15.7972	3.61789
MSTRG.11971	101.333	143.854	149.401	144.419	85.5022
MSTRG.11974	41.7751	55.2347	65.5024	56.3786	67.076
MSTRG.11976	24.0699	44.3744	44.0577	50.9505	25.7398
MSTRG.11978	95.1092	88.062	68.0333	78.9503	115.518
MSTRG.11979	90.0414	135.484	125.925	151.699	91.6442
MSTRG.11980	10.4212	1.9173	1.9053	3.2959	6.15782
MSTRG.11981	16.0949	15.1791	11.2432	20.266	19.3321
MSTRG.11982	8.17976	19.1207	10.9328	16.4105	10.8419
MSTRG.11987	38.1833	20.32	16.5374	19.1637	34.9084
MSTRG.11988	5.81632	5.10638	4.52659	4.82872	6.05506
MSTRG.11989	3.31081	3.64434	4.11948	5.49729	3.23338
MSTRG.1199	10.9091	16.5341	15.9104	17.2362	14.3659
MSTRG.11991	49.7155	50.8948	44.4318	57.8741	41.3653
MSTRG.11996	10.7612	10.6253	12.1027	14.4196	13.7929
MSTRG.11997	18.8256	34.1619	54.736	58.9517	34.9376
MSTRG.12	8.50937	11.0994	10.8147	10.6752	7.62597
MSTRG.1200	19.0486	20.7811	13.5813	15.2155	17.3256
MSTRG.12000	9.89866	6.33939	6.50476	7.30479	7.96118
MSTRG.12002	28.6488	50.8765	46.5791	39.7513	33.3127
MSTRG.12004	35.2183	34.2728	33.7064	46.8381	28.6736
MSTRG.12005	21.9264	19.9249	22.7088	25.0312	26.4083
MSTRG.12006	49.5913	53.0282	31.1837	39.2498	47.054
MSTRG.12007	102.062	56.0514	60.3249	50.7987	128.073
MSTRG.12009	10.9075	19.3279	13.6082	12.347	11.9174
MSTRG.1201	22.8589	35.7194	39.0436	39.3728	28.4941
MSTRG.12011	67.8797	44.4908	29.3794	38.1212	60.2751
MSTRG.12014	19.2637	21.5381	15.6938	19.9511	19.7772
MSTRG.12015	78.4407	39.1049	55.8223	26.4784	93.5937
MSTRG.12016	20.4682	46.494	55.786	52.9807	28.5411
MSTRG.12018	12.96	21.1233	19.8194	19.0947	18.3574
MSTRG.12020	14.8842	9.48832	9.82342	13.0016	15.1526
MSTRG.12023	25.6664	31.4441	45.2021	47.7137	50.5521
MSTRG.12025	4.11874	6.56996	7.14733	9.35019	6.78556
MSTRG.1203	5.41182	4.42307	5.91599	6.43983	7.13508
MSTRG.12030	11.7584	10.6779	18.8105	16.2698	25.331
MSTRG.12032	11.864	10.5029	6.99948	10.1988	15.7918
MSTRG.12034	25.9232	41.4574	60.665	47.0317	26.2045
MSTRG.12035	8.34151	8.02058	9.55034	11.5419	6.9766
MSTRG.12036	9.46042	9.55505	11.7328	7.57173	30.5196
MSTRG.12038	22.3339	14.305	15.7471	13.9078	33.7269
MSTRG.1204	0.787662	6.1164	12.184	13.9512	3.12407
MSTRG.12040	37.2924	28.1281	17.2024	20.5162	54.7973
MSTRG.12041	21.5383	20.3477	17.3011	18.3819	21.5232
MSTRG.12042	16.7716	9.969	11.9246	9.89867	28.211
MSTRG.12044	213.012	149.954	134.449	137.629	179.723
MSTRG.12046	23.6643	44.9126	58.1309	50.6555	46.9025
MSTRG.12047	15.0655	23.8433	27.432	27.4552	19.7582
MSTRG.12048	20.1757	14.641	19.1709	14.945	24.7882
MSTRG.12050	5.92674	8.54808	6.22791	8.58657	11.4671
MSTRG.12052	4.74361	6.26576	4.84826	4.37573	4.70079
MSTRG.12053	28.7678	24.047	22.5529	28.3425	32.7223
MSTRG.12055	53.3967	54.3165	59.6305	45.8293	61.4429
MSTRG.12057	15.6627	19.9839	23.0618	25.266	18.8994
MSTRG.12058	516.612	699.486	658.285	707.014	490.234
MSTRG.12059	20.764	27.6755	34.8221	35.152	25.2508
MSTRG.12068	20.259	58.4518	53.2008	55.3271	15.852
MSTRG.12069	3.42372	3.8004	3.0135	4.61174	5.01192
MSTRG.1207	323.469	489.766	531.226	516.437	528.494
MSTRG.12070	10.2823	38.7272	42.5678	32.3748	19.2433
MSTRG.12073	16.0384	18.79	19.9712	18.8685	31.9501
MSTRG.12077	9.08928	22.5978	24.4102	22.9249	14.4832
MSTRG.12079	12.9748	16.2652	17.1236	14.5458	14.7772
MSTRG.1208	4.99493	11.1988	6.72895	14.8412	10.0583
MSTRG.12081	15.8723	11.8442	10.0395	10.9525	18.8998
MSTRG.12084	38.9657	56.0882	54.678	62.023	31.5011
MSTRG.12087	3.62634	4.10647	4.26438	4.13801	6.88865
MSTRG.1209	11.8131	10.2298	9.97681	8.97715	9.62294
MSTRG.12091	48.662	66.8688	74.9193	72.973	68.3093
MSTRG.12092	26.4869	13.7568	16.1559	12.9604	28.7388
MSTRG.12095	14.4246	20.8041	17.1687	25.0569	16.5885
MSTRG.12096	51.0127	38.5309	32.1256	25.3042	48.8178
MSTRG.12099	46.3139	30.7679	20.5064	29.499	42.3295
MSTRG.121	2.96527	6.99426	7.68026	7.34626	7.44666
MSTRG.1210	15.9094	22.7958	23.6756	18.0569	19.2995
MSTRG.12100	28.9442	38.8112	38.9759	51.1335	21.7673
MSTRG.12101	10.6921	18.655	16.7418	21.2775	9.8279
MSTRG.12102	7.81972	3.87336	3.83177	4.09402	7.5397
MSTRG.12103	56.2193	70.5295	51.115	62.0907	44.3551
MSTRG.12107	15.4452	9.2164	8.28432	11.6979	12.7023
MSTRG.12108	42.9739	56.9903	49.3688	51.0719	38.5915
MSTRG.12109	12.6263	7.83046	6.7877	8.06773	13.5871
MSTRG.1211	26.4252	19.5003	17.0335	18.41	36.8263
MSTRG.12110	4.78128	5.86706	6.72272	6.79906	6.55672
MSTRG.12112	127.936	100.406	74.1047	85.5092	120.709
MSTRG.12113	17.6682	13.8618	18.2919	19.1553	16.144
MSTRG.12114	12.7441	15.3394	14.2495	13.856	17.3861
MSTRG.12116	22.6349	18.1524	16.0934	17.8967	25.635
MSTRG.12121	16.5264	34.2468	52.1954	45.1655	17.8419
MSTRG.12122	78.4113	173.816	157.082	191.546	79.191
MSTRG.12123	24.1982	19.3893	19.0663	16.1094	24.8761
MSTRG.12125	64.7983	27.7406	35.9882	20.6556	59.2904
MSTRG.12126	2.91659	4.23701	5.81095	3.72426	3.68093
MSTRG.12127	15.5267	21.6601	19.7732	24.0729	14.3372
MSTRG.12129	10.8853	11.8937	13.1456	14.4414	14.8977
MSTRG.1213	42.2254	47.3861	42.2022	47.2541	40.6885
MSTRG.12130	352.465	256.265	237.557	139.316	327.133
MSTRG.12134	1274.9	1112.96	1242.21	1170.44	1309.78
MSTRG.12137	11.9895	5.53421	5.87439	8.40438	12.0396
MSTRG.1214	6.57228	10.8254	7.78793	14.1864	2.78871
MSTRG.12140	66.1062	143.36	119.472	67.3819	52.0869
MSTRG.12143	5.39297	11.2911	13.5785	13.3549	11.6132
MSTRG.1215	25.4439	21.1734	21.4555	21.8881	28.7945
MSTRG.12150	46.8059	41.4972	47.3231	47.5342	63.928
MSTRG.12153	69.297	52.0424	59.4034	44.6735	65.8891
MSTRG.12156	52.1906	89.3993	48.7785	55.4997	69.9635
MSTRG.12157	50.4038	69.0548	70.4849	93.1787	50.9531
MSTRG.12158	291.496	218.681	200.845	199.534	200.325
MSTRG.12159	18.959	38.0857	22.4664	21.5694	14.159
MSTRG.1216	42.5287	36.2882	31.2536	33.3314	51.713
MSTRG.12166	5.4573	5.09867	4.21137	4.27282	4.86322
MSTRG.12169	26.0369	104.393	94.7343	64.3053	91.4178
MSTRG.1217	111.335	115.582	127.829	136.467	115.99
MSTRG.12170	95.521	83.2936	60.6203	176.22	84.6456
MSTRG.12172	12.4662	14.8711	13.1386	13.7977	11.2988
MSTRG.12173	31.5445	38.1692	37.7927	48.4232	32.7547
MSTRG.12175	55.3869	40.0464	37.255	40.9494	67.4569
MSTRG.1218	12.1179	12.1101	15.7579	9.41314	18.4662
MSTRG.12180	359.305	326.035	282.462	330.975	343.291
MSTRG.12182	92.5686	165.322	228.412	233.455	79.2865
MSTRG.12183	21.3049	28.0639	28.8031	23.3097	33.7833
MSTRG.12185	49.8985	35.6865	36.979	33.2602	52.7316
MSTRG.12189	117.503	129.123	115.332	104.147	179.058
MSTRG.1219	17.0771	36.2522	36.1889	37.8065	18.3467
MSTRG.12191	85.0432	132.167	171.34	179.247	87.5223
MSTRG.12192	25.9639	55.9664	76.7452	92.9626	36.6463
MSTRG.12193	37.9862	53.7652	62.2765	110.959	48.3196
MSTRG.12195	21.5934	35.1436	37.6403	39.6701	29.6467
MSTRG.12196	114.67	176.418	202.351	194.217	110.136
MSTRG.12199	79.1979	89.4401	82.8191	99.0742	73.5356
MSTRG.122	74.0498	57.0859	77.1991	76.7253	90.1379
MSTRG.1220	88.3265	29.7098	29.7759	23.0382	151.74
MSTRG.12200	7.02372	6.82686	6.64277	8.50828	5.20739
MSTRG.12202	7.65717	4.18793	5.18905	3.70825	10.4748
MSTRG.12203	164.353	147.214	123.3	89.4837	235.411
MSTRG.12205	31.2739	35.9747	34.5822	34.3393	28.9422
MSTRG.12206	6.26564	8.3979	10.7441	10.7435	6.47904
MSTRG.12207	10.8937	6.41815	5.73229	3.82477	10.8181
MSTRG.12211	15.0114	24.3447	23.4808	30.9249	12.6613
MSTRG.12213	42.7329	33.5915	29.0951	41.8911	36.2896
MSTRG.12214	41.332	19.3639	19.9243	23.1898	42.2829
MSTRG.12215	14.9758	14.3548	11.8708	15.3676	12.8072
MSTRG.12216	54.4954	52.2126	50.376	46.4226	62.6246
MSTRG.12218	78.9393	61.5224	70.2206	54.8291	130.931
MSTRG.12219	14.7161	19.5039	17.6742	18.4911	11.2416
MSTRG.1222	64.7553	74.3969	123.937	144.866	96.23
MSTRG.12224	57.3994	58.8722	70.202	67.8765	81.9811
MSTRG.12226	86.7717	150.689	168.272	191.929	78.0213
MSTRG.12228	54.6077	53.9474	41.3345	56.8667	43.3825
MSTRG.12229	29.7742	29.8092	22.4042	32.7306	32.5687
MSTRG.1223	20.3218	17.9965	14.977	15.0323	29.5578
MSTRG.12230	30.1527	33.1411	39.1555	42.0916	35.8232
MSTRG.12233	15.6893	23.2474	20.4663	15.317	13.9836
MSTRG.12235	22.969	27.795	26.275	24.6437	24.0225
MSTRG.12239	26.0091	18.1816	19.9331	19.3698	19.2365
MSTRG.1224	22.7971	17.5814	19.2154	14.4253	26.2425
MSTRG.12240	129.903	135.404	133.165	150.38	126.034
MSTRG.12241	8.5291	7.25885	5.4163	8.90415	8.3083
MSTRG.12243	112.28	169.939	162.345	172.412	162.308
[truncated: 9,019 more rows]
