# Supplementary material for: Global gene expression profile under low-temperature conditions in the brain of the grass carp (Ctenopharyngodon idellus)
Source: PLoS One. 2020 Sep 25;15(9):e0239730. doi: 10.1371/journal.pone.0239730 (PMC7518592; doi:10.1371/journal.pone.0239730)
Supplement: S4 Table — (XLSX) [file pone.0239730.s004.xlsx]

## Sheet: S4 Table primers
	S4 Table The primers sequences used for PT-qPCR
	GeneID	GeneSymbol	No.Sequence (5'-3')	Products(bp)
	MSTRG.11634	DUSP1	F: AACCACAAAGCCAACATCA	143
			R: CGCATCAGATAAGCCAAAC
	MSTRG.6346(CI01000035_00018796_00020662.mRNA)	HSPA6	F: CTGGATGTGGCTCCTCTGTC	250
			R: TCACTTCAATCTGCGGGACT
	MSTRG.6346(MSTRG.6346.2)	HSPA6	F: GCAGCTTGAAGCATCAGTAT	120
			R: AAAATGCTGTAGTAGTGGAAGT
	MSTRG.816	NR4A1	F: CTCCACGTGGCTCGTTGC	221
			R: GTAATGCTGACAGGAAGCGTTG
	MSTRG.874	GADD45B	F: CCTGGAAGAAGTCGTTGG	231
			R: TGAAGGAGCGTGAAGTGA
	MFTRG.16133	RPL13A	F: AACTTCTACCGCAACAAACTG	207
			R: CTTGTCATAAGGAGGAGGGAT
