# Supplementary material for: Global gene expression profile under low-temperature conditions in the brain of the grass carp (Ctenopharyngodon idellus)
Source: PLoS One. 2020 Sep 25;15(9):e0239730. doi: 10.1371/journal.pone.0239730 (PMC7518592; doi:10.1371/journal.pone.0239730)
Supplement: S5 Table — (XLSX) [file pone.0239730.s005.xlsx]

## Sheet: S5 Table DEGs & DETs
	S5 Table The statistics of DEGs/DETs
		DEG		DET
		up	down	up	down
	B Vs. A	840	433	2109	1312
	C Vs. A	1304	683	2398	1748
	D Vs. A	1326	622	2456	1716
	E Vs. A	47	26	537	442
	C Vs. B	50	2	326	511
	D Vs. C	12	46	428	465
	E Vs. D	864	881	1932	1861
