# Supplementary material for: Global gene expression profile under low-temperature conditions in the brain of the grass carp (Ctenopharyngodon idellus)
Source: PLoS One. 2020 Sep 25;15(9):e0239730. doi: 10.1371/journal.pone.0239730 (PMC7518592; doi:10.1371/journal.pone.0239730)
Supplement: S6 Table — (XLSX) [file pone.0239730.s006.xlsx]

## Sheet: S6 Table DEGs classification
DEGsID	Type	A(27°C)	B(12°C)	C(4°C)	D(12°C)	E(27°C)
MSTRG.13156	typeI(-+-)	25.5746	18.9906	50.6021	20.582	21.9113
MSTRG.11553	typeI(-+-)	32.5845	21.969	12.6551	32.2098	30.6184
MSTRG.13344	typeI(-+-)	13.1803	6.59079	4.41784	13.5476	13.11
MSTRG.18254	typeI(-+-)	11.5075	11.5524	0	13.8606	7.49415
MSTRG.5907	typeI(-+-)	2.49187	3.41248	7.46465	2.67721	2.7662
MSTRG.8078	typeI(-+-)	3.4926	3.02749	8.45851	2.89956	3.98775
MSTRG.8271	typeI(-+-)	17.7078	27.455	46.7423	18.72	13.9168
MSTRG.9238	typeI(-+-)	24.059	48.1106	80.3641	37.0756	19.1
MSTRG.9282	typeI(-+-)	1.34359	5.10232	9.07523	0	0
MSTRG.10680	typeI(-+-)	127.327	122.478	285.313	149.048	88.3336
MSTRG.11651	typeI(-+-)	21.3915	19.3399	47.1035	22.2561	21.4866
MSTRG.14895	typeI(-+-)	10.8119	8.42015	27.794	13.8359	6.91487
MSTRG.17533	typeI(-+-)	14.3851	13.464	35.2953	18.0726	7.66568
MSTRG.18849	typeI(-+-)	4.13009	2.09566	16.8669	8.92049	3.74994
MSTRG.2288	typeI(-+-)	6.7812	7.42503	21.5061	10.8645	9.042
MSTRG.2469	typeI(-+-)	31.889	38.5732	97.4148	47.0397	17.1009
MSTRG.4290	typeI(-+-)	2.13671	1.83453	7.74793	2.20753	1.91489
MSTRG.11536	typeI(-+-)	67.8646	55.2241	148.308	52.5582	49.1609
MSTRG.11634	typeI(-+-)	18.6407	19.5803	146.255	19.9083	7.36155
MSTRG.1252	typeI(-+-)	3.82519	4.16843	21.7577	7.19821	5.01027
MSTRG.17162	typeI(-+-)	5.3266	8.32358	24.4989	9.17342	2.05236
MSTRG.3296	typeI(-+-)	12.5141	21.0311	58.7476	25.8495	18.9484
MSTRG.6754	typeI(-+-)	1.81916	4.0549	16.4911	3.02054	1.88112
MSTRG.7278	typeI(-+-)	29.9083	25.1918	65.027	27.029	26.7436
MSTRG.8746	typeI(-+-)	18.4593	16.2376	72.8073	14.6204	13.4933
CI01000000_05722204_05726248	typeI(-+-)	7.09329	5.91243	2.66079	6.44391	4.60327
CI01000013_00348247_00352162	typeI(-+-)	4.95344	1.82593	4.91427	3.76169	5.89643
CI01000303_00300301_00306242	typeI(-+-)	6.97818	6.59868	3.08257	6.20163	7.94806
CI01000319_06142385_06143926	typeI(-+-)	0.934555	5.55498	14.9505	4.13797	0.966386
MSTRG.13797	typeI(-+-)	98.3919	65.3574	2.95869	78.6339	40.9835
MSTRG.1391	typeI(-+-)	19.2775	19.0976	41.4191	19.9372	27.3549
MSTRG.15073	typeI(-+-)	54.7904	152.656	66.3153	140.414	64.3407
MSTRG.15931	typeI(-+-)	28.2718	26.3882	13.0834	21.898	29.7483
MSTRG.16252	typeI(-+-)	3.27791	3.91587	8.6369	5.22922	3.58894
MSTRG.17046	typeI(-+-)	7.61882	12.0463	44.3143	19.1229	11.1423
MSTRG.2746	typeI(-+-)	6.54316	22.1436	7.01702	17.9026	6.66545
MSTRG.3817	typeI(-+-)	14.3953	13.9416	30.705	20.8102	16.6074
MSTRG.5775	typeI(-+-)	8.906	10.4064	19.9706	10.4903	13.1056
MSTRG.7047	typeI(-+-)	35.3985	41.0992	71.3547	38.5586	39.8744
MSTRG.8796	typeI(-+-)	15.6957	21.1114	36.8811	21.5955	19.8033
CI01000310_03928183_03930264	typeII(-++)	13.4741	19.5258	5.48306	4.08535	4.74078
MSTRG.11114	typeII(-++)	4.91464	3.64611	16.0933	20.7583	16.1331
MSTRG.17054	typeII(-++)	32.4783	57.6787	284.111	196.223	58.2068
MSTRG.18661	typeII(-++)	29.2449	42.0598	117.83	77.5937	44.5603
MSTRG.1927	typeII(-++)	11.1266	16.5579	41.0088	36.7117	9.66766
MSTRG.5213	typeII(-++)	1.95973	100.164	292.615	138.793	23.6895
MSTRG.6684	typeII(-++)	2.43437	5.42658	22.2731	21.4611	8.7158
MSTRG.7525	typeII(-++)	0	0	2.42816	6.5641	0
MSTRG.10624	typeII(-++)	44.351	66.6932	253.462	96.2316	29.9654
MSTRG.15653	typeII(-++)	2.08675	8.15834	41.9358	10.5884	5.52299
CI01000005_06150035_06158315	typeII(-++)	4.21907	4.77529	7.26178	10.1245	4.55885
CI01000012_07504355_07506926	typeII(-++)	2.72236	5.09423	7.74239	10.3798	3.44066
CI01000013_11262983_11266454	typeII(-++)	1.03507	1.84573	3.09092	5.72879	3.21097
CI01000021_05488457_05506440	typeII(-++)	1.99339	3.17375	4.17597	5.59519	3.16554
CI01000026_07763144_07765276	typeII(-++)	1.50944	2.3261	4.29285	7.05473	2.60142
CI01000027_07022724_07029894	typeII(-++)	1.51337	2.24886	5.02135	8.376	2.69513
CI01000049_00139220_00150293	typeII(-++)	1.68415	2.58893	3.53034	5.65701	2.58224
CI01000066_02709190_02806338	typeII(-++)	1.87388	3.11872	3.51734	5.22714	3.02281
CI01000110_02930636_02953666	typeII(-++)	2.82295	3.81354	3.76334	9.37448	7.56312
CI01000146_01891005_01900428	typeII(-++)	0.685077	2.48849	4.62734	7.33058	2.83364
CI01000179_01072345_01075305	typeII(-++)	0.511479	2.24994	3.26516	6.14606	0
CI01000306_01109880_01112379	typeII(-++)	5.61028	3.53685	3.62628	1.31732	8.96574
CI01000339_04441515_04447089	typeII(-++)	1.48904	3.18319	3.76118	5.89907	1.37767
CI01056076_00000059_00000687	typeII(-++)	0	0	3.53491	7.22016	8.51079
CI01072902_00001535_00002814	typeII(-++)	11.3858	10.5275	8.09528	1.68044	6.27924
CI01076596_00000262_00000784	typeII(-++)	0	0	0	9.81171	0
MSTRG.10207	typeII(-++)	24.3441	21.1926	13.8019	1.20012	77.7542
MSTRG.10209	typeII(-++)	1.82481	1.56674	5.96821	5.52119	3.77392
MSTRG.10305	typeII(-++)	20.7946	29.8707	69.8589	63.8758	26.341
MSTRG.10487	typeII(-++)	15.0131	18.3942	31.9309	32.2883	21.4154
MSTRG.10828	typeII(-++)	2.20296	3.32103	3.06451	6.04333	3.26842
MSTRG.10856	typeII(-++)	38.0067	53.1456	71.3552	86.4334	63.985
MSTRG.10932	typeII(-++)	16.0711	25.2602	33.6255	55.9301	17.6455
MSTRG.11014	typeII(-++)	4.67331	11.5966	13.3445	22.8162	4.96909
MSTRG.1137	typeII(-++)	4.33364	8.58636	9.24364	19.1882	7.58364
MSTRG.11415	typeII(-++)	17.8242	29.3357	34.9467	57.7957	18.2451
MSTRG.11520	typeII(-++)	1.9731	5.17415	4.57996	8.73638	5.4008
MSTRG.11610	typeII(-++)	22.5565	20.5416	11.5053	11.1661	12.7489
MSTRG.11781	typeII(-++)	162.827	160.163	146.612	74.8831	136.621
MSTRG.11797	typeII(-++)	1.49425	3.84878	2.23107	7.60859	5.87155
MSTRG.11947	typeII(-++)	28.0308	24.4241	15.0556	12.6536	21.7969
MSTRG.12322	typeII(-++)	38.2809	56.4158	94.8412	102.994	48.2845
MSTRG.12325	typeII(-++)	22.349	37.035	43.2958	70.1342	81.8665
MSTRG.12330	typeII(-++)	6.53956	4.98347	5.25765	2.78418	6.13808
MSTRG.12373	typeII(-++)	17.2405	30.1513	52.2822	62.1219	25.6173
MSTRG.12390	typeII(-++)	28.3417	24.8054	16.2948	13.5817	24.6356
MSTRG.12803	typeII(-++)	45.1895	56.7056	94.2472	107.825	64.3817
MSTRG.12824	typeII(-++)	15.464	19.8369	22.0955	33.1929	15.8882
MSTRG.12893	typeII(-++)	8.77108	12.4326	21.0219	27.4522	13.4282
MSTRG.13047	typeII(-++)	81.6675	80.9051	42.6604	31.3635	79.2787
MSTRG.13324	typeII(-++)	21.5115	31.1454	57.9232	70.0119	32.2242
MSTRG.13536	typeII(-++)	81.611	134.423	185.643	243.451	55.9076
MSTRG.13560	typeII(-++)	13.0627	25.3911	25.3333	39.9201	12.8152
MSTRG.1361	typeII(-++)	6.70316	8.23113	19.2613	20.0061	14.6265
MSTRG.13830	typeII(-++)	2.75975	4.04771	4.70158	6.34777	4.74388
MSTRG.1397	typeII(-++)	3.41676	6.62568	7.75312	13.0363	4.88624
MSTRG.14047	typeII(-++)	2.85194	3.63255	7.09706	8.41845	5.6173
MSTRG.14075	typeII(-++)	11.6726	19.1358	44.4093	42.382	33.5928
MSTRG.14123	typeII(-++)	105.505	99.8726	47.7653	68.2579	118.247
MSTRG.14271	typeII(-++)	14.5241	18.9832	26.5684	34.0744	13.3712
MSTRG.14356	typeII(-++)	17.0297	21.8347	29.7885	42.7545	18.3991
MSTRG.14360	typeII(-++)	35.8931	49.7523	63.6759	79.7316	47.6407
MSTRG.14652	typeII(-++)	36.6929	48.4671	68.4826	87.1567	51.7759
MSTRG.14673	typeII(-++)	15.2439	21.2033	27.0961	33.4072	19.2661
MSTRG.14697	typeII(-++)	3.79381	5.9435	9.73885	10.5964	3.01069
MSTRG.1471	typeII(-++)	8.17725	8.50362	12.5821	18.2864	9.42258
MSTRG.14740	typeII(-++)	3.07261	4.49342	6.24179	9.39376	3.78246
MSTRG.15064	typeII(-++)	13.6349	26.2172	40.4719	59.0843	29.6846
MSTRG.15240	typeII(-++)	2.66091	4.29031	4.85135	7.71488	6.81276
MSTRG.15256	typeII(-++)	13.2275	19.2613	29.4039	50.2767	20.4346
MSTRG.15271	typeII(-++)	23.9508	20.6908	47.3564	56.7717	55.1632
MSTRG.15278	typeII(-++)	14.637	15.3527	13.7956	7.16863	16.0649
MSTRG.15512	typeII(-++)	18.3277	30.7973	27.5668	44.9728	14.9748
MSTRG.15623	typeII(-++)	7.22831	9.79133	12.7434	17.4722	12.4613
MSTRG.15683	typeII(-++)	5.40486	13.4129	14.0412	28.6367	6.16703
MSTRG.15807	typeII(-++)	45.8161	52.5894	87.8592	97.7737	63.7762
MSTRG.15938	typeII(-++)	27.053	25.7139	37.3321	57.565	37.6142
MSTRG.16053	typeII(-++)	23.7077	34.1802	38.3217	54.7004	20.9704
MSTRG.1624	typeII(-++)	2.70524	4.57174	4.07314	8.279	4.27835
MSTRG.16409	typeII(-++)	12.0104	15.5592	26.6034	37.8388	29.2971
MSTRG.16421	typeII(-++)	14.2906	39.0386	81.5025	96.2994	31.0545
MSTRG.16485	typeII(-++)	57.0792	105.763	92.0962	161.269	64.9251
MSTRG.16619	typeII(-++)	5.17984	4.9836	13.2875	24.9305	6.06491
MSTRG.16719	typeII(-++)	7.19108	10.37	10.7806	16.9287	10.6109
MSTRG.16786	typeII(-++)	34.4418	49.1035	77.0014	110.712	62.9894
MSTRG.16813	typeII(-++)	2.65346	4.71351	8.58732	9.72318	4.91998
MSTRG.16926	typeII(-++)	4.56792	4.09015	3.09165	1.89615	5.04143
MSTRG.16932	typeII(-++)	15.8898	21.9228	32.5649	35.0674	31.3748
MSTRG.16972	typeII(-++)	98.3473	126.434	195.173	251.174	132.165
MSTRG.17076	typeII(-++)	16.7221	17.2927	30.3647	35.4092	28.6285
MSTRG.17178	typeII(-++)	17.489	23.1826	28.9644	35.6373	30.1653
MSTRG.17338	typeII(-++)	5.06545	7.08041	9.91654	12.2128	7.67758
MSTRG.17423	typeII(-++)	1.44678	4.12067	5.49691	9.70908	4.20767
MSTRG.17457	typeII(-++)	36.0429	45.9082	75.7811	106.012	34.0759
MSTRG.17542	typeII(-++)	3.75209	4.53294	10.0215	10.8973	11.078
MSTRG.17555	typeII(-++)	46.7061	65.8759	83.1115	106.902	75.5844
MSTRG.17561	typeII(-++)	17.1731	22.5367	31.944	35.7168	33.7789
MSTRG.17582	typeII(-++)	4.05986	6.6244	7.38619	12.9533	5.43289
MSTRG.17752	typeII(-++)	31.3429	28.4948	17.1493	11.6839	42.1212
MSTRG.18325	typeII(-++)	14.8703	60.3388	55.9067	115.425	28.0789
MSTRG.18632	typeII(-++)	33.8902	56.9831	70.464	103.767	35.366
MSTRG.18679	typeII(-++)	2.64695	4.24474	4.66763	8.01298	3.87073
MSTRG.18730	typeII(-++)	6.95664	5.78407	4.84215	2.66877	2.01594
MSTRG.1885	typeII(-++)	7.90574	10.4794	16.1504	18.4884	7.25388
MSTRG.19107	typeII(-++)	28.1114	41.8087	39.9377	74.572	33.1911
MSTRG.19207	typeII(-++)	37.2997	54.3969	55.6033	84.5719	48.4631
MSTRG.19349	typeII(-++)	1.73847	12.0557	37.0726	36.4312	1.79768
MSTRG.19388	typeII(-++)	6.07425	8.08413	33.049	36.7477	6.84102
MSTRG.20195	typeII(-++)	123.389	223.131	159.067	341.364	92.6108
MSTRG.2055	typeII(-++)	3.90221	4.07474	8.54836	10.5069	5.12569
MSTRG.2109	typeII(-++)	27.6834	31.9858	61.8021	63.5679	84.2658
MSTRG.2316	typeII(-++)	18.4296	24.3987	36.4514	42.5764	22.5223
MSTRG.2340	typeII(-++)	2.78814	7.65495	7.53472	19.9238	5.03905
MSTRG.238	typeII(-++)	109.874	87.4264	299.128	233.754	166.212
MSTRG.2404	typeII(-++)	3.15006	60.1624	270.313	270.379	14.923
MSTRG.2418	typeII(-++)	1.9136	2.44358	4.81011	6.36141	4.28272
MSTRG.2768	typeII(-++)	3.19433	7.38385	10.8179	16.4389	5.67907
MSTRG.3200	typeII(-++)	50.6693	67.4285	58.0408	105.739	54.7747
MSTRG.3317	typeII(-++)	54.7077	69.8217	128.277	179.715	43.2387
MSTRG.3366	typeII(-++)	59.1721	52.3435	58.7828	29.4539	34.721
MSTRG.3399	typeII(-++)	3.93749	2.70663	2.82812	1.15635	6.39822
MSTRG.3478	typeII(-++)	2.7271	4.63138	4.15493	11.2124	7.25139
MSTRG.3801	typeII(-++)	18.4089	16.205	11.6759	4.42988	22.3465
MSTRG.3802	typeII(-++)	5.12343	8.02769	18.3293	42.7572	13.0442
MSTRG.3991	typeII(-++)	6.74998	12.4186	18.8541	27.0408	13.295
MSTRG.4022	typeII(-++)	6.41092	7.5066	10.6229	14.5228	9.53525
MSTRG.4139	typeII(-++)	143.681	116.202	75.443	57.4455	134.297
MSTRG.4441	typeII(-++)	38.6009	43.824	50.4777	94.598	41.9746
MSTRG.450	typeII(-++)	8.95006	11.7198	26.9542	24.3842	9.56643
MSTRG.4533	typeII(-++)	15.8081	13.9747	13.3965	5.78147	45.22
MSTRG.4563	typeII(-++)	11.118	15.8107	14.6523	32.1142	10.4625
MSTRG.4600	typeII(-++)	295.041	212.979	213.844	55.879	266.424
MSTRG.4627	typeII(-++)	34.6823	52.1663	41.9846	70.5907	42.681
MSTRG.4772	typeII(-++)	6.3618	13.662	18.3272	30.1645	9.47429
MSTRG.4797	typeII(-++)	11.6605	17.0441	16.2014	27.6326	18.8486
MSTRG.4815	typeII(-++)	2.1574	5.28028	6.36121	10.9572	5.1179
MSTRG.4830	typeII(-++)	18.1037	11.0362	28.6449	52.4659	42.3864
MSTRG.487	typeII(-++)	3.95644	6.12444	6.77142	12.7178	6.46489
MSTRG.4904	typeII(-++)	11.9034	17.2281	23.6286	31.1833	17.0885
MSTRG.4963	typeII(-++)	3.89586	4.82435	6.62191	10.7812	4.40623
MSTRG.5094	typeII(-++)	4.81146	17.0236	34.0369	59.0602	17.9227
MSTRG.5135	typeII(-++)	12.9932	14.5149	27.5614	22.4901	20.7778
MSTRG.521	typeII(-++)	10.8817	15.3612	16.5002	26.3674	13.2878
MSTRG.5268	typeII(-++)	54.0161	71.7241	110.196	114.727	83.4265
MSTRG.5564	typeII(-++)	4.64285	6.45117	11.0231	17.0118	7.37884
MSTRG.5609	typeII(-++)	6.54828	11.6038	19.4758	22.5623	12.3982
MSTRG.6023	typeII(-++)	10.3812	12.1888	26.8588	20.8547	8.83796
MSTRG.6089	typeII(-++)	7.47228	11.6047	12.4966	17.8814	10.2912
MSTRG.6302	typeII(-++)	7.16846	13.6637	39.0774	34.252	7.41261
MSTRG.6410	typeII(-++)	12.1076	18.8638	19.0876	26.9368	8.24287
MSTRG.645	typeII(-++)	1.96516	9.11043	14.5571	24.045	3.72824
MSTRG.6475	typeII(-++)	15.3656	23.0267	33.3102	42.3664	22.7156
MSTRG.6707	typeII(-++)	16.4971	15.5096	12.2423	7.53724	16.0031
MSTRG.6819	typeII(-++)	8.29783	12.6911	10.8301	19.4821	9.42657
MSTRG.6827	typeII(-++)	1.7287	2.58064	4.43371	6.2214	4.81485
MSTRG.6926	typeII(-++)	10.0922	8.61705	21.9584	20.5421	16.8252
MSTRG.7066	typeII(-++)	23.5482	38.2798	40.2647	66.4947	30.3816
MSTRG.7092	typeII(-++)	8.71319	6.07426	5.8509	2.97683	14.3492
MSTRG.7322	typeII(-++)	3.23417	9.54052	23.6505	28.4991	1.76362
MSTRG.7356	typeII(-++)	253.949	335.536	506.619	530.573	359.453
MSTRG.7591	typeII(-++)	18.1573	24.1037	24.5533	53.1129	32.0745
MSTRG.7710	typeII(-++)	184.167	229.066	194.078	404.252	164.741
MSTRG.7873	typeII(-++)	33.9972	33.0534	56.3635	87.9648	31.5079
MSTRG.7983	typeII(-++)	15.1657	23.2824	25.6799	35.2173	24.4046
MSTRG.8006	typeII(-++)	9.67291	14.0536	19.5449	30.5472	17.1644
MSTRG.8038	typeII(-++)	20.8894	23.1764	40.2303	45.0755	34.7465
MSTRG.8145	typeII(-++)	11.8762	17.7657	37.2458	48.3738	31.1009
MSTRG.8158	typeII(-++)	9.15159	7.1059	17.2342	21.0818	19.5234
MSTRG.8169	typeII(-++)	127.498	121.682	113.021	41.0536	113.102
MSTRG.8280	typeII(-++)	55.4577	46.125	72.6334	115.893	84.9727
MSTRG.8292	typeII(-++)	4.39465	7.12648	12.5452	14.2292	9.06156
MSTRG.8424	typeII(-++)	25.3184	39.6404	47.2535	67.6477	29.4236
MSTRG.8494	typeII(-++)	8.28203	16.0685	24.5943	51.6954	19.9519
MSTRG.8629	typeII(-++)	37.3014	62.6793	66.046	94.2448	50.1358
MSTRG.8928	typeII(-++)	3.05341	5.74732	8.14114	11.4918	3.63102
MSTRG.9185	typeII(-++)	51.7061	102.064	145.226	325.046	62.2454
MSTRG.9607	typeII(-++)	124.855	153.37	309.006	282.67	231.518
MSTRG.9662	typeII(-++)	35.5427	40.2303	50.573	79.5766	36.5301
MSTRG.9814	typeII(-++)	124.888	313.775	563.933	717.238	247.36
MSTRG.9854	typeII(-++)	16.2976	33.7197	56.6739	70.4225	27.7112
MSTRG.9929	typeII(-++)	9.14923	12.4784	38.5017	143.386	0.169387
MSTRG.9954	typeII(-++)	43.7524	61.3053	99.0969	109.639	52.0912
MSTRG.13711	typeI(++-)	25.369	11.0505	8.36463	23.4014	30.495
MSTRG.15816	typeI(++-)	12.3736	4.88288	3.28541	9.32062	13.0074
MSTRG.8287	typeI(++-)	42.8411	10.9518	5.76728	54.1468	39.4466
CI01000009_09756032_09759196	typeI(++-)	0.86877	7.65986	7.22703	0.384669	0.539016
CI01000030_10635543_10640525	typeI(++-)	0.759646	4.26447	5.67113	0.42044	0.52368
MSTRG.14493	typeI(++-)	1.74391	19.8702	18.117	1.16056	0.50509
MSTRG.1587	typeI(++-)	8.14898	21.1675	30.4539	13.0921	7.78284
MSTRG.4922	typeI(++-)	14.8573	30.0453	35.9138	10.7429	11.7463
MSTRG.5824	typeI(++-)	1.5546	5.92932	10.2794	3.69981	2.4917
MSTRG.6212	typeI(++-)	44.556	130.218	123.373	48.5899	32.7685
MSTRG.8868	typeI(++-)	51.5752	109.325	171.621	62.9674	63.1354
CI01000019_03487868_03518631	typeI(++-)	1.87161	6.48947	4.14568	3.26699	3.6474
CI01013690_00000064_00001305	typeI(++-)	7.2315	1.74177	6.01001	5.8365	4.20869
MSTRG.10093	typeI(++-)	8.10035	3.98016	7.52535	6.28359	18.9131
MSTRG.10178	typeI(++-)	37.9587	16.7001	24.5306	31.4175	38.0249
MSTRG.10214	typeI(++-)	60.6601	144.139	171.191	75.7859	104.835
MSTRG.10275	typeI(++-)	1.76248	5.58728	5.51373	2.8614	2.67301
MSTRG.10437	typeI(++-)	1.35295	11.3927	10.1005	4.4929	4.89662
MSTRG.10598	typeI(++-)	16.1171	9.56256	7.34493	16.0459	18.9415
MSTRG.12140	typeI(++-)	66.1062	143.36	119.472	67.3819	52.0869
MSTRG.13164	typeI(++-)	9.11805	5.43322	4.42416	8.69515	7.54737
MSTRG.13386	typeI(++-)	9.3655	26.8575	19.6261	14.1864	10.8738
MSTRG.14080	typeI(++-)	3.71939	14.4612	15.1429	4.93449	1.65121
MSTRG.14797	typeI(++-)	7.15475	15.0797	13.5711	9.62076	9.53355
MSTRG.15020	typeI(++-)	16.0583	20.3623	16.7882	7.88538	56.5054
MSTRG.15109	typeI(++-)	11.831	24.6102	20.0206	11.6718	12.5343
MSTRG.15144	typeI(++-)	16.9847	54.8051	39.2327	28.47	24.8163
MSTRG.15642	typeI(++-)	8.07473	17.6349	16.4405	10.2586	8.0651
MSTRG.15704	typeI(++-)	44.6834	115.529	61.9124	74.4765	55.4022
MSTRG.15857	typeI(++-)	7.5533	4.01968	3.06245	6.90993	8.90791
MSTRG.16635	typeI(++-)	8.87973	26.5565	17.8683	16.4828	10.3949
MSTRG.18573	typeI(++-)	18.6203	57.7307	36.8811	37.6773	23.5989
MSTRG.18685	typeI(++-)	8.00386	33.3024	23.0475	8.41678	10.3456
MSTRG.18778	typeI(++-)	24.5767	52.7735	44.3334	27.9888	24.2956
MSTRG.19888	typeI(++-)	27.5136	9.83491	16.0329	24.5173	39.0098
MSTRG.20259	typeI(++-)	12.1164	6.18918	4.44198	10.6877	13.1164
MSTRG.2276	typeI(++-)	11.1096	27.0144	25.3124	12.4839	8.35489
MSTRG.2489	typeI(++-)	17.301	39.0755	48.209	11.0909	24.9624
MSTRG.29	typeI(++-)	45.0147	21.2911	36.9761	52.4908	76.5968
MSTRG.4099	typeI(++-)	25.5784	7.78833	10.5747	26.9821	39.5394
MSTRG.4173	typeI(++-)	35.3096	13.247	16.395	46.2953	32.9981
MSTRG.4552	typeI(++-)	5.13618	22.344	21.9109	9.14612	5.0802
MSTRG.5043	typeI(++-)	7.3694	18.8694	15.2383	10.6756	7.13888
MSTRG.5064	typeI(++-)	16.6823	48.4985	30.4287	22.9534	13.8649
MSTRG.5072	typeI(++-)	2.45838	9.01628	5.80157	4.97936	1.83898
MSTRG.5579	typeI(++-)	6.6471	16.108	9.92478	10.1879	11.2091
MSTRG.576	typeI(++-)	35.8739	17.526	21.1737	36.0111	47.2589
MSTRG.5761	typeI(++-)	6.91097	3.00412	4.90304	7.65191	4.93012
MSTRG.6826	typeI(++-)	132.955	538.234	354.505	208.207	206.284
MSTRG.7235	typeI(++-)	12.9187	29.7144	23.824	14.7947	10.5829
MSTRG.735	typeI(++-)	4.11046	10.3653	4.64949	4.6879	5.79608
MSTRG.7738	typeI(++-)	10.0896	20.6059	16.5945	12.3629	11.0333
MSTRG.7863	typeI(++-)	35.6278	83.5214	69.6233	44.3665	55.109
MSTRG.8299	typeI(++-)	7.88917	3.26471	4.89917	6.52197	14.9733
MSTRG.8337	typeI(++-)	15.5477	10.7174	7.19388	18.2575	16.4779
MSTRG.8383	typeI(++-)	24.8728	16.3858	9.28514	25.0054	24.6006
MSTRG.8547	typeI(++-)	22.7545	93.9029	54.578	21.8557	41.9325
MSTRG.8699	typeI(++-)	9.30769	25.7194	15.2018	12.5926	4.08115
MSTRG.9265	typeI(++-)	49.0248	25.6375	11.9938	57.9538	35.7469
MSTRG.11464	typeIV(+++)	228.283	0	0	75.693	0
MSTRG.13232	typeIV(+++)	6.34144	19.4693	16.2071	43.6351	7.73894
MSTRG.1132	typeIV(+++)	3.0922	13.4203	35.2554	31.3763	9.36417
MSTRG.16172	typeIV(+++)	1.88481	17.9735	48.5565	80.9606	7.76112
MSTRG.16679	typeIV(+++)	3.8669	12.3207	36.3361	29.5001	10.5909
MSTRG.6346	typeIV(+++)	3.15038	74.6614	185.684	107.989	1.73635
MSTRG.9718	typeIV(+++)	7.40693	385.499	956.62	501.681	5.30205
MSTRG.10721	typeIV(+++)	2.22874	25.245	66.1246	17.7056	4.90742
MSTRG.15887	typeIV(+++)	3.15269	15.5484	39.3247	13.0489	6.02404
MSTRG.17625	typeIV(+++)	29.5781	316.461	758.116	354.966	53.8006
MSTRG.2560	typeIV(+++)	0.947376	7.12309	18.3983	7.05694	1.24919
CI01000000_04027941_04033360	typeIV(+++)	2.79384	7.70157	7.64338	7.5298	7.5365
CI01000000_05403325_05406432	typeIV(+++)	5.04839	2.0518	0.828324	0.859731	2.54324
CI01000000_07270096_07275294	typeIV(+++)	7.21178	3.82145	2.68303	4.05778	6.02663
CI01000000_10143843_10147932	typeIV(+++)	6.09174	0.326209	0.35118	1.18461	5.10748
CI01000000_15977372_15989083	typeIV(+++)	1.70337	5.0624	6.35824	4.87093	1.76138
CI01000000_17897786_17904428	typeIV(+++)	5.44153	2.46694	2.06561	3.57322	5.43613
CI01000001_01748436_01754956	typeIV(+++)	0.792539	3.14056	4.58846	5.13842	2.10737
CI01000001_05436238_05437581	typeIV(+++)	12.3435	8.95284	4.93663	6.70975	8.20539
CI01000001_12934002_12952770	typeIV(+++)	6.08805	12.4659	12.336	11.6686	11.2549
CI01000001_13301404_13306593	typeIV(+++)	5.90002	2.70437	1.40874	2.04701	3.00495
CI01000004_03433963_03436906	typeIV(+++)	0.544371	5.66253	7.8377	7.83359	3.65892
CI01000005_00134161_00235512	typeIV(+++)	2.49326	5.12995	8.18171	7.21814	6.5446
CI01000006_04232222_04238240	typeIV(+++)	2.0068	4.92693	5.58325	5.40862	4.51119
CI01000006_04374883_04381019	typeIV(+++)	6.81247	1.26959	2.94936	1.19461	3.83611
CI01000006_06194768_06199541	typeIV(+++)	2.72874	4.61808	7.15425	6.04109	1.99869
CI01000009_02286191_02288884	typeIV(+++)	4.798	1.72844	1.86075	0.804709	6.01384
CI01000009_02375481_02385887	typeIV(+++)	5.76237	1.68382	1.01689	1.74378	5.91577
CI01000010_00327845_00329442	typeIV(+++)	3.62739	6.50257	10.1321	8.41299	7.50188
CI01000012_07930029_07934648	typeIV(+++)	2.39195	4.827	7.18062	5.68773	3.29789
CI01000012_12691707_12693855	typeIV(+++)	1.62763	3.76235	5.2076	6.60618	1.68307
CI01000013_04943413_04948991	typeIV(+++)	4.73326	1.97434	3.98527	0.827276	7.47051
CI01000013_08216673_08226743	typeIV(+++)	3.42398	1.60484	1.53355	1.3139	5.99823
CI01000015_02412740_02417586	typeIV(+++)	7.83128	2.25237	3.50247	5.87237	4.44085
CI01000016_08881761_08888177	typeIV(+++)	5.68121	1.06475	0.818753	1.35968	4.44556
CI01000016_11876020_11896223	typeIV(+++)	2.18541	7.99386	7.08184	7.39688	3.25938
CI01000020_04028318_04041538	typeIV(+++)	5.04269	1.95704	1.44153	1.61128	4.08554
CI01000024_04370355_04375084	typeIV(+++)	5.75999	11.3857	11.8503	10.9898	8.38445
CI01000026_12562467_12570436	typeIV(+++)	1.89182	3.31582	4.65606	5.3964	2.70866
CI01000028_08899947_08900924	typeIV(+++)	5.79099	2.17073	1.93179	1.6977	7.65307
CI01000029_01293143_01293964	typeIV(+++)	5.28758	0.20147	0.433785	0.225116	8.20152
CI01000030_00034090_00034951	typeIV(+++)	0.380061	4.81937	5.18829	3.19735	0.393006
CI01000039_06472455_06491979	typeIV(+++)	1.05259	5.21382	4.15357	3.96152	2.39457
CI01000039_08022279_08026193	typeIV(+++)	0.979867	3.30044	8.15121	5.64018	3.64767
CI01000046_06168140_06169381	typeIV(+++)	1.56513	4.65156	3.00458	5.8905	2.75135
CI01000047_03132426_03133335	typeIV(+++)	0.839159	3.3253	4.17649	6.50227	0.578494
CI01000047_06276613_06289736	typeIV(+++)	5.25892	2.93887	2.37288	2.38822	4.46198
CI01000047_06302441_06309359	typeIV(+++)	6.32075	2.63652	1.06438	0.736491	8.60004
CI01000048_01322005_01325973	typeIV(+++)	7.61444	4.93437	5.06786	3.54893	7.51858
CI01000049_00980509_01030584	typeIV(+++)	8.98211	6.88132	3.83177	4.24219	6.93507
CI01000050_07107277_07123150	typeIV(+++)	1.728	5.41876	4.33397	5.99449	1.94684
CI01000051_00131867_00138611	typeIV(+++)	6.72716	2.08744	1.50725	2.85688	6.43018
CI01000051_01915943_01920786	typeIV(+++)	2.11238	6.27797	6.93184	9.35307	4.0326
CI01000051_06803307_06824913	typeIV(+++)	3.85183	0.880585	1.36932	1.42124	5.41282
CI01000053_01471168_01526301	typeIV(+++)	1.7685	3.87282	4.66562	6.69711	3.75372
CI01000054_01650242_01665628	typeIV(+++)	5.66611	2.46058	1.57281	1.63244	5.53805
CI01000054_05926683_05953807	typeIV(+++)	2.30249	4.49071	4.681	5.81425	4.38981
CI01000054_07198599_07202146	typeIV(+++)	1.72297	6.62603	5.99055	7.7652	3.89533
CI01000054_11659093_11663413	typeIV(+++)	7.36871	2.83408	2.12648	2.01518	7.08182
CI01000057_02347155_02370642	typeIV(+++)	8.1684	3.34847	1.502	3.42969	6.11651
CI01000059_08254430_08259871	typeIV(+++)	6.12114	4.21843	2.69643	1.91488	7.29283
CI01000062_02432300_02449658	typeIV(+++)	2.08785	6.5929	5.14923	4.62224	5.53234
CI01000065_04484009_04501087	typeIV(+++)	1.4782	5.30844	4.66381	2.72712	0.573205
CI01000069_04917103_04918567	typeIV(+++)	5.20251	1.98229	1.28042	3.7654	6.62118
CI01000071_01436960_01442221	typeIV(+++)	4.68844	2.24976	1.32818	1.94618	6.21167
CI01000073_00478931_00488750	typeIV(+++)	5.02887	2.24186	3.7543	0.834995	7.28021
CI01000080_02057026_02085109	typeIV(+++)	2.05417	3.77218	4.6487	5.15772	3.19635
CI01000082_03431448_03433211	typeIV(+++)	1.46183	4.63417	6.23615	8.73801	0.302323
CI01000086_01257926_01260025	typeIV(+++)	1.70119	7.3594	8.67878	9.63017	3.37747
CI01000095_02302091_02312610	typeIV(+++)	2.28751	4.53231	4.53074	6.78249	4.47741
CI01000112_02017278_02032299	typeIV(+++)	6.28525	0.397441	1.14097	0.296058	5.53134
CI01000112_02109843_02114079	typeIV(+++)	1.83971	6.32527	7.73278	7.30723	2.90951
CI01000113_01515238_01529826	typeIV(+++)	3.7558	0.708711	0.572222	0.857882	5.48652
CI01000115_02539723_02542036	typeIV(+++)	1.24474	5.34352	4.13005	3.52117	1.57317
CI01000139_00336265_00353558	typeIV(+++)	3.23664	5.95479	5.97047	7.39299	5.63126
CI01000149_00021371_00026369	typeIV(+++)	2.59099	5.98921	7.92144	7.26577	3.92956
CI01000154_00709450_00737541	typeIV(+++)	2.98	5.47665	6.28895	6.08447	5.771
CI01000161_00173121_00181479	typeIV(+++)	3.94337	1.32675	1.66637	1.89427	6.00111
CI01000161_00326033_00349039	typeIV(+++)	12.4368	6.84481	4.17564	7.39324	12.8604
CI01000184_00446534_00453938	typeIV(+++)	2.08819	5.12002	6.06872	4.91192	4.21066
CI01000186_00095947_00097088	typeIV(+++)	5.42544	1.07496	3.47173	2.70253	8.97636
CI01000189_02066231_02077990	typeIV(+++)	2.39819	5.04858	6.39417	7.30027	3.92646
CI01000189_03557950_03558676	typeIV(+++)	4.44615	0	0.862147	0.447418	5.4335
CI01000204_00223112_00227527	typeIV(+++)	3.23356	10.5254	15.5187	17.1297	4.53787
CI01000206_00506161_00533763	typeIV(+++)	3.60904	1.96174	1.36291	1.62702	5.02031
CI01000218_00214048_00223824	typeIV(+++)	7.78192	3.33685	2.10582	2.31423	5.88509
CI01000300_00466979_00471945	typeIV(+++)	8.14756	4.28798	2.62491	5.16704	6.66984
CI01000300_02345055_02356103	typeIV(+++)	1.87852	5.52092	3.73976	5.61439	2.59
CI01000300_05966800_05976695	typeIV(+++)	1.89374	5.39367	6.18524	5.37164	3.18214
CI01000304_13331382_13338351	typeIV(+++)	1.83536	5.45466	6.13913	5.63313	2.41547
CI01000304_16783635_16804462	typeIV(+++)	7.21306	3.48571	2.25153	3.89483	2.54688
CI01000304_17722987_17728462	typeIV(+++)	7.84372	12.5018	14.9088	17.2381	12.4688
CI01000306_00199114_00202127	typeIV(+++)	4.10321	5.92799	8.8737	5.299	5.42157
CI01000306_00571360_00574170	typeIV(+++)	5.33591	2.11444	1.13815	1.77195	2.39098
CI01000306_01086915_01093095	typeIV(+++)	7.45324	3.97582	2.14008	1.74525	5.33568
CI01000306_05581415_05587605	typeIV(+++)	1.17906	3.94216	6.13013	5.3837	3.04804
CI01000310_00151988_00156136	typeIV(+++)	5.45434	1.08068	0.551088	1.58884	6.53065
CI01000312_00286629_00287654	typeIV(+++)	16.7478	6.45841	1.39056	1.44328	9.43784
CI01000312_00316164_00336506	typeIV(+++)	4.42206	1.65349	1.06804	1.60122	5.4079
CI01000320_00001038_00027798	typeIV(+++)	5.14352	3.65178	2.1028	3.03656	7.44619
CI01000320_00735525_00742322	typeIV(+++)	1.32273	4.83832	5.85978	4.73041	2.73556
CI01000320_01062113_01063824	typeIV(+++)	9.4668	4.32143	3.56341	4.52041	6.43018
CI01000325_04872099_04880267	typeIV(+++)	4.46205	2.25722	1.62001	1.26107	6.87195
CI01000325_06662207_06663957	typeIV(+++)	4.17987	0.978258	0.752222	1.91043	9.49504
CI01000325_09999928_10011153	typeIV(+++)	1.79962	6.20421	6.67915	3.98413	4.31733
CI01000329_00035198_00040535	typeIV(+++)	5.6312	1.36366	1.86843	0.554078	4.9172
CI01000330_04025928_04040081	typeIV(+++)	5.82675	3.02628	2.77528	3.13099	5.96671
CI01000339_02263831_02268085	typeIV(+++)	1.70701	5.194	6.24179	4.85884	2.14339
CI01000340_02232969_02292077	typeIV(+++)	3.53671	1.11228	1.43691	1.0564	5.97918
CI01000340_12771982_12782800	typeIV(+++)	1.60077	5.5504	7.85322	6.20184	5.13141
CI01000340_14509233_14513910	typeIV(+++)	8.82884	3.90465	2.85841	2.88992	7.25473
CI01000340_16196720_16199969	typeIV(+++)	4.60802	2.36121	2.1183	1.67095	5.09359
CI01000343_01855540_01884316	typeIV(+++)	6.11659	4.36982	3.51257	2.66921	6.93309
CI01000351_01242662_01248778	typeIV(+++)	9.25196	5.72849	4.44024	3.96852	7.77325
CI01000353_01414307_01417702	typeIV(+++)	4.85114	1.18176	0.593707	1.4085	5.75648
CI01002272_00000272_00002216	typeIV(+++)	5.75624	1.40097	1.7463	1.481	10.5051
CI01011129_00000072_00000446	typeIV(+++)	1.45559	3.50053	5.86937	4.99964	0
CI01096090_00000132_00001160	typeIV(+++)	3.1008	18.3999	17.9462	26.5137	5.30745
CI01116154_00002164_00002864	typeIV(+++)	2.3132	6.31807	11.9175	10.093	4.69028
CI01117205_00000122_00001851	typeIV(+++)	4.18754	1.57089	0.476685	2.70751	5.39038
CI01159001_00000010_00001176	typeIV(+++)	4.52246	12.6234	17.6019	14.6011	4.6765
MSTRG.10001	typeIV(+++)	13.5662	31.0554	33.8156	37.592	20.8095
MSTRG.10009	typeIV(+++)	25.991	56.8814	83.896	80.0758	28.1026
MSTRG.10010	typeIV(+++)	27.5031	55.3143	56.5511	64.2993	38.0626
MSTRG.10013	typeIV(+++)	26.8572	51.9677	58.7459	56.3409	27.4097
MSTRG.10014	typeIV(+++)	7.90914	14.9177	17.2187	18.433	11.6346
MSTRG.10018	typeIV(+++)	18.2419	13.1205	8.5282	8.29833	16.5376
MSTRG.10021	typeIV(+++)	36.4444	25.4369	24.9353	15.8949	40.9674
MSTRG.10041	typeIV(+++)	5.69061	17.4917	19.1304	17.1993	11.315
MSTRG.10042	typeIV(+++)	231.646	507.456	572.677	503.367	166.865
MSTRG.10043	typeIV(+++)	10.1049	27.7565	33.0653	30.3787	12.2301
MSTRG.10054	typeIV(+++)	28.1903	49.3781	56.5511	56.9592	35.5499
MSTRG.10060	typeIV(+++)	21.8199	13.5369	13.0284	9.91126	21.2913
MSTRG.10063	typeIV(+++)	30.4272	8.52734	10.2476	12.7412	43.6282
MSTRG.10066	typeIV(+++)	60.2951	36.3293	29.7626	29.1078	71.1337
MSTRG.10069	typeIV(+++)	56.6802	125.419	131.8	133.711	65.3366
MSTRG.10076	typeIV(+++)	6.39254	21.9011	26.1343	26.5355	17.352
MSTRG.10077	typeIV(+++)	92.9935	152.08	194.899	202.223	102.186
MSTRG.10079	typeIV(+++)	9.15613	22.9153	25.6974	33.3397	11.9596
MSTRG.10089	typeIV(+++)	29.3468	51.4271	55.5949	68.9966	34.5946
MSTRG.10111	typeIV(+++)	10.9127	6.29758	4.74576	4.33931	9.31239
MSTRG.10118	typeIV(+++)	1.80159	5.00887	5.82616	4.24581	2.76438
MSTRG.10120	typeIV(+++)	9.13326	5.67905	5.38842	3.65678	9.34386
MSTRG.10125	typeIV(+++)	5.68309	1.83838	1.48433	1.79738	3.83781
MSTRG.10129	typeIV(+++)	26.8488	70.7739	94.4518	97.6771	30.8888
MSTRG.1013	typeIV(+++)	35.1245	13.1059	6.73181	20.7946	32.2342
MSTRG.10139	typeIV(+++)	39.0539	57.5145	88.3825	82.9325	84.2927
MSTRG.10149	typeIV(+++)	10.4872	7.90021	3.84471	5.80434	14.5722
MSTRG.10155	typeIV(+++)	17.7864	36.8628	37.3103	32.8974	19.9262
MSTRG.10162	typeIV(+++)	8.38477	6.44974	3.73909	5.43419	8.05832
MSTRG.10168	typeIV(+++)	12.028	43.7831	48.0297	38.704	24.2967
MSTRG.10189	typeIV(+++)	41.9092	11.6093	11.8625	14.291	59.1514
MSTRG.10199	typeIV(+++)	4.68255	10.5662	15.398	14.398	10.8946
MSTRG.10203	typeIV(+++)	21.3161	38.3982	42.0155	56.7003	28.4361
MSTRG.10210	typeIV(+++)	321.532	175.127	86.3471	106.864	367.919
MSTRG.10215	typeIV(+++)	11.7667	36.8433	34.5063	27.3989	18.1576
MSTRG.10216	typeIV(+++)	9.71862	35.6964	40.1034	27.0188	40.1389
MSTRG.10229	typeIV(+++)	40.7238	58.8071	74.6896	92.8667	61.2689
MSTRG.10234	typeIV(+++)	49.8623	106.719	117.954	108.285	95.9855
MSTRG.10244	typeIV(+++)	22.7364	37.6162	38.0139	48.1211	34.3883
MSTRG.10247	typeIV(+++)	26.8236	47.9192	49.2317	68.5209	38.3833
MSTRG.10255	typeIV(+++)	11.9025	26.3419	42.8389	46.2695	14.8257
MSTRG.10256	typeIV(+++)	39.9253	22.4779	14.6982	26.9806	38.7952
MSTRG.10259	typeIV(+++)	95.2833	390.757	287.303	237.599	114.301
MSTRG.10267	typeIV(+++)	8.79275	15.1331	20.7065	23.1799	15.9428
MSTRG.10271	typeIV(+++)	25.4058	83.8641	113.264	135.323	30.4804
MSTRG.10277	typeIV(+++)	18.6541	33.574	73.8363	50.4551	50.9376
MSTRG.10278	typeIV(+++)	34.6814	71.5527	73.531	74.524	29.9385
MSTRG.10280	typeIV(+++)	42.8573	108.491	135.072	142.405	54.9972
MSTRG.10303	typeIV(+++)	14.2869	290.675	250.227	292.533	14.7735
MSTRG.10308	typeIV(+++)	24.0816	52.6521	55.4995	53.3558	31.3854
MSTRG.1031	typeIV(+++)	38.6807	24.539	18.9504	21.282	37.3484
MSTRG.10318	typeIV(+++)	12.7794	20.7243	25.8186	19.6045	12.2252
MSTRG.10319	typeIV(+++)	15.2316	37.7926	29.5082	25.4786	18.8651
MSTRG.1032	typeIV(+++)	16.7412	11.5572	7.02933	8.53615	16.0165
MSTRG.10334	typeIV(+++)	12.1118	22.21	33.7502	30.6193	15.7623
MSTRG.1034	typeIV(+++)	1.60342	6.94946	8.47897	6.43395	2.76338
MSTRG.1035	typeIV(+++)	21.8058	37.9587	37.218	44.8062	16.5261
MSTRG.10359	typeIV(+++)	11.0463	9.09564	4.74296	5.08159	11.4226
MSTRG.1036	typeIV(+++)	63.3712	266.057	355.051	380.919	73.3062
MSTRG.10367	typeIV(+++)	65.354	204.62	180.492	211.899	54.4674
MSTRG.10372	typeIV(+++)	130.324	1501.53	1683.05	1551.91	99.6074
MSTRG.10377	typeIV(+++)	6.61223	11.6221	18.6202	10.3666	8.51947
MSTRG.10379	typeIV(+++)	15.8925	8.35478	7.23487	10.2055	27.6989
MSTRG.10397	typeIV(+++)	125.008	57.553	31.3156	86.1172	119.83
MSTRG.10399	typeIV(+++)	44.455	112.024	83.0386	69.8001	40.0779
MSTRG.1040	typeIV(+++)	44.5896	23.8356	14.3085	23.7363	38.3153
MSTRG.10401	typeIV(+++)	2.10981	5.94032	7.34246	4.67085	5.16711
MSTRG.10408	typeIV(+++)	236.626	50.1836	73.6642	132.826	204.483
MSTRG.10418	typeIV(+++)	3.67667	7.4266	7.79141	8.93251	6.41879
MSTRG.10432	typeIV(+++)	11.0661	79.3411	125.621	126.232	35.4928
MSTRG.10433	typeIV(+++)	8.4327	19.3433	24.4803	22.1948	8.71929
MSTRG.10438	typeIV(+++)	8.7627	3.91251	4.47527	3.68864	12.1241
MSTRG.10439	typeIV(+++)	23.479	46.9398	35.6711	61.2288	36.0987
MSTRG.10442	typeIV(+++)	31.9591	11.7051	4.93623	13.0779	28.8489
MSTRG.10443	typeIV(+++)	19.459	35.9996	39.588	36.587	23.8098
MSTRG.10447	typeIV(+++)	11.5093	6.78681	7.01408	3.64001	13.0347
MSTRG.10449	typeIV(+++)	2.73721	4.63995	6.48719	6.59849	5.66088
MSTRG.10457	typeIV(+++)	12.3314	6.78681	7.86836	5.25002	13.8412
MSTRG.10464	typeIV(+++)	71.2457	28.5666	27.0093	28.27	127.609
MSTRG.10466	typeIV(+++)	151.316	45.0026	30.1153	25.7555	175.637
MSTRG.10470	typeIV(+++)	19.6422	7.72271	4.73208	5.23924	22.6797
MSTRG.10478	typeIV(+++)	43.1825	13.2063	12.6375	11.0987	30.9863
MSTRG.10504	typeIV(+++)	10.2506	25.3805	54.2844	27.9949	20.8698
MSTRG.10515	typeIV(+++)	3.71674	9.20509	11.3962	8.99979	7.44645
MSTRG.1052	typeIV(+++)	19.9739	58.2167	61.3897	82.4137	35.9462
MSTRG.10521	typeIV(+++)	11.1099	4.82726	4.26137	7.33561	12.8991
MSTRG.10528	typeIV(+++)	27.4351	88.8689	119.602	105.998	56.5888
MSTRG.10556	typeIV(+++)	6.0672	3.55554	1.91386	3.31071	7.24585
MSTRG.10559	typeIV(+++)	1.74347	4.37556	3.22298	6.43304	3.12495
MSTRG.1057	typeIV(+++)	28.9017	62.4895	52.2069	60.6039	25.4069
MSTRG.10570	typeIV(+++)	91.9265	43.3269	43.805	31.5064	51.2267
MSTRG.10574	typeIV(+++)	49.6283	12.4557	1.53955	7.81191	65.6541
MSTRG.10579	typeIV(+++)	23.8047	14.8412	8.14529	8.84431	19.3631
MSTRG.10584	typeIV(+++)	63.7182	159.754	181.343	207.442	70.5239
MSTRG.10590	typeIV(+++)	50.0461	26.0152	14.4496	41.3761	53.2072
MSTRG.10591	typeIV(+++)	18.6816	35.4915	43.4649	41.7015	24.8167
MSTRG.10595	typeIV(+++)	107.252	145.995	222.046	202.446	161.908
MSTRG.10597	typeIV(+++)	255.609	866.578	1356.93	859.669	329.666
MSTRG.10612	typeIV(+++)	31.3125	14.8191	12.4817	15.3572	31.0165
MSTRG.10637	typeIV(+++)	236.432	423.5	434.782	508.614	197.925
MSTRG.1065	typeIV(+++)	1.28543	5.0937	5.63595	7.27252	2.65842
MSTRG.10651	typeIV(+++)	8.30433	5.99236	3.17087	6.35521	6.46688
MSTRG.10664	typeIV(+++)	10.4193	19.2688	24.6969	18.4549	9.43207
MSTRG.10666	typeIV(+++)	15.9274	24.1146	36.2166	32.9326	17.4021
MSTRG.10678	typeIV(+++)	18.1759	30.8927	42.3409	45.9048	34.0788
MSTRG.10703	typeIV(+++)	43.1172	26.8222	23.7256	19.5185	62.7822
MSTRG.10705	typeIV(+++)	19.8887	45.9356	34.2796	67.5245	23.5385
MSTRG.10718	typeIV(+++)	1667.74	3308.2	3981.5	3996.58	2920.67
MSTRG.10727	typeIV(+++)	4.3805	1.90087	2.13643	2.03223	7.07386
MSTRG.10729	typeIV(+++)	13.7924	2.27728	2.4516	9.33005	17.4316
MSTRG.10756	typeIV(+++)	38.2464	120.065	172.429	183.091	45.1989
MSTRG.10793	typeIV(+++)	48.27	98.4085	82.4251	93.7808	44.4141
MSTRG.10794	typeIV(+++)	4.23346	8.58759	7.09498	10.9344	3.54382
MSTRG.10799	typeIV(+++)	59.781	104.041	111.154	137.461	51.5607
MSTRG.1080	typeIV(+++)	21.9774	13.8338	13.23	10.4354	37.2661
MSTRG.10815	typeIV(+++)	21.1835	41.8577	56.4495	58.6232	30.5723
MSTRG.10816	typeIV(+++)	97.3522	56.3925	43.7342	55.8361	95.5011
MSTRG.10844	typeIV(+++)	8.7602	14.2897	14.2902	19.5756	16.5141
MSTRG.1085	typeIV(+++)	0.763615	6.87714	10.0689	7.99167	2.36887
MSTRG.10858	typeIV(+++)	51.4566	125.601	125.123	135.45	63.2483
MSTRG.10862	typeIV(+++)	12.4415	32.0091	32.0017	30.4717	24.3712
MSTRG.10870	typeIV(+++)	13.2037	24.831	36.6063	34.0197	24.5941
MSTRG.1088	typeIV(+++)	37.6889	144.979	176.576	186.3	33.6355
MSTRG.10886	typeIV(+++)	17.2234	35.3637	39.647	40.9211	18.8155
MSTRG.1089	typeIV(+++)	35.7381	63.7764	73.7492	82.2356	35.8163
MSTRG.10899	typeIV(+++)	61.5535	110.389	134.239	148.811	79.3059
MSTRG.109	typeIV(+++)	13.2746	31.5279	44.6324	39.8494	18.1263
MSTRG.10912	typeIV(+++)	3.6745	1.7243	1.23753	0.428151	5.59949
MSTRG.10931	typeIV(+++)	7.4851	12.9766	16.3648	22.1638	11.2231
MSTRG.10943	typeIV(+++)	34.8174	23.7714	16.4468	23.2947	41.0999
MSTRG.10948	typeIV(+++)	13.5358	42.4633	48.1198	39.4808	42.199
MSTRG.10972	typeIV(+++)	68.6415	161.982	214.137	177.324	92.2711
MSTRG.10988	typeIV(+++)	4.54063	2.69108	2.75251	2.06315	5.08484
MSTRG.10989	typeIV(+++)	27.1011	19.3206	12.6959	20.2798	31.5163
MSTRG.11008	typeIV(+++)	14.7267	35.9135	35.6189	31.8398	22.9323
MSTRG.11025	typeIV(+++)	32.7551	24.7243	15.73	17.9082	37.0783
MSTRG.1103	typeIV(+++)	136.589	74.823	21.5387	27.7898	135.051
MSTRG.11035	typeIV(+++)	36.5094	90.8037	115.413	116.12	73.4014
MSTRG.11061	typeIV(+++)	23.3379	18.2119	10.9762	11.4102	33.5059
MSTRG.11066	typeIV(+++)	27.0932	6.98283	5.87294	5.36414	21.4106
MSTRG.11089	typeIV(+++)	46.3935	6.0441	5.82898	5.48721	32.3329
MSTRG.11096	typeIV(+++)	25.931	76.6018	76.5787	78.4631	28.1889
MSTRG.11106	typeIV(+++)	5.77193	2.48773	0.75237	2.34269	7.23766
MSTRG.11123	typeIV(+++)	5.09301	3.06685	3.51462	1.76867	7.22849
MSTRG.11142	typeIV(+++)	4.39425	11.8588	12.7666	13.4184	5.74424
MSTRG.11146	typeIV(+++)	14.608	4.08464	7.65766	10.4146	16.8977
MSTRG.11152	typeIV(+++)	2.72814	8.53474	13.0164	13.0331	6.53297
MSTRG.11154	typeIV(+++)	16.7088	7.25282	9.07995	12.1917	18.4776
MSTRG.11156	typeIV(+++)	23.21	18.5202	11.4052	17.1865	25.0654
MSTRG.11160	typeIV(+++)	15.4219	6.24561	5.66232	4.40404	17.4806
MSTRG.11171	typeIV(+++)	6.92169	22.0828	16.9	23.6145	9.36578
MSTRG.11178	typeIV(+++)	17.7517	37.7203	44.9765	41.0238	22.6086
MSTRG.1118	typeIV(+++)	23.5778	3.49464	8.06494	6.47074	19.0351
MSTRG.11184	typeIV(+++)	5.19865	13.1328	9.97984	15.2496	5.10693
MSTRG.11194	typeIV(+++)	17.4014	8.73664	5.47109	4.02005	9.92597
MSTRG.11200	typeIV(+++)	20.4869	9.16331	12.3106	9.64646	18.418
MSTRG.11201	typeIV(+++)	12.3997	28.3377	34.8697	28.2388	22.5146
MSTRG.11203	typeIV(+++)	176.118	78.5398	78.6928	66.9732	150.957
MSTRG.11216	typeIV(+++)	24.4528	93.7106	122.711	153.718	24.6202
MSTRG.11234	typeIV(+++)	32.6459	4.62016	4.97384	3.44162	40.1879
MSTRG.11235	typeIV(+++)	22.4943	6.26747	1.49939	1.55624	15.9916
MSTRG.1124	typeIV(+++)	30.829	62.279	57.8504	54.9688	42.1515
MSTRG.11248	typeIV(+++)	8.39946	2.48252	3.66239	2.61979	10.0772
MSTRG.11252	typeIV(+++)	11.2698	20.1821	30.5103	21.5912	16.1358
MSTRG.11257	typeIV(+++)	61.6373	114.734	166.144	148.681	77.599
MSTRG.11261	typeIV(+++)	5.49925	23.3171	30.4977	28.4887	7.27879
MSTRG.11265	typeIV(+++)	11.4761	27.6151	28.4918	25.2821	14.6592
MSTRG.11266	typeIV(+++)	3.15277	8.88199	14.6055	16.468	3.05639
MSTRG.11267	typeIV(+++)	9.92368	21.4576	29.5193	27.995	15.5697
MSTRG.11269	typeIV(+++)	5.829	12.157	13.5784	15.4516	6.97925
MSTRG.1127	typeIV(+++)	6.65688	16.9795	22.5227	22.9532	14.6376
MSTRG.11270	typeIV(+++)	23.5064	14.7673	7.94888	3.80782	19.5642
MSTRG.11271	typeIV(+++)	18.5376	13.6314	12.0252	8.25027	20.157
MSTRG.11272	typeIV(+++)	61.9132	32.3713	20.176	38.0744	58.6868
MSTRG.11273	typeIV(+++)	20.6213	12.5319	11.828	9.78278	21.6821
MSTRG.11275	typeIV(+++)	12.5994	5.2575	6.6177	3.87969	15.3548
MSTRG.11276	typeIV(+++)	10.6036	3.42088	2.59163	4.92512	10.0895
MSTRG.11277	typeIV(+++)	293.433	672.567	638.208	620.001	253.108
MSTRG.11290	typeIV(+++)	17.3336	9.72561	6.70741	11.0369	20.9377
MSTRG.11295	typeIV(+++)	9.59386	4.70316	4.21932	7.88274	11.0797
MSTRG.11302	typeIV(+++)	26.382	12.7596	18.5271	12.7467	49.8503
MSTRG.11305	typeIV(+++)	38.9574	121.945	150.177	169.605	45.9429
MSTRG.11306	typeIV(+++)	15.912	25.4267	36.4655	31.4443	22.4468
MSTRG.11313	typeIV(+++)	54.3461	123.528	151.605	146.654	76.8567
MSTRG.11314	typeIV(+++)	174.674	41.9175	74.5375	46.5542	102.533
MSTRG.11316	typeIV(+++)	34.7051	21.0805	13.907	16.1692	27.1725
MSTRG.11320	typeIV(+++)	19.7556	16.7717	9.68923	14.8933	16.4562
MSTRG.11321	typeIV(+++)	486.954	783.079	928.815	1036.29	456.746
MSTRG.11326	typeIV(+++)	4.93701	20.4382	16.4389	18.9708	4.66163
MSTRG.11339	typeIV(+++)	19.1067	6.12201	8.27944	10.6757	27.7596
MSTRG.11371	typeIV(+++)	5.11003	10.0417	16.4389	13.7239	9.44204
MSTRG.11378	typeIV(+++)	10.0177	26.3866	23.0757	32.9627	16.5794
MSTRG.11379	typeIV(+++)	6.88664	2.94174	2.96479	2.86739	7.64385
MSTRG.1140	typeIV(+++)	19.9122	42.3534	60.8434	58.0003	25.7116
MSTRG.11405	typeIV(+++)	23.4948	96.1491	101.287	89.8871	29.5958
MSTRG.11409	typeIV(+++)	15.9127	8.91304	5.1557	4.90525	14.8578
MSTRG.11411	typeIV(+++)	16.1703	8.77781	5.89539	6.93553	14.0583
MSTRG.11421	typeIV(+++)	46.2206	22.1942	20.1446	16.1368	41.646
MSTRG.11427	typeIV(+++)	57.2408	83.6388	89.8988	116.068	58.6594
MSTRG.11437	typeIV(+++)	131.847	35.2846	37.1719	53.0285	154.251
MSTRG.1144	typeIV(+++)	89.6882	193.056	224.74	189.455	129.99
MSTRG.11447	typeIV(+++)	11.0018	25.973	26.0789	28.6395	14.8596
MSTRG.11452	typeIV(+++)	57.0088	113.199	156.062	151.552	79.8243
MSTRG.11466	typeIV(+++)	11.3263	5.72031	5.28973	5.73613	9.64527
MSTRG.11468	typeIV(+++)	39205.8	11525.6	7764.85	8796.26	9722.43
MSTRG.11469	typeIV(+++)	18398.8	5136.95	3159.49	3302.27	4593.87
MSTRG.11471	typeIV(+++)	2852.64	1545.72	1011.03	899.406	1437.98
MSTRG.11472	typeIV(+++)	1843.62	849.099	474.734	433.008	829.494
MSTRG.11493	typeIV(+++)	28.3669	116.98	133.821	113.093	61.1702
MSTRG.1150	typeIV(+++)	28.2153	11.8186	9.45051	8.91386	47.8445
MSTRG.11506	typeIV(+++)	25.7428	74.19	63.3293	80.0001	24.047
MSTRG.11512	typeIV(+++)	23.9294	13.2011	9.28181	8.48556	26.5148
MSTRG.11513	typeIV(+++)	5.78041	13.5412	19.4273	17.7063	9.26841
MSTRG.11525	typeIV(+++)	16.0709	30.0971	33.5455	46.0029	15.1154
MSTRG.11526	typeIV(+++)	76.2534	147.674	156.507	188.692	55.3827
MSTRG.1153	typeIV(+++)	18.0468	79.4007	100.213	101.176	23.711
MSTRG.11531	typeIV(+++)	26.6243	15.953	13.6249	12.359	28.8632
MSTRG.1154	typeIV(+++)	21.1668	47.1434	67.0826	58.1602	29.6493
MSTRG.1155	typeIV(+++)	30.4279	13.1294	13.6407	17.4361	31.6108
MSTRG.11550	typeIV(+++)	11.1756	26.8769	30.1105	35.8911	17.7144
MSTRG.11563	typeIV(+++)	36.7282	13.5302	11.0229	8.58062	41.0328
MSTRG.11566	typeIV(+++)	15.9236	6.19383	6.35541	4.97432	12.8293
MSTRG.1157	typeIV(+++)	22.2517	13.6196	10.8054	11.4896	18.5699
MSTRG.11576	typeIV(+++)	12.4973	46.598	75.6675	77.774	27.7793
MSTRG.11579	typeIV(+++)	37.3177	98.8398	96.2158	66.1146	29.5383
MSTRG.11583	typeIV(+++)	8.12906	1.49133	1.28439	0.999817	3.11331
MSTRG.11587	typeIV(+++)	46.2779	75.6825	91.8909	100.133	46.6156
MSTRG.11602	typeIV(+++)	16.8463	28.3946	40.5496	29.5257	32.9047
MSTRG.11603	typeIV(+++)	34.8569	24.6927	21.3744	14.7283	35.8914
MSTRG.11609	typeIV(+++)	26.5271	19.2565	14.1456	10.1254	25.5388
MSTRG.11614	typeIV(+++)	15.8013	54.0164	53.4104	57.3132	24.5216
MSTRG.1164	typeIV(+++)	6.98869	17.4779	23.0606	20.6121	11.0583
MSTRG.11644	typeIV(+++)	6.2727	15.039	19.3628	25.4319	13.174
MSTRG.11645	typeIV(+++)	165.792	278.175	348.172	359.91	197.286
MSTRG.11649	typeIV(+++)	48.2838	151.304	201.981	148.172	66.8098
MSTRG.11665	typeIV(+++)	9.7802	38.9961	47.5006	50.3336	18.0492
MSTRG.11682	typeIV(+++)	59.8057	32.8873	27.8374	32.5395	53.7192
MSTRG.11688	typeIV(+++)	12.4241	6.11331	5.70377	6.37543	9.27386
MSTRG.11691	typeIV(+++)	14.9034	27.0764	37.2649	38.2738	22.7248
MSTRG.11699	typeIV(+++)	21.8854	33.8737	39.7082	46.668	25.8799
MSTRG.1170	typeIV(+++)	23.9742	55.7713	46.8222	73.0656	22.2546
MSTRG.11708	typeIV(+++)	4.91686	1.93406	1.85076	1.12055	5.9068
MSTRG.11709	typeIV(+++)	4.32457	74.7404	66.2598	90.8367	28.8366
MSTRG.1171	typeIV(+++)	9.65167	20.1999	27.118	24.1421	17.4341
MSTRG.11726	typeIV(+++)	21.8148	7.9332	7.06799	4.13355	21.2762
MSTRG.11728	typeIV(+++)	12.7457	8.56061	6.23331	7.61378	13.0604
MSTRG.1173	typeIV(+++)	10.5694	13.4156	24.4818	19.1947	14.5155
MSTRG.11752	typeIV(+++)	17.6818	31.985	41.7038	43.3364	21.0976
MSTRG.11763	typeIV(+++)	46.197	23.2658	15.3074	28.9525	42.9885
MSTRG.11772	typeIV(+++)	9.95268	22.3418	17.2768	18.8695	7.99246
MSTRG.11779	typeIV(+++)	18.7538	33.1705	38.5964	45.0176	28.9102
MSTRG.11790	typeIV(+++)	20.9566	14.5768	10.5569	10.2662	16.5986
MSTRG.11800	typeIV(+++)	6.84386	22.3937	25.5249	24.5204	10.9989
MSTRG.11805	typeIV(+++)	4.1896	10.2512	8.7749	10.6721	7.20309
MSTRG.11829	typeIV(+++)	15.0242	9.63394	7.06066	8.21945	12.0278
MSTRG.1183	typeIV(+++)	13.4616	25.4345	30.3417	30.2631	17.2207
MSTRG.11834	typeIV(+++)	3.48209	5.95221	7.86418	5.66831	5.01272
MSTRG.11840	typeIV(+++)	32.121	173.844	197.635	206.3	67.5087
MSTRG.11846	typeIV(+++)	3.49897	6.11344	5.49361	8.40824	2.47787
MSTRG.11856	typeIV(+++)	3.69757	6.95658	9.38667	9.06604	5.00755
MSTRG.11857	typeIV(+++)	15.1403	8.97906	6.92219	10.9207	11.5556
MSTRG.11858	typeIV(+++)	18.1056	82.4112	100.932	114.081	25.7052
MSTRG.11863	typeIV(+++)	49.2581	20.4946	18.6499	13.0466	79.975
MSTRG.11872	typeIV(+++)	3.93464	15.2373	19.0741	25.3405	8.87707
MSTRG.11873	typeIV(+++)	14.9674	38.6229	49.1887	43.3121	25.8334
MSTRG.11897	typeIV(+++)	16.6211	26.4453	37.0643	43.2086	32.1609
MSTRG.11902	typeIV(+++)	13.5572	4.79471	4.67955	3.47384	31.9695
MSTRG.11909	typeIV(+++)	9.04209	29.072	45.7799	32.6892	15.8314
MSTRG.11912	typeIV(+++)	17.4772	34.8682	31.7652	46.642	16.6139
MSTRG.11919	typeIV(+++)	45.3961	80.8823	86.5639	96.8663	37.605
MSTRG.1193	typeIV(+++)	37.3518	22.465	13.3812	16.1128	30.2815
MSTRG.11934	typeIV(+++)	367.746	616.157	737.538	753.619	418.317
MSTRG.11937	typeIV(+++)	369.252	205.429	169.092	167.421	339.331
MSTRG.11938	typeIV(+++)	136.36	353.373	350.268	443.947	136.22
MSTRG.11943	typeIV(+++)	56.2025	22.2504	23.4679	21.6362	80.6889
MSTRG.11958	typeIV(+++)	16.6819	23.1782	37.149	24.9695	15.7312
MSTRG.11962	typeIV(+++)	44.3513	20.0254	23.8534	19.8509	38.5087
MSTRG.11970	typeIV(+++)	2.20972	15.05	12.1761	15.7972	3.61789
MSTRG.11976	typeIV(+++)	24.0699	44.3744	44.0577	50.9505	25.7398
MSTRG.11980	typeIV(+++)	10.4212	1.9173	1.9053	3.2959	6.15782
MSTRG.11987	typeIV(+++)	38.1833	20.32	16.5374	19.1637	34.9084
MSTRG.11997	typeIV(+++)	18.8256	34.1619	54.736	58.9517	34.9376
MSTRG.12007	typeIV(+++)	102.062	56.0514	60.3249	50.7987	128.073
MSTRG.12011	typeIV(+++)	67.8797	44.4908	29.3794	38.1212	60.2751
MSTRG.12015	typeIV(+++)	78.4407	39.1049	55.8223	26.4784	93.5937
MSTRG.12016	typeIV(+++)	20.4682	46.494	55.786	52.9807	28.5411
MSTRG.12025	typeIV(+++)	4.11874	6.56996	7.14733	9.35019	6.78556
MSTRG.12034	typeIV(+++)	25.9232	41.4574	60.665	47.0317	26.2045
MSTRG.1204	typeIV(+++)	0.787662	6.1164	12.184	13.9512	3.12407
MSTRG.12040	typeIV(+++)	37.2924	28.1281	17.2024	20.5162	54.7973
MSTRG.12068	typeIV(+++)	20.259	58.4518	53.2008	55.3271	15.852
MSTRG.12070	typeIV(+++)	10.2823	38.7272	42.5678	32.3748	19.2433
MSTRG.12077	typeIV(+++)	9.08928	22.5978	24.4102	22.9249	14.4832
MSTRG.1208	typeIV(+++)	4.99493	11.1988	6.72895	14.8412	10.0583
MSTRG.12096	typeIV(+++)	51.0127	38.5309	32.1256	25.3042	48.8178
MSTRG.12099	typeIV(+++)	46.3139	30.7679	20.5064	29.499	42.3295
MSTRG.12121	typeIV(+++)	16.5264	34.2468	52.1954	45.1655	17.8419
MSTRG.12122	typeIV(+++)	78.4113	173.816	157.082	191.546	79.191
MSTRG.12137	typeIV(+++)	11.9895	5.53421	5.87439	8.40438	12.0396
MSTRG.12143	typeIV(+++)	5.39297	11.2911	13.5785	13.3549	11.6132
MSTRG.12182	typeIV(+++)	92.5686	165.322	228.412	233.455	79.2865
MSTRG.1219	typeIV(+++)	17.0771	36.2522	36.1889	37.8065	18.3467
MSTRG.12192	typeIV(+++)	25.9639	55.9664	76.7452	92.9626	36.6463
MSTRG.1220	typeIV(+++)	88.3265	29.7098	29.7759	23.0382	151.74
MSTRG.12202	typeIV(+++)	7.65717	4.18793	5.18905	3.70825	10.4748
MSTRG.12207	typeIV(+++)	10.8937	6.41815	5.73229	3.82477	10.8181
MSTRG.12214	typeIV(+++)	41.332	19.3639	19.9243	23.1898	42.2829
MSTRG.12226	typeIV(+++)	86.7717	150.689	168.272	191.929	78.0213
MSTRG.12247	typeIV(+++)	1.96523	3.51937	5.07857	4.76912	3.04825
MSTRG.1225	typeIV(+++)	20.6225	33.6977	42.9115	50.1826	32.2932
MSTRG.12255	typeIV(+++)	235.21	440.834	413.342	532.995	182.544
MSTRG.12261	typeIV(+++)	14.5536	5.95079	5.8989	3.76773	12.0877
MSTRG.12286	typeIV(+++)	29.3777	62.7342	64.6347	63.1679	56.7561
MSTRG.12296	typeIV(+++)	16.2087	50.8877	67.9109	76.4067	28.0721
MSTRG.12298	typeIV(+++)	15.9779	43.2947	66.8173	55.2595	43.0389
MSTRG.12299	typeIV(+++)	675.677	276.773	216.801	223.855	502.099
MSTRG.123	typeIV(+++)	21.4894	7.4922	6.59029	6.73807	19.7417
MSTRG.12308	typeIV(+++)	8.60352	20.7368	24.2246	24.5031	13.0792
MSTRG.1231	typeIV(+++)	2.72979	9.71091	7.41063	6.18076	2.82277
MSTRG.12313	typeIV(+++)	32.999	110.827	175.36	164.625	108.058
MSTRG.12326	typeIV(+++)	1.56166	4.45924	5.87828	4.47418	2.1848
MSTRG.12329	typeIV(+++)	28.7341	13.9619	10.4342	14.9081	33.1697
MSTRG.12334	typeIV(+++)	3.14957	5.64602	9.27728	10.7912	6.20352
MSTRG.1234	typeIV(+++)	4.18516	7.86609	14.9579	14.4594	18.9886
MSTRG.12354	typeIV(+++)	52.4271	24.3788	20.9116	16.0686	64.7365
MSTRG.12378	typeIV(+++)	183.177	349.659	413.247	467.153	169.075
MSTRG.12395	typeIV(+++)	3.38064	7.77294	9.08696	9.30398	6.73696
MSTRG.12401	typeIV(+++)	3.61115	8.03353	8.58093	6.73231	5.43743
MSTRG.12406	typeIV(+++)	11.8843	2.1918	2.07746	0.862493	18.7815
MSTRG.12414	typeIV(+++)	33.9747	13.9225	15.9485	15.1931	41.7404
MSTRG.12418	typeIV(+++)	21.8734	8.05996	11.1248	10.5243	26.0602
MSTRG.12425	typeIV(+++)	22.0401	15.5287	10.3541	16.1029	21.4212
MSTRG.1243	typeIV(+++)	20.1602	32.6475	34.7553	45.5893	19.6675
MSTRG.12434	typeIV(+++)	897.346	670.246	517.777	385.092	1182.71
MSTRG.12440	typeIV(+++)	2.91343	6.07179	7.59385	8.72926	6.48172
MSTRG.12443	typeIV(+++)	153.29	83.3196	69.7458	77.8352	166.434
MSTRG.12445	typeIV(+++)	20.7199	10.9436	9.59992	8.46394	15.1083
MSTRG.12446	typeIV(+++)	33.0303	93.5502	72.1754	86.5086	29.9703
MSTRG.12451	typeIV(+++)	24.4451	16.0314	11.8567	11.0333	21.8222
MSTRG.1246	typeIV(+++)	21.7598	40.5932	45.6085	45.1588	29.7127
MSTRG.12468	typeIV(+++)	73.3019	133.815	149.416	159.5	68.8173
MSTRG.1247	typeIV(+++)	8.85489	20.4181	23.935	26.7015	12.9454
MSTRG.12476	typeIV(+++)	2.1997	5.81111	8.60192	10.9572	4.92835
MSTRG.12486	typeIV(+++)	15.2191	22.3202	32.7785	33.5837	21.8689
MSTRG.1250	typeIV(+++)	77.7302	136.335	146.099	183.169	78.0443
MSTRG.12522	typeIV(+++)	4.67378	3.00102	2.5846	1.82033	7.69694
MSTRG.12538	typeIV(+++)	21.679	12.5064	9.28538	13.187	16.185
MSTRG.12542	typeIV(+++)	22.0263	4.37898	1.9595	14.5192	35.0936
MSTRG.12545	typeIV(+++)	9.67916	21.6055	19.5809	26.0189	10.8202
MSTRG.12551	typeIV(+++)	38.2753	17.6146	16.4379	11.616	37.4622
MSTRG.12566	typeIV(+++)	26.8387	12.9676	16.5538	7.66683	18.0499
MSTRG.12571	typeIV(+++)	29.0111	52.6645	61.8806	56.4155	25.9453
MSTRG.12572	typeIV(+++)	5.76208	28.734	26.4511	24.7315	12.1263
MSTRG.126	typeIV(+++)	50.7088	67.863	115.142	82.2175	58.2165
MSTRG.12632	typeIV(+++)	24.4901	108.393	69.6891	71.2199	21.7053
MSTRG.12666	typeIV(+++)	4.47836	18.2895	30.8989	25.6968	5.8595
MSTRG.12673	typeIV(+++)	24.0771	5.39781	10.8918	5.55575	23.6416
MSTRG.12676	typeIV(+++)	11.6372	6.46374	6.71499	4.78559	15.3288
MSTRG.12677	typeIV(+++)	6.65	14.2052	12.633	17.0226	10.3147
MSTRG.12679	typeIV(+++)	28.4835	53.7988	58.2571	57.1025	39.5921
MSTRG.1268	typeIV(+++)	4.26816	11.1628	14.8395	13.9848	12.8875
MSTRG.12681	typeIV(+++)	12.7414	24.0509	21.9439	27.2549	16.0241
MSTRG.12698	typeIV(+++)	57.9681	110.052	114.66	116.494	50.115
MSTRG.12700	typeIV(+++)	13.222	3.46856	2.67912	3.40949	6.06667
MSTRG.12701	typeIV(+++)	25.96	14.266	11.935	10.9032	28.2803
MSTRG.12705	typeIV(+++)	8.59333	5.86231	4.11592	5.75293	6.38516
MSTRG.12716	typeIV(+++)	916.348	1616.97	1747.4	1950.49	783.269
MSTRG.1273	typeIV(+++)	30.1181	51.6628	64.2272	66.3137	47.6295
MSTRG.12738	typeIV(+++)	44.6811	11.5679	10.8145	10.2233	51.3671
MSTRG.12750	typeIV(+++)	24.1887	17.7443	11.3311	10.9255	29.0955
MSTRG.12753	typeIV(+++)	27.5648	60.3428	34.6527	58.3192	22.3947
MSTRG.12775	typeIV(+++)	9.77553	6.25581	4.3983	5.10207	9.51702
MSTRG.12778	typeIV(+++)	45.5833	136.16	161.831	150.478	72.8407
MSTRG.12783	typeIV(+++)	37.9766	12.636	10.2772	14.614	25.7257
MSTRG.12786	typeIV(+++)	16.2662	5.86765	7.07891	6.55633	31.7152
MSTRG.12787	typeIV(+++)	3.2836	7.43529	9.00502	8.48104	5.82075
MSTRG.12791	typeIV(+++)	13.755	5.58468	6.73365	9.11061	14.923
MSTRG.12793	typeIV(+++)	8.85561	3.32118	3.17065	4.48118	6.60628
MSTRG.12795	typeIV(+++)	28.5988	162.993	190.841	198.453	44.886
MSTRG.12840	typeIV(+++)	84.0788	224.357	340.105	243.277	127.504
MSTRG.12841	typeIV(+++)	25.6687	53.4173	85.0114	52.0514	20.9532
MSTRG.12848	typeIV(+++)	31.6732	53.7259	60.7815	68.995	49.9415
MSTRG.12851	typeIV(+++)	9.49077	5.97314	5.35865	4.44946	8.31305
MSTRG.12869	typeIV(+++)	144.955	85.4386	68.5113	88.2642	107.551
MSTRG.12884	typeIV(+++)	8.99241	23.2355	25.5748	21.8814	16.889
MSTRG.12886	typeIV(+++)	306.733	518.048	563.652	684.187	177.488
MSTRG.12897	typeIV(+++)	32.6043	16.6064	14.6153	14.4834	27.6518
MSTRG.12908	typeIV(+++)	64.0408	44.4251	36.5051	29.9687	89.8452
MSTRG.12912	typeIV(+++)	29.5977	65.2018	72.8299	87.8838	44.9791
MSTRG.12916	typeIV(+++)	211.033	447.555	517.987	517.554	305.433
MSTRG.12921	typeIV(+++)	28.9151	16.1	11.4222	19.27	32.3846
MSTRG.12926	typeIV(+++)	15.6509	32.5419	32.0302	38.1645	16.1883
MSTRG.12929	typeIV(+++)	23.5107	15.0761	11.5106	9.12181	23.3212
MSTRG.12933	typeIV(+++)	45.154	102.826	107.705	100.079	49.1122
MSTRG.12944	typeIV(+++)	30.2134	16.2285	18.2049	13.9939	32.6324
MSTRG.12949	typeIV(+++)	29.4869	48.7816	58.0216	61.38	37.0078
MSTRG.12956	typeIV(+++)	20.3801	39.1523	42.6119	40.5934	28.5047
MSTRG.1297	typeIV(+++)	5.14747	16.7894	30.6556	17.0534	1.59985
MSTRG.12970	typeIV(+++)	22.2136	49.1325	46.5323	56.1113	17.7321
MSTRG.12980	typeIV(+++)	8.76896	16.8323	20.9385	17.7812	8.8861
MSTRG.12983	typeIV(+++)	28.7577	62.7508	102.245	80.154	46.2726
MSTRG.12995	typeIV(+++)	18.5325	29.3488	40.8795	47.9224	27.59
MSTRG.13002	typeIV(+++)	7.50935	26.2353	52.9381	58.0295	13.6272
MSTRG.13008	typeIV(+++)	506.43	1065.48	1172.88	1213.26	422.054
MSTRG.13019	typeIV(+++)	1.84658	21.2406	40.7004	21.1218	2.3338
MSTRG.1302	typeIV(+++)	16.9466	54.4215	42.8383	38.1286	13.8288
MSTRG.13020	typeIV(+++)	10.3759	5.0628	3.30325	3.94277	7.52652
MSTRG.13023	typeIV(+++)	27.8059	14.0171	13.2483	10.6076	27.1993
MSTRG.13039	typeIV(+++)	14.9014	8.62656	7.02324	7.01948	13.7065
MSTRG.13046	typeIV(+++)	19.8117	10.4833	8.30836	11.7707	17.0688
MSTRG.13058	typeIV(+++)	15.842	24.7435	22.7544	32.8802	11.5596
MSTRG.13066	typeIV(+++)	32.451	24.7656	16.0764	19.0416	32.0701
MSTRG.13079	typeIV(+++)	21.0708	52.1853	48.4013	57.8616	15.9224
MSTRG.13084	typeIV(+++)	2.23144	5.42604	5.4087	8.08384	6.29303
MSTRG.13091	typeIV(+++)	18.8213	8.71146	8.39113	8.88006	18.0266
MSTRG.13095	typeIV(+++)	14.9946	42.1007	38.8367	57.2875	12.4734
MSTRG.13099	typeIV(+++)	84.3161	151.243	131.725	178.729	84.846
MSTRG.13101	typeIV(+++)	63.7657	31.264	27.3015	30.3016	53.2758
MSTRG.13114	typeIV(+++)	10.3748	33.2638	17.256	22.6917	14.5497
MSTRG.13122	typeIV(+++)	91.5696	37.1429	43.517	29.6867	76.542
MSTRG.13136	typeIV(+++)	11.0818	30.7394	29.6091	25.4376	13.9924
MSTRG.13139	typeIV(+++)	5.19898	11.1644	11.8535	11.0087	10.5572
MSTRG.13168	typeIV(+++)	28.2834	9.36298	4.37073	8.24772	25.2181
MSTRG.1318	typeIV(+++)	20.6579	36.746	43.0992	38.3636	35.7496
MSTRG.13180	typeIV(+++)	28.0467	65.8825	71.2512	69.8361	43.3852
MSTRG.13191	typeIV(+++)	238.83	60.5822	16.911	53.8409	68.6062
MSTRG.13194	typeIV(+++)	29.0895	41.3775	49.6113	59.3061	32.8481
MSTRG.13199	typeIV(+++)	30.738	17.5717	14.7045	26.7678	70.2226
MSTRG.13210	typeIV(+++)	21.0397	13.8445	11.5451	10.0007	18.6043
MSTRG.13215	typeIV(+++)	31.7497	15.6707	16.781	15.7568	35.6478
MSTRG.13220	typeIV(+++)	21.017	43.8515	50.3389	53.4173	28.0462
MSTRG.13228	typeIV(+++)	16.2276	36.7467	44.8682	39.3598	34.4911
MSTRG.13261	typeIV(+++)	2.36921	4.53231	4.48717	6.23989	4.30845
MSTRG.13264	typeIV(+++)	9.19278	5.2365	2.57357	2.03517	9.03059
MSTRG.13290	typeIV(+++)	326.328	505.382	694.047	629.285	620.306
MSTRG.13302	typeIV(+++)	21.856	10.826	8.06862	10.5457	15.9362
MSTRG.13333	typeIV(+++)	20.0754	12.7721	10.6474	8.49956	27.9121
MSTRG.13335	typeIV(+++)	8.76803	22.7668	20.308	23.64	9.85941
MSTRG.13338	typeIV(+++)	113.687	272.389	308.646	348.235	89.2428
MSTRG.13339	typeIV(+++)	14.8139	30.0316	34.5277	36.7057	12.7823
MSTRG.13353	typeIV(+++)	5.16235	10.8465	13.0683	14.757	5.57282
MSTRG.13361	typeIV(+++)	17.3749	11.2335	7.80224	6.276	24.7751
MSTRG.13367	typeIV(+++)	6.97459	20.8559	31.2069	31.8342	2.97034
MSTRG.13370	typeIV(+++)	9.31142	20.4875	21.2422	19.565	15.3963
MSTRG.13379	typeIV(+++)	6.75014	2.09476	1.82144	2.52067	6.22318
MSTRG.13383	typeIV(+++)	16.3353	9.12878	9.49255	7.99789	7.79618
MSTRG.13391	typeIV(+++)	19.2747	9.11904	10.0571	10.7396	27.006
MSTRG.13398	typeIV(+++)	17.0629	47.6103	54.4201	53.104	25.9491
MSTRG.13402	typeIV(+++)	72.8794	154.282	191.88	196.631	104.207
MSTRG.13413	typeIV(+++)	54.6173	33.3441	25.3061	41.7897	56.4027
MSTRG.13414	typeIV(+++)	6.5882	1.41118	0.569701	2.95651	4.6031
MSTRG.13428	typeIV(+++)	49.2086	134.307	174.257	181.887	108.578
MSTRG.13462	typeIV(+++)	20.941	9.49336	6.06605	6.8703	19.2335
MSTRG.13467	typeIV(+++)	24.5938	11.9122	7.82304	4.15113	19.0535
MSTRG.13491	typeIV(+++)	91.9911	36.4541	38.1978	40.7087	110.142
MSTRG.1352	typeIV(+++)	3.30979	10.3335	13.5847	10.7691	4.04479
MSTRG.13537	typeIV(+++)	186.966	309.916	410.398	519.096	193.823
MSTRG.13577	typeIV(+++)	8.09049	26.906	20.6096	16.9689	25.4869
MSTRG.13581	typeIV(+++)	42.8753	29.3573	21.5472	18.6373	44.2049
MSTRG.13587	typeIV(+++)	8.83266	4.21964	2.72559	3.9208	9.82894
MSTRG.13595	typeIV(+++)	8.56966	5.55982	4.06737	5.61666	10.7323
MSTRG.13597	typeIV(+++)	25.4869	41.8596	41.7509	52.5925	24.3421
MSTRG.13598	typeIV(+++)	18.6628	12.1163	9.15624	13.5985	19.3734
MSTRG.13600	typeIV(+++)	11.9762	2.84744	2.29906	2.9165	17.5854
MSTRG.13606	typeIV(+++)	167.236	468.025	533.491	512.156	165.397
MSTRG.13611	typeIV(+++)	27.2073	13.9614	8.35009	7.58336	22.6691
MSTRG.13612	typeIV(+++)	16.2516	58.7561	53.7837	66.3941	16.1121
MSTRG.13614	typeIV(+++)	27.6363	54.6458	53.2204	67.3759	28.1148
MSTRG.13617	typeIV(+++)	117.592	56.9927	59.0564	62.1387	120.231
MSTRG.13635	typeIV(+++)	7.55505	24.6989	32.2298	25.0889	13.281
MSTRG.1364	typeIV(+++)	96.0235	178.157	189.703	211.463	101.388
MSTRG.13663	typeIV(+++)	51.2848	115.442	113.526	113.694	51.1351
MSTRG.13666	typeIV(+++)	18.419	38.4275	44.4207	52.2317	36.5989
MSTRG.13668	typeIV(+++)	22.3179	38.8014	47.2048	48.8829	29.2431
MSTRG.13684	typeIV(+++)	146.038	77.5965	60.8813	56.3701	108.151
MSTRG.13703	typeIV(+++)	2.89432	6.20137	5.16858	7.00372	4.73296
MSTRG.13705	typeIV(+++)	5.21866	22.2705	21.5135	25.4398	5.70773
MSTRG.13720	typeIV(+++)	73.093	187.773	184.738	201.065	62.9011
MSTRG.13723	typeIV(+++)	8.5711	5.09465	5.09976	3.59533	11.4753
MSTRG.1373	typeIV(+++)	58.8304	33.1869	25.4064	38.1374	56.3279
MSTRG.13736	typeIV(+++)	130.493	220.862	228.333	273.47	118.928
MSTRG.13751	typeIV(+++)	66.2865	111.861	114.086	147.425	52.9445
MSTRG.13763	typeIV(+++)	13.9309	8.46557	5.5595	3.88798	11.2753
MSTRG.13765	typeIV(+++)	51.9048	96.7138	111.891	113.688	66.2344
MSTRG.1377	typeIV(+++)	27.2986	105.558	156.652	176.214	43.8905
MSTRG.13770	typeIV(+++)	34.6492	24.8832	16.3199	24.6477	27.6253
MSTRG.13793	typeIV(+++)	17.9642	9.85164	6.84244	6.39169	17.5809
MSTRG.13800	typeIV(+++)	7.57773	21.8754	30.5994	43.0385	9.95813
MSTRG.13808	typeIV(+++)	169.616	67.0532	51.0445	46.8368	149.39
MSTRG.13821	typeIV(+++)	27.364	14.1971	13.7028	9.0043	28.6191
MSTRG.13845	typeIV(+++)	7.0686	3.05568	1.50773	0.995844	13.1568
MSTRG.13848	typeIV(+++)	4.71365	11.2071	12.6934	9.91364	5.72717
MSTRG.13857	typeIV(+++)	35.2346	107.1	151.315	134.502	65.1714
MSTRG.13860	typeIV(+++)	7.57597	16.0339	19.8321	27.0643	14.0656
MSTRG.13871	typeIV(+++)	14.5827	5.0249	0.676194	5.61466	7.86752
MSTRG.13873	typeIV(+++)	13.6797	8.36769	6.75618	8.33352	15.0001
MSTRG.13900	typeIV(+++)	53.6557	41.9038	38.3147	26.1662	52.6329
MSTRG.13911	typeIV(+++)	3.23356	9.83893	21.061	20.8369	3.94078
MSTRG.13937	typeIV(+++)	298.663	3300.43	3701.4	3847.89	203.696
MSTRG.13955	typeIV(+++)	86.8417	219.272	227.851	290.416	91.1031
MSTRG.13986	typeIV(+++)	4.16865	5.8302	9.41475	7.05736	7.2689
MSTRG.13996	typeIV(+++)	12.138	28.6187	19.7629	26.1554	9.12069
MSTRG.13999	typeIV(+++)	47.7522	23.2019	20.7727	18.1434	34.9132
MSTRG.14005	typeIV(+++)	102.621	39.5987	41.1609	36.7833	62.7364
MSTRG.14037	typeIV(+++)	12.9295	7.28573	7.92779	5.86491	11.162
MSTRG.14044	typeIV(+++)	1.4698	5.57108	4.83893	5.09314	0.792971
MSTRG.14046	typeIV(+++)	25.7392	5.83388	5.7557	8.86959	27.9977
MSTRG.14050	typeIV(+++)	3.97876	23.885	16.9064	21.631	5.77874
MSTRG.14051	typeIV(+++)	12.1659	9.30352	5.91837	9.80481	9.60071
MSTRG.14052	typeIV(+++)	10.1068	30.5463	48.3959	32.6888	14.05
MSTRG.14055	typeIV(+++)	5.43944	19.5266	25.2544	9.86536	16.3773
MSTRG.14057	typeIV(+++)	28.3147	8.17798	14.3619	14.4095	28.8256
MSTRG.14061	typeIV(+++)	355.183	137.289	160.161	45.3914	248.03
MSTRG.14066	typeIV(+++)	22.902	49.2402	57.266	73.4442	32.8363
MSTRG.14069	typeIV(+++)	15.2251	10.652	1.6417	6.69275	28.7812
MSTRG.14086	typeIV(+++)	1.74249	6.41168	9.15907	4.68429	3.34627
MSTRG.1410	typeIV(+++)	6.88415	18.2049	17.7023	16.9749	11.3257
MSTRG.14104	typeIV(+++)	10.3301	29.7431	38.7086	20.4602	6.49152
MSTRG.14111	typeIV(+++)	25.9636	49.1255	56.9265	33.1986	22.5925
MSTRG.14116	typeIV(+++)	8.89563	29.8325	45.5104	43.3466	12.7538
MSTRG.1412	typeIV(+++)	12.0183	24.3752	26.0447	26.4271	20.0689
MSTRG.14142	typeIV(+++)	8.48035	24.6186	25.42	29.5139	11.8114
MSTRG.14156	typeIV(+++)	59.3023	116.913	123.253	162.613	86.6776
MSTRG.14159	typeIV(+++)	13.9044	9.6283	7.91859	6.41807	20.6177
MSTRG.14163	typeIV(+++)	61.2879	237.655	242.489	208.096	63.1807
MSTRG.14165	typeIV(+++)	119.186	22.3085	23.8972	18.9978	40.3621
MSTRG.14182	typeIV(+++)	13.7577	40.2108	56.6499	33.7916	31.6273
MSTRG.1421	typeIV(+++)	7.51991	3.72485	4.18433	2.17149	7.2689
MSTRG.14226	typeIV(+++)	37.904	19.4016	14.0657	13.4638	19.6275
MSTRG.14248	typeIV(+++)	41.4139	66.1473	91.2099	95.7041	47.6664
MSTRG.14249	typeIV(+++)	25.5354	18.1508	15.1908	9.22037	28.3735
MSTRG.14272	typeIV(+++)	2.28959	4.66377	5.45349	6.31194	2.57627
MSTRG.14283	typeIV(+++)	16.3925	30.8046	51.7177	59.7311	27.1282
MSTRG.14289	typeIV(+++)	26.5442	10.4588	9.00751	10.3507	38.989
MSTRG.14292	typeIV(+++)	64.3343	120.303	133.133	142.502	93.5028
MSTRG.14297	typeIV(+++)	4.58255	18.5847	23.2146	25.8385	3.70205
MSTRG.14299	typeIV(+++)	32.9268	56.2141	65.0212	71.8753	37.7493
MSTRG.143	typeIV(+++)	10.4791	17.055	30.7404	19.471	22.6683
MSTRG.14309	typeIV(+++)	52.7966	259.697	227.665	300.706	114.768
MSTRG.14327	typeIV(+++)	12.4782	34.595	53.3277	41.6365	17.0805
MSTRG.1434	typeIV(+++)	34.127	80.6013	98.4656	105.985	54.9459
MSTRG.14342	typeIV(+++)	31.0068	27.5292	15.0721	20.4369	38.707
MSTRG.14346	typeIV(+++)	23.1996	49.5293	54.2798	44.6805	25.4775
MSTRG.14354	typeIV(+++)	6.09558	18.9787	19.1932	17.3505	6.30319
MSTRG.14357	typeIV(+++)	31.2088	62.6908	64.3964	70.7489	32.4016
MSTRG.14368	typeIV(+++)	29.819	47.4893	53.4966	64.0892	45.1817
MSTRG.14371	typeIV(+++)	8.41636	15.8702	24.2899	20.1697	9.7075
MSTRG.14372	typeIV(+++)	29.6751	8.1098	19.6439	4.53082	31.7439
MSTRG.14378	typeIV(+++)	154.724	88.4085	73.5452	52.5997	146.212
MSTRG.14392	typeIV(+++)	3.22039	7.75828	6.16656	7.04851	5.60058
MSTRG.14394	typeIV(+++)	11.6718	20.7315	21.7671	24.3526	15.3189
MSTRG.14401	typeIV(+++)	9.01556	19.0118	23.1167	22.0615	12.5731
MSTRG.14402	typeIV(+++)	46.8006	332.629	253.443	209.429	50.345
MSTRG.14407	typeIV(+++)	64.5841	30.5585	27.8583	37.7311	69.6608
MSTRG.14426	typeIV(+++)	73.1318	37.1196	25.835	37.3713	65.6579
MSTRG.14429	typeIV(+++)	4.57795	8.6169	10.0903	12.5843	7.8898
MSTRG.14437	typeIV(+++)	7.56178	15.3391	17.6654	12.9542	9.12255
MSTRG.14445	typeIV(+++)	5.21042	11.1041	15.9389	14.4753	7.11238
MSTRG.14463	typeIV(+++)	4.71456	1.86822	2.81572	2.4354	8.32024
MSTRG.14466	typeIV(+++)	20.3918	48.5057	67.3945	69.116	26.9952
MSTRG.14467	typeIV(+++)	18.7118	39.7474	58.3038	53.9927	32.7195
MSTRG.14486	typeIV(+++)	5.33076	4.63697	2.28797	3.23825	6.72235
MSTRG.14505	typeIV(+++)	36.5496	11.395	4.70054	11.6614	24.5664
MSTRG.14509	typeIV(+++)	3.84632	13.4678	12.4477	14.9751	6.44601
MSTRG.14513	typeIV(+++)	20.0793	63.3195	89.6456	77.6101	35.4841
MSTRG.14515	typeIV(+++)	1.45158	13.0196	15.2475	12.4341	3.72674
MSTRG.1452	typeIV(+++)	91.8299	178.947	204.565	198.073	85.7588
MSTRG.14523	typeIV(+++)	88.8553	44.9631	28.4244	55.3481	73.493
MSTRG.14526	typeIV(+++)	10.2024	24.4585	23.9986	27.6031	14.9803
MSTRG.14530	typeIV(+++)	30.6274	17.3579	18.2542	14.8776	26.5511
MSTRG.14531	typeIV(+++)	38.1006	13.1133	17.2948	18.0135	37.936
MSTRG.14533	typeIV(+++)	210.47	95.9269	78.2434	88.026	190.606
MSTRG.14536	typeIV(+++)	77.1134	112.271	170.54	181.558	100.005
MSTRG.14543	typeIV(+++)	4.60143	10.737	10.651	11.5072	4.81389
MSTRG.14547	typeIV(+++)	34.7426	107.967	127.723	128.677	42.1249
MSTRG.14568	typeIV(+++)	14.7629	32.0741	42.1379	41.6448	27.8231
MSTRG.1458	typeIV(+++)	4.27198	13.0218	16.4719	26.5541	9.51458
MSTRG.14580	typeIV(+++)	57.1934	121.663	119.566	116.288	59.2591
MSTRG.14583	typeIV(+++)	20.5194	12.084	8.51849	4.69936	34.1765
MSTRG.1459	typeIV(+++)	4.33066	11.9173	20.3563	16.867	9.4539
MSTRG.146	typeIV(+++)	6.52421	11.7147	17.83	15.5722	8.5033
MSTRG.14602	typeIV(+++)	48.959	29.9306	18.6546	14.4	109.32
MSTRG.14603	typeIV(+++)	15.8753	33.5518	35.5598	36.5138	22.4723
MSTRG.14614	typeIV(+++)	22.859	33.3129	49.9213	42.8807	30.785
MSTRG.1462	typeIV(+++)	37.4226	18.7067	20.2051	16.5671	26.4388
MSTRG.14627	typeIV(+++)	7.97189	22.5102	31.4567	35.256	10.4364
MSTRG.14631	typeIV(+++)	11.6211	24.6533	31.3279	26.417	15.7986
MSTRG.14632	typeIV(+++)	144.103	216.564	265.758	335.937	129.591
MSTRG.14633	typeIV(+++)	19.2401	7.95719	5.57592	8.58999	15.8556
MSTRG.14646	typeIV(+++)	8.9024	17.4614	19.9154	20.1038	13.354
MSTRG.14659	typeIV(+++)	22.9206	42.6218	58.5133	57.424	38.3207
MSTRG.14660	typeIV(+++)	17.4054	61.8488	60.4236	65.4981	15.9262
MSTRG.14662	typeIV(+++)	10.1576	22.7779	21.5375	18.9214	10.567
MSTRG.1467	typeIV(+++)	248.164	890.489	1229.57	1195.03	423.518
MSTRG.14670	typeIV(+++)	1.83279	6.61425	6.42247	9.27442	2.03058
MSTRG.14679	typeIV(+++)	13.5042	46.0194	40.784	38.3011	21.9879
MSTRG.14691	typeIV(+++)	653.402	1572.75	1522.61	1204.14	740.917
MSTRG.14695	typeIV(+++)	6.53622	23.0422	34.6712	46.4306	8.6358
MSTRG.14698	typeIV(+++)	635.724	1723.46	1789.5	1880.32	406.934
MSTRG.14704	typeIV(+++)	17.8331	6.55927	4.40763	8.06549	16.9285
MSTRG.14705	typeIV(+++)	3.81192	7.73091	8.25158	8.56444	7.72471
MSTRG.14713	typeIV(+++)	10.377	17.5471	28.4308	25.6799	15.2939
MSTRG.14721	typeIV(+++)	11.8377	19.4424	36.2135	33.4486	20.9384
MSTRG.14724	typeIV(+++)	27.2418	40.1031	49.8672	61.1979	29.1855
MSTRG.14725	typeIV(+++)	13.1173	4.40356	2.09146	2.84611	11.7615
MSTRG.1473	typeIV(+++)	42.6822	70.1136	109.872	96.6829	106.427
MSTRG.14741	typeIV(+++)	3.01598	10.0305	10.1091	10.6117	2.78456
MSTRG.14742	typeIV(+++)	7.27975	3.68975	5.23608	2.49867	6.76909
MSTRG.14748	typeIV(+++)	127.971	56.0956	60.8742	76.9013	112.154
MSTRG.14753	typeIV(+++)	8.19986	6.40018	3.88673	6.23452	6.85183
MSTRG.14757	typeIV(+++)	28.3782	5.57196	4.58067	4.41475	28.1358
MSTRG.14772	typeIV(+++)	332.268	1242.66	1830.48	1670.06	245.438
MSTRG.148	typeIV(+++)	16.0221	8.29702	6.60203	9.06929	37.9024
MSTRG.14804	typeIV(+++)	23.9626	37.3222	51.557	40.4944	18.6613
MSTRG.14806	typeIV(+++)	21.0783	31.9869	56.03	36.1549	22.1218
MSTRG.14815	typeIV(+++)	48.7624	149.462	192.873	214.373	57.3048
MSTRG.1482	typeIV(+++)	15.7205	12.1581	6.82286	9.32921	23.179
MSTRG.14820	typeIV(+++)	3.7619	9.6068	11.5012	12.9552	4.92737
MSTRG.14821	typeIV(+++)	28.9351	45.0122	52.706	66.0047	21.1906
MSTRG.14822	typeIV(+++)	53.4931	26.1371	24.4815	22.2418	41.1712
MSTRG.14828	typeIV(+++)	57.498	127.203	118.981	130.624	48.7749
MSTRG.14834	typeIV(+++)	3.66456	7.2065	5.13322	8.96048	3.50658
MSTRG.14848	typeIV(+++)	10.06	20.2168	24.8298	20.6807	15.1581
MSTRG.14860	typeIV(+++)	27.1097	14.1137	12.1926	19.6981	21.4571
MSTRG.14861	typeIV(+++)	25.8337	23.3651	10.7531	19.4151	17.6837
MSTRG.14875	typeIV(+++)	26.581	13.9709	16.5005	10.379	26.736
MSTRG.14883	typeIV(+++)	3.27726	6.49332	12.8157	10.732	6.21295
MSTRG.14896	typeIV(+++)	40.3927	97.0656	96.6238	98.5865	40.6617
MSTRG.14897	typeIV(+++)	25.2802	56.1828	70.1199	65.0113	27.7316
MSTRG.149	typeIV(+++)	3.75372	9.5623	13.7257	17.9561	6.09961
MSTRG.14901	typeIV(+++)	22.5512	14.7254	8.37687	13.278	31.4247
MSTRG.14907	typeIV(+++)	44.3753	120.217	129.651	135.268	57.9053
MSTRG.14915	typeIV(+++)	4.35158	7.95869	10.2101	6.22495	4.4998
MSTRG.14917	typeIV(+++)	18.0964	9.24049	3.31595	6.50095	10.5979
MSTRG.14919	typeIV(+++)	2.16635	138.124	163.423	72.5523	51.8941
MSTRG.14921	typeIV(+++)	5.11371	12.0102	13.3017	10.0384	5.98473
MSTRG.1495	typeIV(+++)	104.377	197.664	229.509	240.674	149.245
MSTRG.14964	typeIV(+++)	3.46986	8.41101	9.20802	11.2666	4.9786
MSTRG.1498	typeIV(+++)	57.8754	29.9541	38.6526	22.0357	69.006
MSTRG.14985	typeIV(+++)	14.6845	9.84522	5.37853	7.38856	11.3502
MSTRG.1499	typeIV(+++)	33.27	20.1939	11.3598	12.5955	58.5839
MSTRG.14990	typeIV(+++)	7.00451	19.6362	25.3313	20.7027	11.8428
MSTRG.15001	typeIV(+++)	106.32	58.3713	42.1145	64.5646	104.012
MSTRG.1501	typeIV(+++)	100.623	191.189	190.215	214.43	112.91
MSTRG.15038	typeIV(+++)	8.41555	16.5479	22.056	19.0989	16.7778
MSTRG.15042	typeIV(+++)	48.0088	78.3471	120.565	121.486	102.283
MSTRG.15045	typeIV(+++)	28.8114	110.471	46.9213	123.007	20.3893
MSTRG.15059	typeIV(+++)	34.9643	82.9958	109.757	120.58	47.4424
MSTRG.15061	typeIV(+++)	49.9389	107.73	110.538	106.462	60.8005
MSTRG.15070	typeIV(+++)	6.68614	3.60146	3.10478	1.9229	4.52312
MSTRG.15072	typeIV(+++)	25.0331	10.3695	6.65193	10.7817	32.3039
MSTRG.15077	typeIV(+++)	23.4707	51.4757	47.4743	61.4191	25.0664
MSTRG.15082	typeIV(+++)	17.538	71.6687	88.2605	90.6006	18.702
MSTRG.15083	typeIV(+++)	13.5556	29.6821	30.4699	23.6888	13.5259
MSTRG.15087	typeIV(+++)	3.97039	12.2215	13.0082	19.5785	6.02468
MSTRG.15088	typeIV(+++)	8.29571	3.84684	4.5178	3.12607	7.30064
MSTRG.15089	typeIV(+++)	15.6272	52.4809	43.6166	38.9391	14.9085
MSTRG.15092	typeIV(+++)	168.985	307.108	399.381	432.364	226.425
MSTRG.15094	typeIV(+++)	22.3141	6.31203	7.78466	6.59985	24.9681
MSTRG.151	typeIV(+++)	20.5788	10.6365	9.49459	13.2715	17.2088
MSTRG.1510	typeIV(+++)	13.5511	35.2973	42.9828	45.8556	19.6901
MSTRG.15100	typeIV(+++)	54.065	89.9978	124.081	113.23	85.119
MSTRG.15105	typeIV(+++)	21.0181	56.9327	74.6149	74.6782	47.1157
MSTRG.15111	typeIV(+++)	101.873	47.067	31.1586	29.4345	93.3437
MSTRG.15114	typeIV(+++)	9.68691	46.6046	60.5673	45.0786	21.9027
MSTRG.15133	typeIV(+++)	6.2366	13.6863	8.25102	10.9233	5.79596
MSTRG.15134	typeIV(+++)	18.8125	6.20756	6.41049	3.67741	11.1065
MSTRG.15148	typeIV(+++)	87.9133	150.791	257.882	231.555	116.607
MSTRG.15155	typeIV(+++)	56.6367	30.1884	32.1356	16.5658	70.9663
MSTRG.15157	typeIV(+++)	19.7161	7.7259	3.43622	8.20297	16.925
MSTRG.15176	typeIV(+++)	49.0134	23.7341	30.9073	37.0462	54.3636
MSTRG.15185	typeIV(+++)	1.29273	4.69577	5.5148	3.43434	3.03
MSTRG.15211	typeIV(+++)	43.3469	96.0669	110.81	125.805	50.4182
MSTRG.15219	typeIV(+++)	12.1143	6.19091	7.02574	4.56938	16.8963
MSTRG.15224	typeIV(+++)	20.9697	37.9747	50.8095	53.8547	24.8414
MSTRG.15236	typeIV(+++)	16.5624	38.3339	42.6099	38.9059	14.5378
MSTRG.15238	typeIV(+++)	70.556	42.478	49.3928	28.8444	86.9828
MSTRG.15241	typeIV(+++)	60.4977	140.773	177.977	190.671	76.7444
MSTRG.15246	typeIV(+++)	16.2061	7.75737	3.90338	5.93828	14.4598
MSTRG.15262	typeIV(+++)	11.1732	56.0268	71.0674	66.9822	11.4772
MSTRG.15265	typeIV(+++)	3.96862	8.37594	16.5272	13.3273	7.6723
MSTRG.15266	typeIV(+++)	18.0339	11.7285	10.9594	7.06689	33.2424
MSTRG.15275	typeIV(+++)	32.6465	58.5231	70.2982	69.8661	30.8649
MSTRG.15279	typeIV(+++)	3.73949	8.93457	8.68012	11.4442	5.00417
MSTRG.1528	typeIV(+++)	16.5853	66.9385	59.7536	45.9267	16.1523
MSTRG.15288	typeIV(+++)	68.7609	135.841	142.168	141.683	103.073
MSTRG.15300	typeIV(+++)	7.25262	17.1838	30.7153	24.4667	26.9874
MSTRG.15314	typeIV(+++)	106.465	217.557	215.414	249.018	93.4346
MSTRG.15320	typeIV(+++)	60.5589	99.4775	121.362	133.602	67.7914
MSTRG.15358	typeIV(+++)	2.17748	4.6637	4.17376	5.94065	2.45188
MSTRG.15368	typeIV(+++)	2.02685	3.96739	6.9447	5.84932	2.92469
MSTRG.1540	typeIV(+++)	24.4421	43.3524	62.6516	50.9032	41.0084
MSTRG.15407	typeIV(+++)	11.5858	8.13393	5.65758	4.50207	13.0405
MSTRG.15411	typeIV(+++)	23.9324	7.43796	6.41088	5.62157	24.0134
MSTRG.15423	typeIV(+++)	18.5791	51.9638	46.7963	62.1354	31.4749
MSTRG.15428	typeIV(+++)	16.6568	50.503	77.3779	85.8078	22.1895
MSTRG.15431	typeIV(+++)	65.643	136.184	165.537	155.743	154.113
MSTRG.1544	typeIV(+++)	77.2003	49.2617	38.1402	36.9816	64.2267
MSTRG.15451	typeIV(+++)	10.7874	1.84708	3.83492	4.57001	8.40055
MSTRG.15464	typeIV(+++)	11.005	4.03786	3.33267	7.51964	9.8344
MSTRG.15480	typeIV(+++)	18.376	51.9389	53.0702	39.1986	33.1335
MSTRG.15482	typeIV(+++)	4.51895	0.663224	1.07099	0.926332	5.71128
MSTRG.15489	typeIV(+++)	6.75276	12.3798	14.9831	20.4485	9.3906
MSTRG.15494	typeIV(+++)	1.67196	4.63777	6.4193	4.25672	5.87826
MSTRG.1550	typeIV(+++)	73.1269	145.672	124.823	147.575	79.4545
MSTRG.15516	typeIV(+++)	43.9425	72.4631	61.5286	97.0033	51.5873
MSTRG.15538	typeIV(+++)	2.88628	24.4495	28.1695	31.0523	3.69463
MSTRG.1554	typeIV(+++)	22.6645	44.3691	41.771	47.0608	31.0538
MSTRG.15540	typeIV(+++)	1.89735	5.37672	6.13449	7.08655	3.78531
MSTRG.15552	typeIV(+++)	2.95033	14.0294	10.6982	9.4709	4.27114
MSTRG.15580	typeIV(+++)	89.9438	191.874	194.204	168.889	71.8951
MSTRG.15585	typeIV(+++)	9.92547	4.2416	2.54259	2.31586	7.59702
MSTRG.1559	typeIV(+++)	18.1079	33.3151	40.6934	51.5426	22.7371
MSTRG.15618	typeIV(+++)	34.9031	58.9153	58.9377	73.5938	40.8813
MSTRG.15629	typeIV(+++)	38.2071	19.1923	19.0218	17.544	37.1694
MSTRG.1563	typeIV(+++)	47.3692	30.6237	24.8732	19.6606	71.6478
MSTRG.1564	typeIV(+++)	34.6834	70.2952	66.4412	51.1931	65.3636
MSTRG.15641	typeIV(+++)	99.9295	46.6951	46.4605	39.786	143.049
MSTRG.15646	typeIV(+++)	36.2511	118.348	131.417	112.145	50.3688
MSTRG.15657	typeIV(+++)	766.948	402.486	295.36	277.698	564.372
MSTRG.15665	typeIV(+++)	19.6929	8.43852	8.44256	8.38761	28.0019
MSTRG.15668	typeIV(+++)	15.6578	6.78415	3.56527	5.29837	17.8686
MSTRG.1567	typeIV(+++)	22.3025	54.0365	63.9911	77.8356	27.7515
MSTRG.15670	typeIV(+++)	122.859	47.5748	77.6786	55.3736	98.49
MSTRG.15672	typeIV(+++)	31.3554	3.28407	9.40518	5.1972	23.0109
MSTRG.15674	typeIV(+++)	8.92379	2.08011	3.0791	1.45266	5.15667
MSTRG.15682	typeIV(+++)	29.8137	76.4321	67.1255	82.209	25.5252
MSTRG.15684	typeIV(+++)	4.46419	2.87463	1.82507	2.38843	6.07805
MSTRG.15685	typeIV(+++)	51.3221	32.4323	23.3853	29.0348	47.9853
MSTRG.15688	typeIV(+++)	329.8	131.379	188.537	116.823	410.569
MSTRG.15692	typeIV(+++)	11.5519	20.9241	30.3072	37.2023	14.7574
MSTRG.1570	typeIV(+++)	29.4369	19.5986	16.714	12.632	30.5502
MSTRG.15714	typeIV(+++)	73.0728	29.3759	27.8598	38.2943	89.4329
MSTRG.15716	typeIV(+++)	49.2922	113.551	105.85	99.1659	39.8458
MSTRG.15720	typeIV(+++)	17.2707	28.4705	30.3438	34.63	16.8519
MSTRG.15721	typeIV(+++)	8.86964	20.3515	24.8937	25.5814	12.7106
MSTRG.15733	typeIV(+++)	3.04335	9.61012	13.9972	21.4761	6.68739
MSTRG.15734	typeIV(+++)	19.2817	43.1245	44.8968	42.893	41.5044
MSTRG.15749	typeIV(+++)	2.49727	6.3844	5.4985	7.04455	5.66446
MSTRG.15753	typeIV(+++)	33.6928	23.9344	15.5818	19.9539	33.5172
MSTRG.15761	typeIV(+++)	9.77863	3.0844	2.58985	4.09701	11.1089
MSTRG.15769	typeIV(+++)	6.43224	25.9207	33.8348	31.4973	9.46967
MSTRG.15775	typeIV(+++)	254.21	153.397	108.862	109.041	184.399
MSTRG.15780	typeIV(+++)	84.2952	54.6485	33.1706	35.4366	69.4012
MSTRG.15781	typeIV(+++)	7.4703	15.7381	18.8054	15.0569	27.5137
MSTRG.15798	typeIV(+++)	238.38	133.646	101.99	85.3936	233.892
MSTRG.1580	typeIV(+++)	8.50654	5.17361	5.97158	4.17173	10.0767
MSTRG.15802	typeIV(+++)	43.2736	81.0838	93.8748	102.924	43.5853
MSTRG.15818	typeIV(+++)	18.8777	28.3538	37.3435	47.3213	27.7067
MSTRG.15839	typeIV(+++)	15.4374	8.22221	6.5502	6.43106	14.6759
MSTRG.15840	typeIV(+++)	112.058	203.84	248.069	293.815	120.445
MSTRG.15842	typeIV(+++)	1.78708	7.70642	11.0992	8.26182	2.60887
MSTRG.15849	typeIV(+++)	8.24035	31.9372	40.6985	40.8093	12.9688
MSTRG.15850	typeIV(+++)	4.68897	12.3165	20.1468	17.7739	7.81767
MSTRG.15853	typeIV(+++)	100.734	18.4757	29.8778	10.9732	85.8626
MSTRG.15870	typeIV(+++)	23.223	10.5003	13.0005	15.1443	30.6932
MSTRG.15877	typeIV(+++)	4.38887	9.65487	10.4976	8.78762	8.07559
MSTRG.15886	typeIV(+++)	19.5973	47.1492	58.9694	54.2325	36.9109
MSTRG.15892	typeIV(+++)	8.14025	24.8788	26.8389	24.8004	10.0498
MSTRG.15906	typeIV(+++)	60.6628	34.5149	26.5716	45.0821	55.9538
MSTRG.15913	typeIV(+++)	29.3249	44.3514	73.6005	58.8623	59.2323
MSTRG.1592	typeIV(+++)	17.329	28.4467	35.3881	31.8843	18.0567
MSTRG.1593	typeIV(+++)	47.274	186.715	232.885	262.863	51.4568
MSTRG.15949	typeIV(+++)	22.7931	98.8197	112.814	134.717	58.8311
MSTRG.15956	typeIV(+++)	8.36635	20.0325	21.9908	23.7074	10.6774
MSTRG.15964	typeIV(+++)	17.1315	7.07146	7.35902	9.08664	23.0873
MSTRG.15966	typeIV(+++)	429.934	272.108	231.656	193.892	417.413
MSTRG.15988	typeIV(+++)	4.38945	2.50366	1.84417	3.23923	6.05194
MSTRG.15989	typeIV(+++)	6.15918	1.76707	1.63377	2.21901	5.57048
MSTRG.15991	typeIV(+++)	26.3475	9.49147	9.57941	9.27979	21.3625
MSTRG.15996	typeIV(+++)	34.0297	18.2297	14.1698	13.8737	32.3106
MSTRG.160	typeIV(+++)	93.654	216.22	221.769	175.399	130.743
MSTRG.1600	typeIV(+++)	74.9071	58.6815	32.2847	41.4247	88.3012
MSTRG.16003	typeIV(+++)	39.1248	185.427	158.535	194.41	59.6767
MSTRG.1601	typeIV(+++)	21.0105	46.7053	65.0368	69.7717	29.6746
MSTRG.16019	typeIV(+++)	20.1476	35.6777	41.8472	36.7727	24.068
MSTRG.16034	typeIV(+++)	11.3704	23.6087	24.087	27.5865	19.8109
MSTRG.1605	typeIV(+++)	108.403	189.446	269.246	253.617	178.019
MSTRG.16054	typeIV(+++)	3.26173	6.46256	7.90598	4.10287	4.44599
MSTRG.16094	typeIV(+++)	103.816	254.088	216.774	200.831	68.9245
MSTRG.16102	typeIV(+++)	36.7871	60.8924	106.106	99.2786	68.3769
MSTRG.16105	typeIV(+++)	18.5128	7.33597	5.26502	5.80619	14.0384
MSTRG.16106	typeIV(+++)	18.8907	73.41	57.4132	39.905	11.4755
MSTRG.1611	typeIV(+++)	7.6377	18.932	26.0557	24.3759	15.6515
MSTRG.16111	typeIV(+++)	26.7723	70.3323	79.7725	81.2287	29.6121
MSTRG.16112	typeIV(+++)	15.9844	29.5281	34.0573	31.2757	23.3241
MSTRG.16113	typeIV(+++)	52.677	26.9954	22.273	22.567	51.8434
MSTRG.16114	typeIV(+++)	23.063	91.6439	99.8095	114.154	34.7528
MSTRG.16121	typeIV(+++)	31.1306	82.8856	80.0462	95.0132	51.7871
MSTRG.16122	typeIV(+++)	10.1315	4.54304	2.95723	3.50222	8.74889
MSTRG.16127	typeIV(+++)	67.4333	177.422	239.531	193.092	131.009
MSTRG.16128	typeIV(+++)	15.4621	82.5069	94.5594	80.4055	20.5943
MSTRG.1614	typeIV(+++)	21.6306	47.788	50.9327	52.3005	19.7359
MSTRG.16144	typeIV(+++)	28.9633	45.6802	59.5676	64.7518	49.1409
MSTRG.16148	typeIV(+++)	18.7804	9.83416	7.08866	9.65067	15.3135
MSTRG.16150	typeIV(+++)	9.97951	19.2262	21.3397	23.3701	13.8456
MSTRG.16153	typeIV(+++)	27.1678	57.1926	66.1373	76.0514	27.6351
MSTRG.16155	typeIV(+++)	78.4491	180.708	180.245	192.681	96.0151
MSTRG.16168	typeIV(+++)	2.3845	13.7803	14.9466	15.9518	3.81284
MSTRG.16169	typeIV(+++)	35.1521	17.726	14.3076	17.4091	60.8424
MSTRG.16170	typeIV(+++)	3.59963	8.64217	7.8951	6.24972	3.91636
MSTRG.16171	typeIV(+++)	166.54	70.8541	70.6159	93.3828	135.22
MSTRG.1618	typeIV(+++)	16.919	70.4126	103.686	109.748	26.1417
MSTRG.16185	typeIV(+++)	284.579	96.2786	81.4871	58.8085	387.118
MSTRG.16195	typeIV(+++)	90.2745	302.148	335.068	305.995	144.507
MSTRG.16202	typeIV(+++)	11.8544	24.3194	25.1792	22.0539	17.6147
MSTRG.16237	typeIV(+++)	14.4606	8.15766	7.92533	6.44727	14.7455
MSTRG.16245	typeIV(+++)	4.57041	18.7254	27.5333	23.9709	9.46244
MSTRG.16258	typeIV(+++)	2.9459	6.31747	3.62231	4.94893	2.54451
MSTRG.16259	typeIV(+++)	10.7053	23.8307	18.5694	25.4736	12.0997
MSTRG.16266	typeIV(+++)	61.6592	157.399	180.446	224.264	64.8657
MSTRG.16301	typeIV(+++)	22.9871	9.25173	6.78896	9.31636	24.1131
MSTRG.16308	typeIV(+++)	11.783	22.7719	16.1717	26.2999	14.6811
MSTRG.1631	typeIV(+++)	30.0982	18.8703	14.6492	18.3084	29.7341
MSTRG.16312	typeIV(+++)	5.63759	14.1619	27.7004	13.5953	8.95261
MSTRG.16331	typeIV(+++)	21.2467	9.50641	8.16662	7.18874	27.0623
MSTRG.16352	typeIV(+++)	5.67291	12.3327	27.0576	17.9665	18.739
MSTRG.1636	typeIV(+++)	41.7138	28.4224	16.0635	26.0287	33.4144
MSTRG.16361	typeIV(+++)	29.7388	20.879	16.2279	14.7244	26.5445
MSTRG.16367	typeIV(+++)	173.34	373.589	498.307	470.767	303.855
MSTRG.16372	typeIV(+++)	96.3902	45.3874	48.4002	58.7377	102.498
MSTRG.16376	typeIV(+++)	18.7652	7.8214	6.22357	6.96617	19.8776
MSTRG.16378	typeIV(+++)	53.3563	93.9771	115.391	97.9515	93.0324
MSTRG.16393	typeIV(+++)	56.9008	36.5194	28.1663	48.7248	49.7756
MSTRG.16416	typeIV(+++)	1.89097	48.11	71.2687	67.521	2.77108
MSTRG.16420	typeIV(+++)	3.18	8.87534	13.3934	9.75164	5.07835
MSTRG.16422	typeIV(+++)	31.022	66.8704	113.493	119.237	40.7513
MSTRG.16426	typeIV(+++)	21.9398	43.8379	28.0619	62.7548	29.4584
MSTRG.16431	typeIV(+++)	3.90257	2.48537	1.58556	1.33711	5.95716
MSTRG.16438	typeIV(+++)	81.8901	139.129	149.954	179.684	98.5702
MSTRG.16439	typeIV(+++)	11.1982	25.219	22.5634	22.3478	13.1141
MSTRG.16443	typeIV(+++)	2.78755	0.893435	0.78695	1.63358	9.58006
MSTRG.16444	typeIV(+++)	33.3345	13.3142	13.6509	13.5943	37.8968
MSTRG.1646	typeIV(+++)	108.207	222.032	244.151	211.011	88.9928
MSTRG.16482	typeIV(+++)	30.6283	19.4948	13.2877	19.1405	28.6568
MSTRG.16519	typeIV(+++)	28.2746	40.7465	44.7814	57.3098	26.2838
MSTRG.16531	typeIV(+++)	28.9181	49.2085	64.4521	61.0387	27.3072
MSTRG.1655	typeIV(+++)	12.6812	23.3332	25.6564	20.3949	16.5467
MSTRG.16554	typeIV(+++)	84.6385	29.7504	26.9482	31.7565	84.5022
MSTRG.16562	typeIV(+++)	3.86262	6.01316	8.35665	9.89512	4.90713
MSTRG.16567	typeIV(+++)	71.3686	37.3738	32.6857	26.5025	79.8048
MSTRG.16586	typeIV(+++)	11.7277	19.6949	18.6582	23.7913	13.3258
MSTRG.16599	typeIV(+++)	45.9724	21.2407	23.9327	24.2283	48.8409
MSTRG.16601	typeIV(+++)	1.41504	4.6861	4.44117	5.01234	3.42814
MSTRG.16612	typeIV(+++)	51.4052	106.274	102.078	102.767	50.036
MSTRG.16614	typeIV(+++)	1554.79	1105.34	875.593	675.495	1935.35
MSTRG.16626	typeIV(+++)	9.30014	19.808	18.5355	19.5259	13.7596
MSTRG.16628	typeIV(+++)	27.0793	72.554	112.98	107.286	44.9207
MSTRG.16650	typeIV(+++)	7.99388	24.2578	26.8983	30.8664	11.0364
MSTRG.16660	typeIV(+++)	9.03932	5.89438	3.90498	8.23275	10.2938
MSTRG.16685	typeIV(+++)	6.67406	18.0869	18.7311	17.3665	6.60412
MSTRG.16690	typeIV(+++)	34.2989	8.82988	3.30802	13.2762	27.5667
MSTRG.16694	typeIV(+++)	7.53836	19.8491	26.8694	19.3241	13.744
MSTRG.16698	typeIV(+++)	10.7925	33.8924	19.6076	32.2329	12.3423
MSTRG.16702	typeIV(+++)	16.9775	27.4279	35.3773	38.4534	26.9188
MSTRG.16710	typeIV(+++)	115.058	44.5733	89.7558	72.157	62.5016
MSTRG.16735	typeIV(+++)	18.1631	5.79674	7.88096	7.48456	13.6587
MSTRG.16751	typeIV(+++)	30.5119	66.3605	57.6012	64.4438	34.815
MSTRG.16758	typeIV(+++)	66.2358	140.018	132.381	117.195	57.1664
MSTRG.1676	typeIV(+++)	12.4085	7.6085	3.99045	8.93747	12.8969
MSTRG.16765	typeIV(+++)	11.3981	25.862	32.1069	25.6273	21.2568
MSTRG.16778	typeIV(+++)	62.7677	94.1245	113.943	131.522	71.6717
MSTRG.16788	typeIV(+++)	76.366	10.5688	10.9969	34.4676	64.1817
MSTRG.16793	typeIV(+++)	17.8171	34.2281	41.0852	43.8423	29.8766
MSTRG.16794	typeIV(+++)	65.0977	259.726	335.389	325.748	73.502
MSTRG.16797	typeIV(+++)	1.24209	11.6896	14.5715	11.4576	6.85008
MSTRG.16810	typeIV(+++)	14.0917	21.0822	30.6098	29.3694	18.857
MSTRG.16815	typeIV(+++)	33.8322	75.1769	74.7494	66.0336	49.0438
MSTRG.16828	typeIV(+++)	7.90426	16.3728	20.6915	24.6577	8.91652
MSTRG.1683	typeIV(+++)	5.9978	38.1321	39.8509	36.023	8.45729
MSTRG.16835	typeIV(+++)	69.2436	19.8313	23.0917	17.826	66.7646
MSTRG.16842	typeIV(+++)	47.5976	16.5049	16.233	13.6437	70.5684
MSTRG.16848	typeIV(+++)	2.62891	5.76681	11.0147	4.57292	3.49515
MSTRG.16849	typeIV(+++)	245.516	458.207	556.41	672.456	350.053
MSTRG.16851	typeIV(+++)	10.3131	45.7883	57.5629	51.2298	9.3825
MSTRG.16857	typeIV(+++)	1.46221	4.33114	5.0943	6.51426	2.86559
MSTRG.16858	typeIV(+++)	13.1032	8.58238	6.35206	11.9871	10.1901
MSTRG.1687	typeIV(+++)	13.5965	5.86579	5.90552	8.19281	13.6628
MSTRG.16877	typeIV(+++)	127.946	33.4317	36.4619	27.4077	139.038
MSTRG.16884	typeIV(+++)	8.96757	5.25249	3.56028	5.57914	10.1529
MSTRG.16888	typeIV(+++)	9.64253	5.54191	3.96435	6.9664	7.99199
MSTRG.16912	typeIV(+++)	4.3268	9.43009	14.6127	18.2001	9.99231
MSTRG.16917	typeIV(+++)	9.08006	39.4747	54.1148	49.9475	14.2207
MSTRG.16924	typeIV(+++)	3.64687	9.39335	6.7416	7.26634	2.89116
MSTRG.16928	typeIV(+++)	4.85353	17.868	25.4176	23.6028	11.6911
MSTRG.16941	typeIV(+++)	20.1456	40.8315	46.0005	45.0797	31.1954
MSTRG.16942	typeIV(+++)	19.6214	8.88039	3.05276	7.5402	17.3185
MSTRG.16949	typeIV(+++)	9.10291	30.2852	28.3627	21.5425	11.7642
MSTRG.16957	typeIV(+++)	20.4613	7.3106	16.8137	11.8816	28.0954
MSTRG.16985	typeIV(+++)	22.019	10.8895	10.5386	16.6227	23.7008
MSTRG.16993	typeIV(+++)	0.483508	3.14549	5.51952	3.42095	0.62309
MSTRG.16997	typeIV(+++)	119.147	533.384	655.566	733.149	111.722
MSTRG.17004	typeIV(+++)	45.6503	21.8957	21.4351	23.5876	40.5019
MSTRG.17008	typeIV(+++)	49.1158	21.1044	5.15081	20.9521	59.9163
MSTRG.17016	typeIV(+++)	45.0953	92.2512	95.1818	95.8145	50.9263
MSTRG.17022	typeIV(+++)	55.4787	117.24	144.8	123.652	87.167
MSTRG.17030	typeIV(+++)	34.1032	16.1217	18.3866	14.1821	43.0393
MSTRG.17032	typeIV(+++)	4.43243	8.88664	9.1167	11.4483	6.65683
MSTRG.17036	typeIV(+++)	3.83374	8.11975	10.0102	10.5361	2.73401
MSTRG.17041	typeIV(+++)	8.52788	29.177	25.0346	24.2321	11.8184
MSTRG.17044	typeIV(+++)	32.2237	54.2024	62.6474	69.4814	25.338
MSTRG.17055	typeIV(+++)	6.57581	21.4936	36.5959	33.5857	12.7275
MSTRG.17057	typeIV(+++)	93.0351	34.4623	30.4456	26.0153	87.5444
MSTRG.17071	typeIV(+++)	44.0267	82.5583	113.934	120.813	49.352
MSTRG.17074	typeIV(+++)	21.3319	36.4085	49.7935	53.8209	28.5702
MSTRG.17082	typeIV(+++)	25.6102	53.6101	55.1014	51.0279	35.924
MSTRG.17100	typeIV(+++)	22.7775	46.8732	42.8616	48.2779	22.8214
MSTRG.17110	typeIV(+++)	192.766	117.922	102.713	90.9563	185.17
MSTRG.17114	typeIV(+++)	17.3979	8.37586	8.77331	6.27009	17.2704
MSTRG.17125	typeIV(+++)	14.3923	73.7326	111.68	94.0497	21.3733
MSTRG.17133	typeIV(+++)	13.6265	80.9879	156.225	208.614	26.6576
MSTRG.17135	typeIV(+++)	44.7028	76.5282	92.457	98.5975	66.8928
MSTRG.17136	typeIV(+++)	9.49538	30.7417	38.9307	25.9489	10.3293
MSTRG.1715	typeIV(+++)	9.16099	21.0546	15.5389	22.4685	7.20456
MSTRG.17153	typeIV(+++)	4.91524	1.46553	1.17057	2.27143	6.11892
MSTRG.17159	typeIV(+++)	47.0228	101.735	106.616	128.501	54.0135
MSTRG.17163	typeIV(+++)	7.41441	21.0996	24.722	21.5397	17.2298
MSTRG.17170	typeIV(+++)	6.12125	1.78106	1.27827	2.55871	5.22314
MSTRG.17176	typeIV(+++)	67.9337	147.691	169.346	182.624	85.8343
MSTRG.17180	typeIV(+++)	14.1938	9.89059	5.2444	6.76282	10.5704
MSTRG.17200	typeIV(+++)	1.45863	4.21255	5.94096	4.38036	1.80741
MSTRG.17201	typeIV(+++)	8.26925	4.80223	2.12876	2.84075	7.66632
MSTRG.17210	typeIV(+++)	11.4126	26.0038	27.7916	26.5293	14.5549
MSTRG.17211	typeIV(+++)	68.491	39.7173	37.7325	25.8183	101.317
MSTRG.17215	typeIV(+++)	67.9633	22.6155	14.6815	22.4901	64.461
MSTRG.1722	typeIV(+++)	69.8952	31.8942	21.5586	34.536	51.4133
MSTRG.17220	typeIV(+++)	9.20226	23.7766	19.5996	22.314	12.4321
MSTRG.17222	typeIV(+++)	15.9515	6.75716	6.67721	6.77445	14.9895
MSTRG.17224	typeIV(+++)	29.5459	57.4675	92.044	82.3721	65.0714
MSTRG.17236	typeIV(+++)	61.9356	136.296	136.891	153.382	58.415
MSTRG.17239	typeIV(+++)	11.6429	25.8185	23.8727	28.9448	15.767
MSTRG.17243	typeIV(+++)	70.7603	46.6058	29.718	39.8806	51.405
MSTRG.17251	typeIV(+++)	27.2642	16.0184	13.02	14.4616	29.6478
MSTRG.17258	typeIV(+++)	15.9317	90.186	135.34	113.8	24.0976
MSTRG.1727	typeIV(+++)	55.3531	110.236	102.748	137.527	79.5507
MSTRG.17276	typeIV(+++)	0.913435	22.5531	25.2537	13.3	0.726574
MSTRG.1728	typeIV(+++)	26.9942	64.5806	73.9392	90.4029	22.2246
MSTRG.17280	typeIV(+++)	14.1991	23.5301	24.8494	32.1742	7.11425
MSTRG.17283	typeIV(+++)	209.463	100.553	83.9344	98.4681	173.527
MSTRG.17291	typeIV(+++)	19.9415	48.2407	51.7518	47.219	16.9086
MSTRG.1730	typeIV(+++)	3.47208	8.97303	8.69392	11.5301	5.15135
MSTRG.17301	typeIV(+++)	73.5874	291.911	307.693	269.883	62.0653
MSTRG.17313	typeIV(+++)	12.659	43.2114	65.5966	54.6802	15.2245
MSTRG.17317	typeIV(+++)	43.4818	93.2675	91.6523	86.5272	38.729
MSTRG.17345	typeIV(+++)	28.5683	65.0337	81.2877	78.3773	41.2459
MSTRG.17352	typeIV(+++)	33.9852	65.3492	72.9881	56.236	31.4008
MSTRG.17369	typeIV(+++)	5.12857	16.5122	19.6906	18.5922	4.64034
MSTRG.17379	typeIV(+++)	3.56927	9.74773	12.1237	9.7172	5.48637
MSTRG.17381	typeIV(+++)	37.5093	64.9827	67.1982	78.3366	48.9135
MSTRG.17382	typeIV(+++)	33.1469	60.7274	65.611	78.3197	36.5247
MSTRG.17388	typeIV(+++)	13.9257	28.7597	27.27	25.9997	20.0816
MSTRG.1740	typeIV(+++)	11.1645	32.3614	42.3356	54.926	15.8206
MSTRG.17412	typeIV(+++)	81.0231	23.2153	18.924	11.4926	87.3534
MSTRG.17418	typeIV(+++)	17.4473	27.5016	40.9851	25.1377	16.8798
MSTRG.17419	typeIV(+++)	166.822	90.2768	56.4315	75.6544	125.389
MSTRG.17433	typeIV(+++)	3.39227	7.20293	8.46319	6.63915	4.51004
MSTRG.17460	typeIV(+++)	54.3506	19.997	13.5089	19.5085	40.0333
MSTRG.17462	typeIV(+++)	171.771	46.4596	64.1958	96.7304	178.806
MSTRG.17473	typeIV(+++)	7.68461	14.1232	17.1503	16.1766	12.0792
MSTRG.17475	typeIV(+++)	9.64075	28.265	29.4561	32.1593	21.016
MSTRG.17480	typeIV(+++)	56.5083	23.9509	23.5839	19.5875	58.0803
MSTRG.1749	typeIV(+++)	6.21839	10.7806	28.1856	18.0688	17.2811
MSTRG.17510	typeIV(+++)	9.12535	28.3914	33.0235	34.6602	12.0223
MSTRG.17514	typeIV(+++)	11.8315	6.45551	10.0034	1.76636	34.098
MSTRG.1752	typeIV(+++)	10.321	23.7814	32.3658	33.0766	10.8872
MSTRG.17532	typeIV(+++)	27.0317	80.5408	73.8203	89.3136	20.513
MSTRG.17537	typeIV(+++)	50.6166	26.7331	17.272	27.6828	42.2291
MSTRG.17541	typeIV(+++)	1.86166	8.93766	9.16366	10.9378	4.59055
MSTRG.17544	typeIV(+++)	3.99465	1.04141	0.224226	0.814546	7.28308
MSTRG.17547	typeIV(+++)	3.50416	7.08753	9.91391	7.59614	3.62351
MSTRG.17549	typeIV(+++)	5.34223	18.1737	25.0474	29.456	14.071
MSTRG.17558	typeIV(+++)	4.64754	7.8131	12.016	10.2891	4.22331
MSTRG.17559	typeIV(+++)	15.5784	45.6221	38.617	40.1903	17.4151
MSTRG.1759	typeIV(+++)	28.8139	14.2724	10.2433	3.54391	17.3806
MSTRG.17592	typeIV(+++)	15.0766	29.6185	29.1631	34.3501	15.2698
MSTRG.1760	typeIV(+++)	11.4166	7.31155	4.91953	6.38257	8.34731
MSTRG.17614	typeIV(+++)	10.3238	6.39213	4.42379	9.18304	9.34099
MSTRG.17652	typeIV(+++)	1.49887	4.45463	7.77957	6.85783	4.33978
MSTRG.17654	typeIV(+++)	44.094	18.0276	22.8911	23.5008	52.3508
MSTRG.17656	typeIV(+++)	11.0791	5.59911	5.17658	7.2719	13.3456
MSTRG.17661	typeIV(+++)	7.47804	4.73336	4.50458	3.3741	10.2569
MSTRG.17669	typeIV(+++)	4.62401	8.11692	14.2754	9.60838	10.1502
MSTRG.17678	typeIV(+++)	107.663	245.048	307.846	408.518	257.618
MSTRG.1768	typeIV(+++)	14.3767	7.7088	5.62668	5.40916	17.0439
MSTRG.17680	typeIV(+++)	142.129	28.5178	64.8103	52.3596	91.5742
MSTRG.17681	typeIV(+++)	29.8908	13.0421	12.7607	13.8934	27.2787
MSTRG.1769	typeIV(+++)	5.19919	14.0397	14.1306	19.5862	7.11055
MSTRG.17695	typeIV(+++)	58.5116	34.0725	12.203	25.3369	57.4698
MSTRG.17699	typeIV(+++)	20.4112	63.5229	73.0072	91.3774	16.3852
MSTRG.17709	typeIV(+++)	10.1167	25.9273	29.8013	23.1661	11.2347
MSTRG.17714	typeIV(+++)	128.562	260.453	259.415	222.348	227
MSTRG.1772	typeIV(+++)	20.3567	86.7834	89.1263	107.765	27.1725
MSTRG.1775	typeIV(+++)	2.76373	11.6362	8.4741	7.52071	3.45325
MSTRG.17768	typeIV(+++)	6.68109	13.56	16.1011	10.8342	3.95703
MSTRG.17775	typeIV(+++)	39.0481	111.109	83.3927	63.6633	28.0167
MSTRG.17779	typeIV(+++)	37.7413	16.8872	17.3465	13.4395	48.4616
MSTRG.17786	typeIV(+++)	23.2922	14.5268	10.9985	14.0919	26.9137
MSTRG.17790	typeIV(+++)	16.1424	7.05145	5.82898	7.45697	15.3778
MSTRG.1780	typeIV(+++)	33.9935	59.3887	92.1036	103.348	43.0817
MSTRG.17841	typeIV(+++)	79.4373	163.407	191.38	208.997	71.5811
MSTRG.17848	typeIV(+++)	42.4389	27.8413	20.5531	27.177	41.4984
MSTRG.17849	typeIV(+++)	65.5461	274.132	280.34	274.28	85.4555
MSTRG.17856	typeIV(+++)	53.2481	24.7315	25.9884	20.7146	57.4783
MSTRG.17869	typeIV(+++)	34.3703	19.4763	15.5421	18.1098	26.016
MSTRG.17875	typeIV(+++)	34.2724	25.9504	17.0078	25.7652	30.6315
MSTRG.17878	typeIV(+++)	20.8193	9.29052	10.6018	8.71998	18.0373
MSTRG.17880	typeIV(+++)	26.4593	15.7331	12.5111	12.2771	22.5687
MSTRG.17886	typeIV(+++)	61.4473	30.5471	24.8456	32.3847	62.6709
MSTRG.17908	typeIV(+++)	16.4137	94.3959	142.14	185.296	19.5155
MSTRG.17918	typeIV(+++)	64.0304	203.97	216.954	211.362	85.1208
MSTRG.17921	typeIV(+++)	4.64147	12.6449	9.694	10.2756	2.59976
MSTRG.1795	typeIV(+++)	16.6749	7.66357	6.05016	9.03875	30.3083
MSTRG.17954	typeIV(+++)	58.8787	11.6948	8.75832	18.0185	50.5724
MSTRG.17956	typeIV(+++)	27.9957	51.1521	51.851	68.8143	21.7756
MSTRG.17959	typeIV(+++)	6.33896	27.4603	40.0021	26.905	13.9241
MSTRG.17997	typeIV(+++)	26.7779	14.6821	11.6749	16.4053	27.69
MSTRG.1802	typeIV(+++)	17.4212	7.45787	7.39824	9.81659	19.8894
MSTRG.1804	typeIV(+++)	15.8543	41.3166	50.7003	63.7503	37.8429
MSTRG.18044	typeIV(+++)	1031.72	84.7307	67.2952	34.4729	224.342
MSTRG.1809	typeIV(+++)	4.51645	5.91244	9.74826	7.67768	7.617
MSTRG.1819	typeIV(+++)	7.45948	16.8555	27.4421	32.9359	10.1403
MSTRG.18192	typeIV(+++)	56115.9	3454.93	4233.28	3016	10420.8
MSTRG.18209	typeIV(+++)	2.39523	5.27304	6.95395	5.74463	1.23841
MSTRG.1825	typeIV(+++)	99.834	199.904	206.538	220.042	84.2319
MSTRG.1826	typeIV(+++)	32.0191	6.5469	3.57367	2.47278	17.0361
MSTRG.18274	typeIV(+++)	28.3314	10.8525	10.8776	19.653	20.3122
MSTRG.1828	typeIV(+++)	72.1624	202.381	236.197	186.765	97.5392
MSTRG.18309	typeIV(+++)	28.1179	11.1422	12.9947	10.8937	23.7451
MSTRG.18311	typeIV(+++)	2226.54	1388.68	1092.32	951.151	1998.51
MSTRG.18315	typeIV(+++)	39.5471	2.30458	11.1645	9.01274	40.8941
MSTRG.1832	typeIV(+++)	171.319	507.17	700.655	644.23	240.424
MSTRG.18339	typeIV(+++)	82.8107	38.5074	28.538	36.1676	77.1846
MSTRG.18341	typeIV(+++)	75.5664	39.9837	32.0945	28.0861	72.4432
MSTRG.1835	typeIV(+++)	12.9041	26.1823	24.6898	30.0753	12.725
MSTRG.18364	typeIV(+++)	74.1453	278.51	445.9	538.042	102.228
MSTRG.18378	typeIV(+++)	2.54457	10.665	9.1851	9.3167	3.64325
MSTRG.18404	typeIV(+++)	19.9603	2.96609	2.12876	4.41895	18.5761
MSTRG.18445	typeIV(+++)	13.2807	6.29234	5.69633	10.0669	10.5983
MSTRG.18464	typeIV(+++)	103.19	48.9328	57.242	42.4757	84.423
MSTRG.18478	typeIV(+++)	36.5562	80.5435	72.652	82.3976	46.3736
MSTRG.18551	typeIV(+++)	16.4604	4.34847	1.95056	4.85884	15.1298
MSTRG.18578	typeIV(+++)	170.442	93.9994	76.8333	103.087	150.81
MSTRG.1859	typeIV(+++)	68.0882	105.816	146.97	142.768	140.954
MSTRG.18591	typeIV(+++)	24.4299	49.3256	63.5419	83.1499	32.8943
MSTRG.18592	typeIV(+++)	2319.39	969.902	678.425	802.459	1623.65
MSTRG.1862	typeIV(+++)	549.503	269.583	200.387	203.057	499.954
MSTRG.18644	typeIV(+++)	47.8712	126.614	144.976	118.478	49.0346
MSTRG.1865	typeIV(+++)	10.0849	6.25048	4.94949	4.51056	16.4466
MSTRG.18677	typeIV(+++)	432.102	1141.2	957.303	1223.12	446.12
MSTRG.1869	typeIV(+++)	2.80957	7.08487	15.3906	12.8642	4.22584
MSTRG.187	typeIV(+++)	44.7531	128.555	155.475	147.124	39.2521
MSTRG.1870	typeIV(+++)	14.4692	28.4606	37.2367	33.6579	18.5399
MSTRG.18700	typeIV(+++)	46.8232	78.7035	75.314	107.774	55.7282
MSTRG.1875	typeIV(+++)	18.9126	12.3929	8.76216	11.9011	20.7956
MSTRG.18776	typeIV(+++)	23.8933	16.3062	17.5544	10.8732	23.609
MSTRG.18804	typeIV(+++)	3937.61	8238.01	7962.7	8123.29	3343.2
MSTRG.18828	typeIV(+++)	1.71633	8.16146	12.8132	8.73938	4.9694
MSTRG.18830	typeIV(+++)	62.8619	24.91	26.8169	10.4376	61.7528
MSTRG.18832	typeIV(+++)	13.7585	44.2976	49.5228	59.0154	23.119
MSTRG.18855	typeIV(+++)	759.426	1852.74	2344.23	1626.74	1181.21
MSTRG.1889	typeIV(+++)	5.85507	4.21496	2.45614	3.71588	7.02321
MSTRG.18890	typeIV(+++)	10.4308	37.4348	40.973	54.7664	15.4641
MSTRG.189	typeIV(+++)	51.9418	121.749	106.406	125.863	34.9631
MSTRG.18903	typeIV(+++)	118.035	62.8883	57.1239	55.9959	124.106
MSTRG.18904	typeIV(+++)	847.215	346.365	384.194	316.635	569.577
MSTRG.18907	typeIV(+++)	71.5458	37.9836	25.6407	38.1352	63.6966
MSTRG.18916	typeIV(+++)	16.0077	42.2887	36.9898	43.1175	17.6565
MSTRG.18940	typeIV(+++)	16.6405	11.3602	9.02587	7.49165	18.0552
MSTRG.18949	typeIV(+++)	53.1283	35.2144	27.7192	19.4622	52.1711
MSTRG.1895	typeIV(+++)	6.26489	4.46425	2.22716	4.37989	5.91
MSTRG.18957	typeIV(+++)	227.644	3622.92	5004.07	4640.24	236.527
MSTRG.18971	typeIV(+++)	8.45007	5.39476	3.004	5.1965	8.5437
MSTRG.19072	typeIV(+++)	10.4477	6.46884	3.34274	9.54107	9.18301
MSTRG.19092	typeIV(+++)	12684.2	29133.1	41170.6	37574.4	10121.6
MSTRG.19105	typeIV(+++)	21.5201	36.0776	35.4249	45.2242	24.8294
MSTRG.19134	typeIV(+++)	7.68633	17.5923	14.4162	22.591	7.12591
MSTRG.19140	typeIV(+++)	28630.8	18715.5	13852.1	12402.7	24626.3
MSTRG.19146	typeIV(+++)	102.462	44.3841	36.0094	40.3625	79.2281
MSTRG.19158	typeIV(+++)	5.63993	17.693	25.0624	27.0532	17.9619
MSTRG.19168	typeIV(+++)	26.9623	3.33882	0	7.46138	20.9105
MSTRG.19174	typeIV(+++)	1744.78	3317.23	3713.69	4224.33	1458.72
MSTRG.1921	typeIV(+++)	32.3356	74.8222	94.5261	99.741	32.2342
MSTRG.1922	typeIV(+++)	39.9721	110.845	111.554	140.048	37.0151
MSTRG.1924	typeIV(+++)	6.18193	2.44969	1.2307	0.86678	8.05453
MSTRG.19263	typeIV(+++)	40.7075	30.4358	17.6116	22.5303	36.5344
MSTRG.19283	typeIV(+++)	441.813	215.673	157.064	63.7903	662.118
MSTRG.1929	typeIV(+++)	20.4881	10.914	5.6683	7.22478	29.4513
MSTRG.19291	typeIV(+++)	70.6371	89.6656	151.448	123.089	166.256
MSTRG.19306	typeIV(+++)	163.722	370.261	409.028	489.437	144.535
MSTRG.1933	typeIV(+++)	7.99141	6.0109	4.65599	3.68583	7.57496
MSTRG.19348	typeIV(+++)	0	6.31362	3.55908	6.17877	0
MSTRG.19350	typeIV(+++)	2.35286	19.3843	31.8383	31.7603	0.890304
MSTRG.19362	typeIV(+++)	9.62369	35.2752	44.1337	43.6765	6.96603
MSTRG.1950	typeIV(+++)	37.2047	50.5861	71.1022	77.2531	59.7734
MSTRG.1958	typeIV(+++)	12.0549	35.6848	37.5798	30.8267	18.4543
MSTRG.19597	typeIV(+++)	12.6322	0.375574	1.57008	1.05424	0.348549
MSTRG.19621	typeIV(+++)	5487.49	377.316	478.887	351.485	968.142
MSTRG.1963	typeIV(+++)	442.096	852.576	982.49	1011.31	556.028
MSTRG.1977	typeIV(+++)	6.82186	0.225272	0.485034	1.25856	7.75963
MSTRG.1978	typeIV(+++)	34.4673	15.095	16.0561	13.2588	36.0903
MSTRG.19797	typeIV(+++)	2193.39	165.177	208.607	170.404	439.167
MSTRG.1982	typeIV(+++)	7.24893	15.3526	19.3639	10.4244	18.839
MSTRG.19821	typeIV(+++)	118.371	56.631	58.5029	45.381	122.403
MSTRG.1986	typeIV(+++)	18.1057	9.94923	8.59884	10.3341	21.794
MSTRG.19877	typeIV(+++)	85.5481	31.1007	30.7077	32.1446	58.4335
MSTRG.19951	typeIV(+++)	319.716	2643.86	3243.69	3286.57	433.915
MSTRG.19962	typeIV(+++)	7.4506	47.2387	57.2116	42.8862	6.93393
MSTRG.19965	typeIV(+++)	124.882	76.2182	48.7559	60.4786	84.1689
MSTRG.1998	typeIV(+++)	7.13524	33.7366	46.3501	45.774	10.5643
MSTRG.19988	typeIV(+++)	1046.59	488.76	392.633	389.168	678.597
MSTRG.19989	typeIV(+++)	1294.19	641.624	509.298	559.879	862.541
MSTRG.1999	typeIV(+++)	9.3154	16.5743	17.6443	20.7881	8.63088
MSTRG.19996	typeIV(+++)	41.676	26.0676	19.8317	19.868	46.9807
MSTRG.20037	typeIV(+++)	3.02467	14.5978	14.1865	15.6913	8.10924
MSTRG.20041	typeIV(+++)	99.0988	25.9429	27.4497	63.5368	141.506
MSTRG.20045	typeIV(+++)	15.1232	8.07566	5.9716	8.56739	12.6095
MSTRG.20050	typeIV(+++)	6.50717	2.67774	4.48423	3.65692	8.7992
MSTRG.20056	typeIV(+++)	13.6516	41.9735	42.2509	48.0847	7.19669
MSTRG.20071	typeIV(+++)	8.91496	19.6565	21.1105	16.5587	10.9821
MSTRG.20072	typeIV(+++)	18.0848	9.82599	9.0122	8.09323	16.476
MSTRG.20084	typeIV(+++)	15.4343	43.7438	47.0302	46.4754	41.9549
MSTRG.20088	typeIV(+++)	405.336	184.868	200.399	233.792	406.769
MSTRG.20092	typeIV(+++)	8.56198	26.7719	18.9375	27.7587	7.43552
MSTRG.20097	typeIV(+++)	13.869	26.1615	37.1128	34.9224	22.8164
MSTRG.20098	typeIV(+++)	65.4732	17.8721	17.2755	14.2871	75.853
MSTRG.20101	typeIV(+++)	124.994	61.8338	65.5673	62.7208	120.643
MSTRG.20109	typeIV(+++)	6.53091	26.8428	33.2504	23.015	8.63264
MSTRG.20117	typeIV(+++)	10.8005	44.1335	53.2706	49.9619	13.8201
MSTRG.20121	typeIV(+++)	7.99608	19.1728	17.6492	22.0688	11.1589
MSTRG.20122	typeIV(+++)	41.1357	18.8385	16.0477	18.4072	42.4859
MSTRG.20129	typeIV(+++)	21.6277	40.5812	46.0147	60.4351	31.9891
MSTRG.20130	typeIV(+++)	174.688	133.784	106.005	77.201	228.971
MSTRG.20134	typeIV(+++)	439.862	197.598	139.86	135.705	661.918
MSTRG.20142	typeIV(+++)	11.3278	22.3925	16.8402	29.113	16.1339
MSTRG.20159	typeIV(+++)	2.30611	5.7611	5.40012	4.38401	3.52514
MSTRG.20163	typeIV(+++)	9.01341	33.6856	41.2248	41.4057	12.9321
MSTRG.20165	typeIV(+++)	10.5971	15.699	19.4929	23.7834	11.7289
MSTRG.20166	typeIV(+++)	18.1339	48.4264	50.8539	57.6351	17.7683
MSTRG.20173	typeIV(+++)	7.05435	2.45541	1.32169	2.53256	8.28038
MSTRG.20180	typeIV(+++)	196.777	76.7399	113.602	73.508	198.02
MSTRG.20186	typeIV(+++)	102.717	228.94	300.741	321.09	93.7117
MSTRG.20194	typeIV(+++)	16.0414	99.4039	101.234	133.243	81.9248
MSTRG.20199	typeIV(+++)	2.2798	7.66952	11.3459	15.2291	4.27989
MSTRG.20206	typeIV(+++)	32.7906	83.8468	82.6567	107.959	33.5357
MSTRG.20230	typeIV(+++)	22.7068	14.2644	10.3876	12.594	20.119
MSTRG.20232	typeIV(+++)	28.2333	46.1618	60.7363	53.4231	52.9002
MSTRG.20233	typeIV(+++)	16.7057	24.3841	33.2505	33.9663	23.5644
MSTRG.20235	typeIV(+++)	121.837	294.857	343.223	357.473	93.6908
MSTRG.20238	typeIV(+++)	8.41848	15.3967	22.5609	23.8942	14.7319
MSTRG.20243	typeIV(+++)	49.1338	97.704	112.119	111.547	68.3502
MSTRG.20246	typeIV(+++)	19.3156	38.0078	39.6404	46.9852	20.428
MSTRG.20254	typeIV(+++)	7.65297	29.7312	43.053	33.1554	14.7709
MSTRG.20261	typeIV(+++)	135.665	267.807	279.771	265.793	142.769
MSTRG.20276	typeIV(+++)	9.5868	19.2088	24.9073	26.3305	18.485
MSTRG.203	typeIV(+++)	16.2801	31.1439	50.8906	39.7705	32.5081
MSTRG.2049	typeIV(+++)	6.54431	2.90913	2.59494	3.25057	8.50239
MSTRG.2052	typeIV(+++)	38.9319	26.115	23.37	15.6344	27.7276
MSTRG.2053	typeIV(+++)	4.17126	8.84316	8.45242	9.97341	4.31333
MSTRG.2062	typeIV(+++)	7.9769	20.0452	28.427	27.3512	15.2901
MSTRG.2070	typeIV(+++)	146.483	30.476	33.4308	6.45357	202.97
MSTRG.2072	typeIV(+++)	4.30466	10.1595	12.9626	11.2117	9.29532
MSTRG.2074	typeIV(+++)	1.77197	5.20965	4.38922	3.92292	2.4234
MSTRG.2076	typeIV(+++)	5.62472	11.4036	13.2531	13.3212	12.5794
MSTRG.2079	typeIV(+++)	38.1933	19.3865	16.3727	15.3	46.2315
MSTRG.2081	typeIV(+++)	228.669	99.5383	133.84	162.129	236.654
MSTRG.2083	typeIV(+++)	23.714	44.1826	60.3197	51.7291	30.4378
MSTRG.2089	typeIV(+++)	78.3974	156.972	199.417	179.155	118.188
MSTRG.2095	typeIV(+++)	31.6552	20.3756	21.5405	15.7498	32.9688
MSTRG.2105	typeIV(+++)	171.11	517.917	486.179	510.051	156.006
MSTRG.2108	typeIV(+++)	11.6775	9.64041	5.04093	9.30999	11.3565
MSTRG.2112	typeIV(+++)	9.27958	18.3571	18.4254	22.541	7.6752
MSTRG.2121	typeIV(+++)	12.1998	7.0813	5.30388	7.58403	15.0266
MSTRG.2125	typeIV(+++)	4.55536	9.02567	10.752	10.0023	6.94994
MSTRG.2128	typeIV(+++)	14.4475	8.54077	7.38923	6.27497	12.2122
MSTRG.213	typeIV(+++)	14.7013	27.5119	38.2425	39.8895	15.9378
MSTRG.2134	typeIV(+++)	16.4957	38.3082	29.4327	31.1933	13.5104
MSTRG.2137	typeIV(+++)	19.9587	61.3121	74.9039	65.4384	36.2147
MSTRG.2146	typeIV(+++)	14.2248	25.6361	36.8194	37.105	28.3513
MSTRG.2156	typeIV(+++)	84.3031	62.6055	47.6347	34.4549	125.706
MSTRG.216	typeIV(+++)	366.324	573.743	737.14	762.738	458.149
MSTRG.2164	typeIV(+++)	4.89463	8.00458	12.7603	13.2441	11.6491
MSTRG.2175	typeIV(+++)	117.851	26.4002	24.9924	25.5449	95.5608
MSTRG.2181	typeIV(+++)	4.84685	12.9666	15.963	13.7904	18.5233
MSTRG.2203	typeIV(+++)	30.9618	66.1126	87.5554	86.7929	62.4585
MSTRG.2210	typeIV(+++)	7.0651	2.84023	3.93126	3.62695	7.94101
MSTRG.2211	typeIV(+++)	92.9818	266.54	276.487	253.627	106.141
MSTRG.2255	typeIV(+++)	3.87886	9.08262	13.7267	13.8568	7.475
MSTRG.2280	typeIV(+++)	22.1256	47.8907	74.1705	72.7003	34.4975
MSTRG.2284	typeIV(+++)	9.85579	27.1547	22.9578	31.2371	19.5056
MSTRG.2297	typeIV(+++)	65.8241	133.601	116.755	144.867	71.6436
MSTRG.2299	typeIV(+++)	0.958566	4.95911	5.5659	6.24853	2.09256
MSTRG.2300	typeIV(+++)	104.244	168.775	205.729	226.168	168.93
MSTRG.2301	typeIV(+++)	83.9027	27.8759	18.6828	30.8261	42.6206
MSTRG.2304	typeIV(+++)	22.436	52.0147	71.7839	66.3126	29.4188
MSTRG.2305	typeIV(+++)	42.4453	121.56	179.014	202.887	71.0236
MSTRG.2309	typeIV(+++)	19.9445	39.7269	59.2868	49.7914	25.8895
MSTRG.2318	typeIV(+++)	3.62626	7.36004	9.43268	9.98614	8.77994
MSTRG.2323	typeIV(+++)	28.1028	64.1018	70.7677	67.5928	35.4862
MSTRG.2324	typeIV(+++)	25.2843	52.9861	90.2562	53.6801	25.1184
MSTRG.2336	typeIV(+++)	73.8458	44.765	36.5241	50.9104	59.6014
MSTRG.2342	typeIV(+++)	5.96354	27.8982	38.3068	46.5755	6.85183
MSTRG.2352	typeIV(+++)	6.07409	18.5831	14.5755	13.1506	7.75885
MSTRG.2367	typeIV(+++)	53.1929	33.2395	20.5637	24.8857	49.5437
MSTRG.2382	typeIV(+++)	44.0014	70.6467	117.835	93.2604	46.6348
MSTRG.2385	typeIV(+++)	4.74678	19.5817	28.6663	27.3822	14.1374
MSTRG.2390	typeIV(+++)	20.6744	40.4606	46.5988	51.9074	21.802
MSTRG.2403	typeIV(+++)	17.3568	9.00356	5.17434	9.90901	15.1215
MSTRG.241	typeIV(+++)	13.5769	32.0561	37.4943	37.1961	22.3459
MSTRG.2413	typeIV(+++)	47.2147	16.7505	14.3596	14.1712	45.1014
MSTRG.2422	typeIV(+++)	178.338	92.9924	82.444	88.4269	139.762
MSTRG.2426	typeIV(+++)	12.4581	6.1056	5.95741	6.12902	16.4079
MSTRG.2430	typeIV(+++)	2.44216	11.9502	14.8007	25.2625	7.59959
MSTRG.2434	typeIV(+++)	1.74764	5.34184	8.87415	11.5757	2.67137
MSTRG.2436	typeIV(+++)	211.693	57.5837	76.9561	84.9397	277.385
MSTRG.2451	typeIV(+++)	4.40212	11.4972	19.6331	13.0682	12.2078
MSTRG.2457	typeIV(+++)	15.8542	31.9716	30.1802	35.502	17.8308
MSTRG.2468	typeIV(+++)	17.8966	8.18743	8.34604	5.43885	20.1181
MSTRG.2481	typeIV(+++)	43.1173	18.4967	22.7471	18.7107	40.7083
MSTRG.2484	typeIV(+++)	16.2307	33.675	43.8466	38.8383	23.8317
MSTRG.2491	typeIV(+++)	33.4936	12.021	9.67142	9.6778	27.1231
MSTRG.2493	typeIV(+++)	9.75047	15.4112	18.3974	20.791	10.5733
MSTRG.2496	typeIV(+++)	11.6216	26.8917	20.6726	22.552	18.4137
MSTRG.2517	typeIV(+++)	8.3801	4.91432	6.00961	3.99838	7.66948
MSTRG.252	typeIV(+++)	3.03846	5.06963	7.3338	6.10719	4.71292
MSTRG.2523	typeIV(+++)	46.0106	19.7976	13.6683	17.2403	36.4824
MSTRG.2535	typeIV(+++)	28.4219	47.9876	65.3817	68.1363	39.9268
MSTRG.2539	typeIV(+++)	107.866	38.8284	23.9932	18.8327	82.1903
MSTRG.2548	typeIV(+++)	6.67514	2.46058	2.48338	2.57754	5.77883
MSTRG.2550	typeIV(+++)	22.253	10.9825	7.16298	5.0161	26.2743
MSTRG.2556	typeIV(+++)	19.1673	8.28869	6.65877	5.21968	18.9633
MSTRG.2584	typeIV(+++)	27.048	8.86468	14.098	14.4074	28.8105
MSTRG.2585	typeIV(+++)	28.7804	13.8366	14.67	12.181	29.323
MSTRG.2588	typeIV(+++)	53.1707	21.3487	21.4815	21.8165	50.9505
MSTRG.2594	typeIV(+++)	13.6441	23.3977	29.8913	27.5974	23.7103
MSTRG.2602	typeIV(+++)	8.55365	20.2815	26.9187	21.4202	16.095
MSTRG.261	typeIV(+++)	3.25427	7.32702	6.34976	6.79519	4.16815
MSTRG.2628	typeIV(+++)	25.914	16.5727	12.5096	19.8646	26.2938
MSTRG.2652	typeIV(+++)	17.7364	31.4853	33.3488	36.7694	17.3864
MSTRG.2655	typeIV(+++)	10.3127	37.7272	36.2897	41.033	11.0345
MSTRG.2658	typeIV(+++)	34.99	12.431	11.3063	13.0031	43.5445
MSTRG.2665	typeIV(+++)	93.1698	58.5734	34.0389	32.2006	84.7962
MSTRG.2677	typeIV(+++)	97.5082	53.7003	37.6431	40.1709	104.578
MSTRG.2682	typeIV(+++)	12.077	4.88678	6.25862	5.83691	13.2798
MSTRG.2686	typeIV(+++)	42.9817	19.4734	14.2381	27.0174	33.3835
MSTRG.2691	typeIV(+++)	30.244	16.9573	12.2049	21.5691	34.2245
MSTRG.2697	typeIV(+++)	10.3843	45.8452	65.208	60.5566	19.7891
MSTRG.2701	typeIV(+++)	1.66965	6.47842	5.93561	9.39501	2.73366
MSTRG.2708	typeIV(+++)	10.5748	23.9314	23.7681	24.2317	11.8934
MSTRG.2709	typeIV(+++)	18.2778	36.4897	45.2817	38.4504	28.4007
MSTRG.2761	typeIV(+++)	159.525	297.405	328.401	328.736	178.318
MSTRG.2767	typeIV(+++)	4.18935	6.84021	12.4937	7.38541	7.70141
MSTRG.2774	typeIV(+++)	153.44	504.651	585.883	464.734	262.644
MSTRG.2786	typeIV(+++)	10.3474	26.9083	26.2093	33.6459	23.4059
MSTRG.2799	typeIV(+++)	26.9463	54.5938	59.6373	50.2364	49.8621
MSTRG.28	typeIV(+++)	19.0218	49.6877	41.4304	46.7129	12.5173
MSTRG.2805	typeIV(+++)	78.8358	217.143	278.01	245.061	118.539
MSTRG.2809	typeIV(+++)	3.7656	5.17449	9.71616	7.79873	7.5365
MSTRG.281	typeIV(+++)	0.385866	3.59328	5.84367	6.40694	1.43643
MSTRG.2818	typeIV(+++)	4.93795	16.0958	16.0763	23.1529	5.10614
MSTRG.2821	typeIV(+++)	23.5931	53.3332	57.2232	57.5985	47.5713
MSTRG.2831	typeIV(+++)	21.6294	10.5744	11.481	10.8283	22.7942
MSTRG.2832	typeIV(+++)	5.73217	21.2492	20.2124	20.9388	13.9054
MSTRG.2860	typeIV(+++)	14.5763	86.359	75.2008	68.371	25.8746
MSTRG.2870	typeIV(+++)	29.2228	16.1985	20.3462	13.4177	27.954
MSTRG.2874	typeIV(+++)	16.4269	30.6081	32.8813	41.7043	25.7252
MSTRG.2878	typeIV(+++)	7.64973	20.1094	25.5703	29.8803	14.0033
MSTRG.2890	typeIV(+++)	12.6805	3.96284	4.12556	7.00588	16.3407
MSTRG.2909	typeIV(+++)	5.01768	8.90998	11.0813	12.2875	7.39127
MSTRG.291	typeIV(+++)	42.0872	128.599	212.908	197.698	63.9251
MSTRG.2915	typeIV(+++)	16.0952	31.0356	36.1212	30.809	31.2777
MSTRG.2919	typeIV(+++)	7.20141	14.4054	16.7336	16.01	7.93075
MSTRG.2926	typeIV(+++)	28.8139	138.598	201.449	190.437	40.1961
MSTRG.2935	typeIV(+++)	5.85604	0.724978	0.980712	1.15043	4.58056
MSTRG.294	typeIV(+++)	177.643	286.474	385.415	332.469	347.857
MSTRG.2942	typeIV(+++)	28.6135	46.3221	58.3035	54.5915	28.1448
MSTRG.2955	typeIV(+++)	8.67974	15.4396	14.4788	20.2528	12.0961
MSTRG.2958	typeIV(+++)	12.0993	33.8514	47.2196	41.3568	15.6736
MSTRG.2960	typeIV(+++)	27.8812	15.69	12.7563	15.2487	35.6553
MSTRG.2972	typeIV(+++)	47.8057	34.8312	35.39	23.3983	48.3286
MSTRG.2974	typeIV(+++)	4.89572	1.77439	1.52818	2.90789	5.55636
MSTRG.2976	typeIV(+++)	20.1517	14.6531	9.66383	15.7886	18.5989
MSTRG.2994	typeIV(+++)	20.1896	137.239	195.067	165.465	39.9934
MSTRG.30	typeIV(+++)	119.118	219.423	261.927	270.792	110.248
MSTRG.300	typeIV(+++)	48.685	117.968	147.02	139.907	65.0914
MSTRG.3001	typeIV(+++)	13.5786	23.7585	32.4266	25.1382	26.1603
MSTRG.3008	typeIV(+++)	23.6153	67.3802	76.8901	85.8116	30.7117
MSTRG.3013	typeIV(+++)	27.2677	20.382	14.7306	10.1907	17.3889
MSTRG.3016	typeIV(+++)	13.5546	25.2872	29.6111	26.415	23.0403
MSTRG.3026	typeIV(+++)	16.244	7.38321	9.90725	10.2911	18.1561
MSTRG.3032	typeIV(+++)	13.8717	26.496	27.295	32.6727	20.1613
MSTRG.3039	typeIV(+++)	19.817	9.81601	8.04107	9.27384	17.0767
MSTRG.3054	typeIV(+++)	56.4056	218.037	162.865	231.446	49.3394
MSTRG.3068	typeIV(+++)	18.9155	6.52524	4.03868	10.031	9.7949
MSTRG.3077	typeIV(+++)	75.1175	129.978	168.448	104.085	98.5751
MSTRG.308	typeIV(+++)	154.825	70.1698	43.0916	32.8378	163.101
MSTRG.3085	typeIV(+++)	32.1578	12.2529	2.63817	13.691	53.7165
MSTRG.3094	typeIV(+++)	13.3661	4.83816	4.93439	4.55243	15.4161
MSTRG.3097	typeIV(+++)	117.26	233.055	335.056	303.202	193.613
MSTRG.3098	typeIV(+++)	37.0196	82.4977	94.4326	97.7482	44.6402
MSTRG.31	typeIV(+++)	529.208	326.802	254.702	271.782	451.43
MSTRG.3100	typeIV(+++)	32.3042	79.875	124.255	158.242	112.666
MSTRG.3103	typeIV(+++)	28.5901	56.7508	58.2072	60.5825	42.4714
MSTRG.3109	typeIV(+++)	17.7515	7.29868	5.56823	7.7058	15.9566
MSTRG.3110	typeIV(+++)	6.13466	11.6973	12.8742	12.8512	4.84297
MSTRG.3113	typeIV(+++)	51.2871	292.301	277.96	143.314	255.315
MSTRG.3129	typeIV(+++)	6.05676	1.5803	2.36075	2.911	8.34484
MSTRG.3130	typeIV(+++)	120.08	229.331	259.157	282.029	150.114
MSTRG.3152	typeIV(+++)	10.3918	1.93105	2.06088	3.6739	14.7823
MSTRG.3158	typeIV(+++)	52.0486	10.7641	11.5781	9.14351	59.7413
MSTRG.3163	typeIV(+++)	75.2213	152.619	197.992	288.047	119.552
MSTRG.3178	typeIV(+++)	11.9873	5.78802	4.51217	5.35229	10.3123
MSTRG.3179	typeIV(+++)	10.3468	28.9984	29.5071	36.1616	12.7315
MSTRG.3198	typeIV(+++)	63.9582	98.3092	142.498	159.338	83.5331
MSTRG.3205	typeIV(+++)	33.9739	74.8308	90.6749	85.5225	43.3343
MSTRG.3206	typeIV(+++)	9.31025	16.1656	15.2677	20.9442	8.69568
MSTRG.3208	typeIV(+++)	18.8666	29.8611	38.7925	36.9128	25.5738
MSTRG.3210	typeIV(+++)	43.7902	87.7902	99.9181	96.8184	38.3703
MSTRG.3221	typeIV(+++)	5.31665	13.6144	16.0542	16.9511	5.77933
MSTRG.3228	typeIV(+++)	13.916	42.3026	68.441	70.4517	14.2622
MSTRG.3235	typeIV(+++)	112.77	247.474	280.862	321.496	76.833
MSTRG.3240	typeIV(+++)	138.581	192.959	287.447	268.726	283.217
MSTRG.3276	typeIV(+++)	0.298299	3.05364	5.4083	4.56774	3.44446
MSTRG.3295	typeIV(+++)	10.2925	4.2485	5.33601	2.35262	6.06063
MSTRG.3297	typeIV(+++)	1.75356	7.29618	8.60277	11.2582	9.79173
MSTRG.3298	typeIV(+++)	419.565	830.167	1093.35	1064.7	434.765
MSTRG.3302	typeIV(+++)	71.1578	146.402	140.063	167.994	62.1313
MSTRG.3304	typeIV(+++)	16.504	28.8974	40.7442	32.478	23.5166
MSTRG.3306	typeIV(+++)	9.68193	15.5016	12.3162	20.8783	12.7026
MSTRG.3320	typeIV(+++)	39.2721	23.7592	19.7392	13.3572	42.4305
MSTRG.3337	typeIV(+++)	21.6163	9.97387	13.5796	14.4223	24.4959
MSTRG.3341	typeIV(+++)	4.35158	16.249	31.0587	36.4975	6.92276
MSTRG.3371	typeIV(+++)	50.207	17.8795	13.8887	16.6914	42.093
MSTRG.3382	typeIV(+++)	43.9709	24.7135	20.5433	18.919	42.7457
MSTRG.3407	typeIV(+++)	824.891	1589.95	1783.62	1470.63	1358.12
MSTRG.3412	typeIV(+++)	46.1015	22.8712	15.1472	6.07273	80.3631
MSTRG.342	typeIV(+++)	51.1653	19.3016	40.5453	21.6694	40.3788
MSTRG.3422	typeIV(+++)	438.327	258.643	261.442	205.339	691.03
MSTRG.3424	typeIV(+++)	20.0824	5.76665	4.65606	5.15477	25.1304
MSTRG.3426	typeIV(+++)	15.5338	10.2068	13.6929	7.5447	15.735
MSTRG.343	typeIV(+++)	7.20177	27.9088	30.9094	32.1008	15.3912
MSTRG.3444	typeIV(+++)	46.5809	96.2124	83.7383	110.954	40.3622
MSTRG.3445	typeIV(+++)	4.32102	18.977	27.5542	24.2144	8.35971
MSTRG.3464	typeIV(+++)	3.58148	10.1373	8.62147	8.60855	4.33834
MSTRG.3469	typeIV(+++)	14.4719	31.0417	35.4232	26.1146	14.1409
MSTRG.3477	typeIV(+++)	21.0386	7.28582	7.07205	5.00468	19.7605
MSTRG.3479	typeIV(+++)	20.4265	34.7446	44.1863	41.0156	29.6907
MSTRG.3488	typeIV(+++)	16.1449	9.48734	10.301	7.96948	15.641
MSTRG.3489	typeIV(+++)	32.2633	18.7327	11.9678	10.8949	28.0046
MSTRG.3499	typeIV(+++)	7.26643	13.4974	29.6666	22.8736	14.206
MSTRG.35	typeIV(+++)	28.3061	18.1447	14.7391	11.796	38.3957
MSTRG.350	typeIV(+++)	32.6561	67.0994	76.0615	75.8568	35.5028
MSTRG.3514	typeIV(+++)	213.063	79.9021	67.9704	50.3545	236.668
MSTRG.3515	typeIV(+++)	6.54106	14.6911	20.2518	14.6137	14.1547
MSTRG.3528	typeIV(+++)	561.266	1713.02	2087.34	2380.28	518.878
MSTRG.3529	typeIV(+++)	13.0284	35.6046	35.3815	31.6181	35.8064
MSTRG.3561	typeIV(+++)	16.55	31.4102	35.6938	37.3969	16.1134
MSTRG.3563	typeIV(+++)	17.1129	36.4985	37.3293	47.0997	17.3376
MSTRG.3565	typeIV(+++)	46.4931	6.19008	6.18942	11.2643	42.2128
MSTRG.3569	typeIV(+++)	35.4505	61.7045	61.2672	71.0473	36.81
MSTRG.3572	typeIV(+++)	32.4785	18.8531	16.7329	9.8129	40.6117
MSTRG.3576	typeIV(+++)	17.0582	41.7015	41.086	32.6983	22.6066
MSTRG.3577	typeIV(+++)	19.7692	31.5361	41.3939	46.7845	35.4974
MSTRG.3579	typeIV(+++)	5.95656	2.36038	1.08903	4.33289	6.15944
MSTRG.3584	typeIV(+++)	188.744	91.884	70.2622	53.8298	207.692
MSTRG.3595	typeIV(+++)	17.131	48.9192	61.0579	47.1728	36.6835
MSTRG.361	typeIV(+++)	33.6349	19.6001	16.419	16.695	32.8579
MSTRG.3621	typeIV(+++)	5.31137	4.20942	1.13291	2.58691	3.07567
MSTRG.3628	typeIV(+++)	2.23004	5.13644	6.30259	5.67758	3.05545
MSTRG.3630	typeIV(+++)	16.998	8.60379	7.92578	13.5184	13.433
MSTRG.3657	typeIV(+++)	8.91535	14.6853	17.5196	23.2881	13.7086
MSTRG.3659	typeIV(+++)	7.33312	12.0052	15.3831	15.5101	8.55806
MSTRG.3671	typeIV(+++)	67.9916	151.568	174.777	158.815	64.4695
MSTRG.3685	typeIV(+++)	34.48	17.6168	14.6542	13.3397	42.9921
MSTRG.3697	typeIV(+++)	5.52273	1.64135	1.4725	2.29249	7.42409
MSTRG.37	typeIV(+++)	9.13393	3.53098	2.52147	4.15955	8.32722
MSTRG.3701	typeIV(+++)	2.58194	4.43307	6.01739	7.7531	3.52074
MSTRG.3707	typeIV(+++)	2.33808	4.6325	6.60793	7.76431	4.231
MSTRG.3709	typeIV(+++)	20.4966	48.0456	43.9118	67.45	25.5631
MSTRG.371	typeIV(+++)	35.6544	9.10806	6.93544	7.94307	42.8976
MSTRG.3711	typeIV(+++)	141.869	47.0301	38.642	26.5684	149.263
MSTRG.3714	typeIV(+++)	11.9196	8.47773	5.21526	3.04481	7.58494
MSTRG.3715	typeIV(+++)	7.68623	26.3071	27.4134	28.7873	8.29924
MSTRG.3718	typeIV(+++)	29.5509	17.6974	11.4696	9.40086	20.2077
MSTRG.3747	typeIV(+++)	23.9699	51.0151	59.4293	45.2167	34.8078
MSTRG.3749	typeIV(+++)	8.03748	16.0927	16.2957	17.9409	12.2385
MSTRG.3751	typeIV(+++)	52.8836	117.29	148.832	139.865	79.478
MSTRG.3754	typeIV(+++)	55.1604	32.1232	26.7718	25.6782	42.0103
MSTRG.3759	typeIV(+++)	419.161	240.813	174.372	134.26	368.546
MSTRG.3764	typeIV(+++)	11.4813	30.2644	28.8576	29.0599	20.9675
MSTRG.3766	typeIV(+++)	9.24904	17.3652	28.3397	21.5869	13.0134
MSTRG.3783	typeIV(+++)	143.926	429.644	500.057	548.904	110.797
MSTRG.3788	typeIV(+++)	40.6558	18.9381	18.0032	15.4518	35.2456
MSTRG.3791	typeIV(+++)	19.8552	39.6702	59.4339	59.2864	30.3659
MSTRG.3792	typeIV(+++)	27.7306	20.9259	12.7805	21.0836	38.4495
MSTRG.3808	typeIV(+++)	8.28221	1.96455	1.6173	2.5825	7.71993
MSTRG.3809	typeIV(+++)	2.88217	7.58419	9.57841	13.4814	6.16417
MSTRG.3815	typeIV(+++)	1.17881	5.65935	6.18928	6.72508	2.53168
MSTRG.3821	typeIV(+++)	5.41553	24.599	38.2762	22.4897	14.4108
MSTRG.3839	typeIV(+++)	11.6662	3.64305	2.4343	4.49173	6.55626
MSTRG.3847	typeIV(+++)	17.097	34.6277	35.0046	40.1723	17.7766
MSTRG.3857	typeIV(+++)	12.655	3.02613	4.65397	2.89826	8.57358
MSTRG.3858	typeIV(+++)	23.074	9.72917	11.5511	11.0759	28.533
MSTRG.3861	typeIV(+++)	6.06088	17.2015	34.7654	36.8089	22.3591
MSTRG.3880	typeIV(+++)	3.69902	10.6881	12.1638	13.3074	7.01252
MSTRG.3882	typeIV(+++)	19.107	34.8077	43.2062	41.7243	37.8706
MSTRG.3888	typeIV(+++)	71.8066	188.404	210.763	256.649	91.137
MSTRG.3893	typeIV(+++)	24.2476	8.06136	5.69797	12.101	20.0588
MSTRG.3895	typeIV(+++)	2.60009	12.2452	9.8315	11.7742	6.7432
MSTRG.39	typeIV(+++)	11.3923	27.8445	27.5105	30.6622	26.2601
MSTRG.3908	typeIV(+++)	24.4669	53.8222	42.2991	41.2975	18.3794
MSTRG.3909	typeIV(+++)	4.46881	7.68475	12.1541	10.5934	4.09788
MSTRG.393	typeIV(+++)	5.63551	2.716	1.94927	2.36038	8.18993
MSTRG.3948	typeIV(+++)	3.04029	9.35841	8.74306	7.93274	4.26664
MSTRG.3949	typeIV(+++)	10.3849	20.3304	25.905	31.8201	12.4043
MSTRG.3962	typeIV(+++)	26.4743	53.5991	66.5446	59.9091	29.478
MSTRG.3993	typeIV(+++)	39.0586	16.2125	11.8583	14.986	32.2392
MSTRG.3994	typeIV(+++)	23.9336	31.2438	48.7982	46.5828	58.442
MSTRG.3995	typeIV(+++)	157.284	55.1564	49.8687	68.057	165.243
MSTRG.3996	typeIV(+++)	2.1592	0.518555	1.1165	0.50699	5.4127
MSTRG.4002	typeIV(+++)	192.366	106.424	85.2672	79.7586	169.524
MSTRG.4004	typeIV(+++)	43.2792	26.9512	19.0969	22.2114	35.1667
MSTRG.4005	typeIV(+++)	10.7208	18.8603	21.3939	23.5368	22.1303
MSTRG.4031	typeIV(+++)	9.54283	23.5416	24.0374	24.6613	17.6648
MSTRG.4061	typeIV(+++)	2.28117	5.64969	9.6301	10.3109	4.71774
MSTRG.4079	typeIV(+++)	16.6142	79.7161	101.672	68.839	36.7659
MSTRG.4086	typeIV(+++)	2.84216	8.77234	7.35682	6.55149	2.82589
MSTRG.4088	typeIV(+++)	185.907	95.349	71.5678	143.619	183.926
MSTRG.409	typeIV(+++)	11.3635	25.4686	27.2791	25.4736	17.0533
MSTRG.4091	typeIV(+++)	90.6423	64.1963	53.8893	41.6497	119.011
MSTRG.4103	typeIV(+++)	39.4977	17.7349	18.5704	14.9245	32.1013
MSTRG.4109	typeIV(+++)	18.182	45.1475	47.6852	50.7196	8.49754
MSTRG.4115	typeIV(+++)	17.4177	3.17323	2.76409	3.75329	18.5251
MSTRG.4121	typeIV(+++)	69.9613	136.668	159.055	116.606	60.9704
MSTRG.4124	typeIV(+++)	10.7993	4.42341	4.2083	7.24145	12.3483
MSTRG.4128	typeIV(+++)	22.1336	10.662	10.9566	10.8941	22.3233
MSTRG.4135	typeIV(+++)	144.9	52.8771	54.5826	54.4598	117.499
MSTRG.4138	typeIV(+++)	9.2647	18.7163	28.6122	26.1235	16.4119
MSTRG.4145	typeIV(+++)	5.54065	18.0865	31.8704	27.9511	10.2377
MSTRG.4151	typeIV(+++)	62.5532	142.403	199.687	188.971	84.9795
MSTRG.4159	typeIV(+++)	15.3979	53.0103	46.6939	49.9578	18.2208
MSTRG.417	typeIV(+++)	5.58251	12.6742	20.2624	15.817	10.2838
MSTRG.4172	typeIV(+++)	36.1788	6.00488	10.3085	6.28824	43.6343
MSTRG.4182	typeIV(+++)	38.8996	46.1724	90.4368	71.6311	38.4288
MSTRG.4189	typeIV(+++)	24.6881	11.9859	13.8963	13.4871	36.4689
MSTRG.4194	typeIV(+++)	4.39031	7.94224	16.0826	14.5794	8.09277
MSTRG.4212	typeIV(+++)	72.6826	122.451	180.758	175.817	43.7475
MSTRG.4216	typeIV(+++)	21.4777	13.4488	11.237	8.06382	29.0372
MSTRG.4221	typeIV(+++)	3.22466	11.897	11.266	12.5548	7.81882
MSTRG.4226	typeIV(+++)	21.1434	35.2181	42.516	37.5909	39.5306
MSTRG.4234	typeIV(+++)	29.5214	65.0435	61.0555	89.0595	28.6234
MSTRG.4249	typeIV(+++)	33.9729	25.681	16.8792	18.5764	31.7439
MSTRG.4251	typeIV(+++)	16.6562	76.0522	96.2987	86.9191	26.5475
MSTRG.4254	typeIV(+++)	20.1594	11.8113	6.83486	8.30393	15.9165
MSTRG.427	typeIV(+++)	85.2119	51.4597	39.0858	44.4561	91.2595
MSTRG.4276	typeIV(+++)	29.2686	78.345	78.3427	81.2406	27.4672
MSTRG.4297	typeIV(+++)	7.09114	13.2693	17.8144	16.2222	11.2434
MSTRG.43	typeIV(+++)	192.472	385.975	556.644	531.797	343.48
MSTRG.430	typeIV(+++)	3.04377	4.70041	7.9245	6.24305	3.42516
MSTRG.4308	typeIV(+++)	28.6765	13.9498	11.5099	7.16779	56.3305
MSTRG.4312	typeIV(+++)	54.886	22.7337	21.2269	16.3456	64.6492
MSTRG.4314	typeIV(+++)	66.8424	9.20414	6.53006	5.21803	46.44
MSTRG.4315	typeIV(+++)	85.7319	159.264	179.509	148.418	104.654
MSTRG.4321	typeIV(+++)	33.9932	101.027	140.544	136.839	50.3182
MSTRG.4329	typeIV(+++)	17.6807	9.23188	4.19663	8.008	15.1046
MSTRG.4335	typeIV(+++)	12.921	5.09658	5.56844	4.85609	15.0573
MSTRG.4341	typeIV(+++)	42.4644	27.4131	20.7881	20.613	37.972
MSTRG.4342	typeIV(+++)	37.1151	13.6113	8.46538	13.0772	40.4048
MSTRG.4353	typeIV(+++)	28.6277	63.743	59.2399	60.9378	30.4944
MSTRG.4356	typeIV(+++)	3.42829	7.87937	9.50629	7.74159	5.95569
MSTRG.436	typeIV(+++)	111.05	36.1598	27.2718	34.5906	137.991
MSTRG.4363	typeIV(+++)	67.3442	118.769	125.09	152.438	66.0848
MSTRG.4370	typeIV(+++)	45.5184	101.901	100.404	111.686	44.9737
MSTRG.4373	typeIV(+++)	36.2463	23.8542	18.9608	17.9394	32.7727
MSTRG.4376	typeIV(+++)	15.7177	32.2377	37.5276	37.2497	25.1314
MSTRG.4379	typeIV(+++)	48.4022	14.432	13.8803	18.3315	49.8622
MSTRG.4387	typeIV(+++)	189.84	430.058	408.147	502.447	164.972
MSTRG.439	typeIV(+++)	14.5164	24.8459	36.5739	26.6152	19.9897
MSTRG.4413	typeIV(+++)	11.0535	31.0175	31.0583	27.0892	20.0549
MSTRG.4419	typeIV(+++)	145.921	285.724	302.117	322.293	148.058
MSTRG.4420	typeIV(+++)	9.77002	15.9232	21.7638	19.1875	11.0629
MSTRG.4425	typeIV(+++)	10.3674	3.27597	7.14882	6.23269	17.7443
MSTRG.4429	typeIV(+++)	13.3742	23.3823	46.2423	34.3866	10.0088
MSTRG.4445	typeIV(+++)	35.4323	23.6426	15.7243	12.8815	34.6256
MSTRG.4447	typeIV(+++)	18.3058	35.6655	47.9423	58.9943	23.1732
MSTRG.4456	typeIV(+++)	147.332	82.9232	71.3164	60.1545	157.023
MSTRG.446	typeIV(+++)	23.6288	60.2537	51.9714	74.8224	44.5977
MSTRG.4463	typeIV(+++)	8.95999	23.1362	19.1593	21.7744	11.4086
MSTRG.4477	typeIV(+++)	23.8196	55.5269	50.3202	60.2551	33.5698
MSTRG.4486	typeIV(+++)	4.93635	2.16785	2.38807	1.15481	5.65702
MSTRG.4490	typeIV(+++)	10.6691	4.76208	2.00063	5.45078	11.1537
MSTRG.4504	typeIV(+++)	155.839	312.394	596.618	512.017	408.747
MSTRG.4505	typeIV(+++)	6.10874	0.806895	1.01344	1.20213	7.29942
MSTRG.4517	typeIV(+++)	21.3441	42.6239	38.0037	54.0479	26.406
MSTRG.4530	typeIV(+++)	53.4125	98.6688	110.572	117.165	53.8838
MSTRG.4532	typeIV(+++)	5.17701	3.74393	2.31894	3.43837	4.4968
MSTRG.4537	typeIV(+++)	5.9428	22.0022	27.5614	15.0613	5.89392
MSTRG.4539	typeIV(+++)	6.17184	2.39773	0.903448	1.74145	5.00553
MSTRG.4541	typeIV(+++)	21.1492	6.89199	6.79148	7.7456	23.1525
MSTRG.4549	typeIV(+++)	64.9374	116.007	141.917	134.189	100.724
MSTRG.4551	typeIV(+++)	11.9328	3.47689	4.74119	3.62597	11.8554
MSTRG.4561	typeIV(+++)	1664.16	3358.2	3182.89	3224.26	1338.93
MSTRG.4570	typeIV(+++)	45.0757	26.4099	20.5009	18.8476	55.5391
MSTRG.4573	typeIV(+++)	37.1057	17.0738	20.9456	12.7511	44.8035
MSTRG.4594	typeIV(+++)	3.98035	6.75975	12.1287	12.7984	6.27188
MSTRG.4595	typeIV(+++)	7.37754	22.3925	36.4111	28.322	10.9875
MSTRG.4597	typeIV(+++)	13.1105	34.3151	42.4162	39.2671	14.32
MSTRG.4601	typeIV(+++)	9.73743	2.91216	0.78377	1.4236	15.0086
MSTRG.4636	typeIV(+++)	10.4915	24.1271	27.1555	24.4451	15.195
MSTRG.4638	typeIV(+++)	46.7462	89.1295	82.4229	94.4154	50.863
MSTRG.464	typeIV(+++)	27.4548	57.7986	59.744	63.5441	44.4488
MSTRG.4643	typeIV(+++)	13.0875	30.1457	40.8395	35.6597	20.1164
MSTRG.4645	typeIV(+++)	13.751	30.9604	43.5518	40.5905	28.0078
MSTRG.4646	typeIV(+++)	193.171	119.984	53.1594	94.2661	138.656
MSTRG.4650	typeIV(+++)	48.6633	38.9706	19.9875	26.3089	29.4966
MSTRG.4658	typeIV(+++)	49.3733	11.6634	29.3738	15.4923	63.6016
MSTRG.4661	typeIV(+++)	20.8594	44.1722	52.4835	56.9966	19.334
MSTRG.4672	typeIV(+++)	260.025	1122.1	1402.07	1327.72	391.987
MSTRG.4678	typeIV(+++)	19.6088	41.0155	38.1059	46.6482	18.5915
MSTRG.4689	typeIV(+++)	11.6284	7.20295	5.46551	5.53016	17.0566
MSTRG.4691	typeIV(+++)	2.83978	7.03316	7.77346	5.55344	6.55818
MSTRG.4696	typeIV(+++)	7.37724	18.771	16.1497	17.2778	8.91331
MSTRG.4697	typeIV(+++)	33.4075	104.356	131.562	140.511	28.041
MSTRG.4707	typeIV(+++)	31.8928	9.63413	17.249	13.2848	55.7237
MSTRG.4710	typeIV(+++)	14.3768	24.5451	39.6078	35.4962	24.0908
MSTRG.472	typeIV(+++)	34.0756	12.9284	19.7946	21.8292	40.934
MSTRG.4727	typeIV(+++)	19.6154	30.856	31.9502	40.2676	31.8389
MSTRG.4740	typeIV(+++)	5.89318	13.8974	13.6632	16.3084	9.4058
MSTRG.4741	typeIV(+++)	5.22103	9.65494	11.8789	14.8337	5.75879
MSTRG.4744	typeIV(+++)	13.7233	29.8147	37.0472	32.852	15.5211
MSTRG.4749	typeIV(+++)	2.15571	6.85634	9.68025	11.8056	3.98897
MSTRG.4753	typeIV(+++)	41.2487	27.0458	17.6874	24.1008	44.9402
MSTRG.4784	typeIV(+++)	21.511	86.2181	132.797	153.226	74.661
MSTRG.4802	typeIV(+++)	102.404	150.501	214.573	178.701	190.606
MSTRG.4821	typeIV(+++)	5.61232	10.8278	17.0051	19.3018	5.68961
MSTRG.4824	typeIV(+++)	2.2203	6.19878	3.98245	4.35688	1.66976
MSTRG.4825	typeIV(+++)	3.02768	4.99902	9.25651	6.25604	5.00928
MSTRG.483	typeIV(+++)	22.9912	8.34319	7.52657	6.38678	29.2609
MSTRG.4833	typeIV(+++)	2.7035	6.23463	9.21703	6.52485	4.58291
MSTRG.4834	typeIV(+++)	32.6688	71.0891	82.9138	73.8466	55.3978
MSTRG.4839	typeIV(+++)	191.199	62.7346	59.0646	69.9858	106.343
MSTRG.4862	typeIV(+++)	3.03824	5.9481	10.1066	7.04659	4.18897
MSTRG.4868	typeIV(+++)	71.3509	119.312	141.398	146.759	115.969
MSTRG.4872	typeIV(+++)	523.359	300.972	229.11	163.688	945.679
MSTRG.4874	typeIV(+++)	27.9305	59.4249	67.3724	72.9357	26.7496
MSTRG.4875	typeIV(+++)	57.436	10.738	14.8129	7.03856	53.0977
MSTRG.4876	typeIV(+++)	80.8224	39.3915	42.2991	45.6926	74.2405
MSTRG.4890	typeIV(+++)	14.926	4.68609	4.2799	6.35515	21.7067
MSTRG.4899	typeIV(+++)	7.00725	14.4084	13.3865	12.8732	11.039
MSTRG.4921	typeIV(+++)	4.58706	9.83546	9.98523	8.55537	5.78292
MSTRG.4931	typeIV(+++)	45.4593	77.0123	82.4081	94.7239	42.6633
MSTRG.4936	typeIV(+++)	3.1339	5.6773	6.57863	9.45627	5.74641
MSTRG.4943	typeIV(+++)	54.3187	95.9104	109.767	126.433	64.0539
MSTRG.495	typeIV(+++)	1.37194	5.85473	6.75311	2.92049	3.49211
MSTRG.496	typeIV(+++)	54.2233	114.463	152.393	136.467	65.6108
MSTRG.4960	typeIV(+++)	24.8515	10.7932	12.6799	10.2044	29.1554
MSTRG.4964	typeIV(+++)	22.0096	47.6838	53.089	54.4188	27.226
MSTRG.4968	typeIV(+++)	2.11974	7.25436	8.63175	5.54607	3.18827
MSTRG.4970	typeIV(+++)	7.01461	3.8232	3.45572	4.83755	5.69886
MSTRG.4977	typeIV(+++)	82.3439	22.2361	44.9466	41.0805	72.8629
MSTRG.4982	typeIV(+++)	16.8708	36.9084	49.4798	53.6902	36.3445
MSTRG.4999	typeIV(+++)	25.0221	16.3143	10.1946	15.8486	29.0631
MSTRG.50	typeIV(+++)	10.0435	23.7731	24.8667	19.9666	14.6037
MSTRG.5018	typeIV(+++)	2.49407	5.21853	7.47282	5.37591	4.20862
MSTRG.5019	typeIV(+++)	6.17742	15.1939	26.6936	17.6533	15.529
MSTRG.502	typeIV(+++)	6.16327	35.7671	24.5036	17.2777	8.33705
MSTRG.5040	typeIV(+++)	5.39644	16.9459	23.4425	27.4597	9.81478
MSTRG.5055	typeIV(+++)	9.30158	30.6133	31.6039	33.9112	16.8687
MSTRG.507	typeIV(+++)	994.557	520.14	405.994	374.902	795.198
MSTRG.5078	typeIV(+++)	47.2855	14.7353	13.6674	11.5094	70.8333
MSTRG.5089	typeIV(+++)	17.1241	34.8831	41.9017	43.0802	24.9129
MSTRG.5097	typeIV(+++)	37.593	78.5698	89.6196	106.033	39.3429
MSTRG.5107	typeIV(+++)	39.0227	23.5513	15.3748	25.1629	39.9365
MSTRG.511	typeIV(+++)	18.7902	9.11558	7.30085	8.50909	26.6128
MSTRG.5112	typeIV(+++)	28.1047	16.5083	12.6052	14.7997	26.9186
MSTRG.5120	typeIV(+++)	20.329	37.5891	42.4334	34.4096	25.0341
MSTRG.5159	typeIV(+++)	8.86543	2.9424	4.54766	3.99313	13.3441
MSTRG.5165	typeIV(+++)	32.4293	63.7854	109.218	71.2837	81.5636
MSTRG.5180	typeIV(+++)	3.98615	8.68764	14.9643	8.47183	6.26531
MSTRG.5183	typeIV(+++)	2.97339	13.0196	18.6504	15.5685	6.14932
MSTRG.5184	typeIV(+++)	5.64203	10.9104	11.7456	9.14322	6.30093
MSTRG.5185	typeIV(+++)	20.4094	11.3746	8.04977	14.9942	18.9924
MSTRG.5192	typeIV(+++)	9.29689	14.9804	28.6612	19.512	16.212
MSTRG.5194	typeIV(+++)	16.3031	8.13822	6.15911	6.53015	20.496
MSTRG.5197	typeIV(+++)	16.6379	53.8339	65.4566	71.6431	30.2195
MSTRG.5201	typeIV(+++)	13.0547	27.0499	33.9008	23.1162	20.684
MSTRG.5202	typeIV(+++)	9.7999	24.1476	25.667	32.7879	20.4195
MSTRG.5227	typeIV(+++)	15.4976	6.94353	7.82771	6.18358	17.7978
MSTRG.5232	typeIV(+++)	11.8301	4.31777	3.98425	3.67584	21.4615
MSTRG.5252	typeIV(+++)	3.58833	7.17673	7.50949	9.59289	5.46081
MSTRG.5255	typeIV(+++)	2.68293	6.01271	7.89576	11.2561	4.18141
MSTRG.5264	typeIV(+++)	41.0268	61.8993	93.785	73.6865	60.0839
MSTRG.5279	typeIV(+++)	152.095	314.075	367.934	425.719	125.723
MSTRG.5282	typeIV(+++)	19.1906	29.4061	42.0183	35.1087	28.2568
MSTRG.5286	typeIV(+++)	13.8932	22.4382	24.1112	31.5279	18.1102
MSTRG.5299	typeIV(+++)	36.3569	61.0251	77.5177	80.2474	55.3818
MSTRG.5304	typeIV(+++)	17.4559	8.91364	8.65559	7.98325	11.6826
MSTRG.5316	typeIV(+++)	14.0998	22.1939	34.9203	32.776	22.0321
[truncated: 613 more rows]
