# Supplementary material for: Global gene expression profile under low-temperature conditions in the brain of the grass carp (Ctenopharyngodon idellus)
Source: PLoS One. 2020 Sep 25;15(9):e0239730. doi: 10.1371/journal.pone.0239730 (PMC7518592; doi:10.1371/journal.pone.0239730)
Supplement: S7 Table — (XLSX) [file pone.0239730.s007.xlsx]

## Sheet: S7 Table  AS genes
Transcript ID	Gene ID	Gene symbol	TPM					Fold change
			A(27°C)	B(12°C)	C(4°C)	D(12°C)	E(27°C)	A(27°C)	B(12°C)	C(4°C)	D(12°C)	E(27°C)
CI01000046_04352237_04355463.mRNA	MSTRG.7088	aldoaa	165.614	190.947	231.603	291.342	153.125	1	1.15296	1.39845	1.75916	0.92459
MSTRG.7088.1	MSTRG.7088	aldoaa	201.614	338.857	416.22	402.262	229.222	1	1.68072	2.06443	1.99521	1.13693
114/	MSTRG.6720	ammecr1	1.20653	18.5397	16.424	17.3046	1.09592	1	15.3661	13.6125	14.3424	0.908318
MSTRG.6720.3	MSTRG.6720	ammecr1	17.626	114	82.9499	100.517	20.4253	1	6.46771	4.70611	5.70278	1.15881
CI01000300_04000764_04004041.mRNA	MSTRG.14100	ank2	0	10.4997	24.1212	6.03623	9.02149	1	10.4997	24.1212	6.03623	9.02149
MSTRG.14100.2	MSTRG.14100	ank2	10.1252	11.5254	18.8532	17.4923	14.8622	1	1.13829	1.86201	1.7276	1.46784
MSTRG.14100.4	MSTRG.14100	ank2	18.9123	17.5387	0	16.8406	0	1	0.927371	0	0.890458	0
CI01000006_09320331_09321778.mRNA	MSTRG.1727	atp2a2b	28.5848	69.9399	59.7581	82.4618	53.0518	1	2.44675	2.09056	2.88481	1.85594
MSTRG.1727.1	MSTRG.1727	atp2a2b	26.7683	40.2962	42.9894	55.0651	26.4989	1	1.50537	1.60598	2.0571	0.989936
CI01000006_09282220_09315540.mRNA	MSTRG.1728	atp2a2b	8.16957	14.5486	21.8114	27.6611	6.44408	1	1.78083	2.66983	3.38587	0.788791
MSTRG.1728.2	MSTRG.1728	atp2a2b	18.8246	50.032	52.1278	62.7418	15.7806	1	2.65779	2.76913	3.33296	0.838293
MSTRG.20214.2	MSTRG.20214	capn1a	21.1802	17.8619	14.3417	18.7836	38.4129	1	0.843329	0.677128	0.886847	1.81362
MSTRG.20214.4	MSTRG.20214	capn1a	19.6151	13.3151	15.2168	5.696	37.4217	1	0.678821	0.775768	0.290388	1.9078
MSTRG.20214.5	MSTRG.20214	capn1a	87.4804	45.0005	42.3682	43.8571	146.5	1	0.514407	0.484317	0.501337	1.67467
MSTRG.20214.6	MSTRG.20214	capn1a	25.4776	13.6241	14.1163	11.6569	35.5545	1	0.534747	0.554067	0.457536	1.39552
MSTRG.20214.7	MSTRG.20214	capn1a	18.3071	9.53655	9.41358	7.90545	29.9422	1	0.520922	0.514205	0.431825	1.63555
MSTRG.2231.1	MSTRG.2231	csde1	29.6874	37.9168	34.6513	45.0175	26.4701	1	1.2772	1.16721	1.51639	0.891627
MSTRG.2231.2	MSTRG.2231	csde1	26.246	95.7954	103.741	115.611	37.3879	1	3.6499	3.95264	4.40488	1.42452
MSTRG.2231.3	MSTRG.2231	csde1	29.1514	6.3421	4.64167	3.42867	32.5083	1	0.217557	0.159226	0.117616	1.11515
MSTRG.2231.5	MSTRG.2231	csde1	5.69854	4.77988	3.10307	3.52839	2.18717	1	0.83879	0.544538	0.619174	0.383813
MSTRG.17291.1	MSTRG.17291	ddx3b	5.87562	7.47614	24.6826	17.6982	3.79417	1	1.2724	4.20086	3.01214	0.645749
MSTRG.17291.2	MSTRG.17291	ddx3b	9.85367	40.7645	27.0691	29.5208	13.1145	1	4.13699	2.74711	2.99592	1.33092
CI01000005_05343556_05395924.mRNA	MSTRG.1494	dst	15.6156	10.2896	14.0837	10.3196	19.0378	1	0.658931	0.901903	0.660855	1.21916
MSTRG.1494.10	MSTRG.1494	dst	59.5401	55.0906	48.4176	63.9324	81.7348	1	0.92527	0.813194	1.07377	1.37277
MSTRG.1494.1	MSTRG.1494	dst	11.2462	6.70456	9.51578	10.7345	14.0046	1	0.596164	0.846137	0.954505	1.24528
MSTRG.1494.4	MSTRG.1494	dst	6.29332	5.25064	6.00568	5.60105	5.46002	1	0.83432	0.954295	0.89	0.86759
MSTRG.1494.5	MSTRG.1494	dst	8.16543	3.10584	3.31636	5.29055	5.5925	1	0.380364	0.406147	0.647921	0.684899
MSTRG.1494.6	MSTRG.1494	dst	16.4921	15.2123	21.1937	17.701	18.9814	1	0.922401	1.28508	1.0733	1.15094
MSTRG.1494.7	MSTRG.1494	dst	26.1057	21.838	21.0724	19.8213	27.3784	1	0.836524	0.807197	0.759272	1.04875
MSTRG.1494.8	MSTRG.1494	dst	36.6343	41.6031	40.6735	40.5424	43.2016	1	1.13563	1.11026	1.10668	1.17926
MSTRG.1494.9	MSTRG.1494	dst	5.28001	1.65731	11.4402	4.48291	5.60897	1	0.313883	2.16671	0.849034	1.0623
MSTRG.4697.1	MSTRG.4697	eif4a2	20.3713	75.742	104.035	107.868	19.7131	1	3.71807	5.10694	5.29508	0.967689
MSTRG.4697.3	MSTRG.4697	eif4a2	13.0361	28.6135	27.5273	32.6432	8.32793	1	2.19494	2.11161	2.50405	0.638834
MSTRG.14256.1	MSTRG.14256	fam13a	3.34782	11.3668	22.3011	20.7027	5.71447	1	3.39529	6.6614	6.18395	1.70693
MSTRG.14256.2	MSTRG.14256	fam13a	21.8128	14.3565	5.22967	6.70954	29.3665	1	0.658168	0.239752	0.307596	1.3463
MSTRG.14256.4	MSTRG.14256	fam13a	7.87431	18.3018	21.2271	24.0651	7.87073	1	2.32425	2.69574	3.05615	0.999546
MSTRG.401.1	MSTRG.401	fam13b	13.7366	25.9533	25.5077	28.523	11.0887	1	1.88936	1.85692	2.07643	0.807239
MSTRG.401.2	MSTRG.401	fam13b	24.3507	12.463	12.2671	10.999	22.6782	1	0.511812	0.503766	0.451692	0.931314
MSTRG.401.4	MSTRG.401	fam13b	24.1046	19.308	12.7267	10.5084	21.1453	1	0.801011	0.52798	0.435952	0.877233
MSTRG.401.6	MSTRG.401	fam13b	14.884	13.418	10.2434	21.6395	13.5436	1	0.901505	0.688216	1.45387	0.909943
MSTRG.14748.1	MSTRG.14748	fryb	0	12.0735	17.9067	11.2759	0	1	12.0735	17.9067	11.2759	0
MSTRG.14748.2	MSTRG.14748	fryb	31.0916	9.42254	9.78045	8.23451	30.965	1	0.303057	0.314569	0.264847	0.995929
MSTRG.14748.3	MSTRG.14748	fryb	26.1875	8.69699	9.13007	18.6016	10.0621	1	0.332105	0.348642	0.710326	0.384234
MSTRG.14748.6	MSTRG.14748	fryb	35.2213	12.4198	11.4324	15.9921	34.5304	1	0.352622	0.324587	0.454046	0.980385
MSTRG.14748.7	MSTRG.14748	fryb	34.4612	12.3409	11.8415	18.9807	33.6755	1	0.358109	0.343618	0.550785	0.9772
CI01000304_06556398_06582069.mRNA	MSTRG.14520	osbp2	6.60395	4.91531	6.88569	10.3435	4.18809	1	0.744298	1.04266	1.56626	0.634179
MSTRG.14520.2	MSTRG.14520	osbp2	12.9766	12.2766	12.0931	9.81105	17.4306	1	0.946054	0.931913	0.756057	1.34323
MSTRG.14520.3	MSTRG.14520	osbp2	0	9.27136	0	13.4304	10.8454	1	9.27136	0	13.4304	10.8454
MSTRG.14520.4	MSTRG.14520	osbp2	7.7759	7.79977	11.529	0	8.36611	1	1.00307	1.48266	0	1.0759
CI01000306_08045293_08057171.mRNA	MSTRG.15038	pfkfb4a	2.14241	9.33763	14.0026	10.5961	2.88277	1	4.35848	6.53594	4.94588	1.34558
MSTRG.15038.1	MSTRG.15038	pfkfb4a	6.27315	7.21022	8.05337	8.50276	13.895	1	1.14938	1.28378	1.35542	2.215
