# Supplementary material for: Global gene expression profile under low-temperature conditions in the brain of the grass carp (Ctenopharyngodon idellus)
Source: PLoS One. 2020 Sep 25;15(9):e0239730. doi: 10.1371/journal.pone.0239730 (PMC7518592; doi:10.1371/journal.pone.0239730)
Supplement: S8 Table — (XLSX) [file pone.0239730.s008.xlsx]

## Sheet: S8 Table transcript classify
	TableS8 Statistics of the Transcript Classification
	Class code		NO.	SET*	ncRNA*
	=		32811	3415	2903
	new transcripts	j	10088	0	1125
		u	3605	2488	2869
		k	2036	0	41
		p	2035	2035	2005
		n	842	171	156
		m	828	106	81
		o	597	0	174
		i	329	286	306
		x	94	2	69
		y	22	0	17
		e	1	1	1
	SET: single exon transcrip
	ncRNA: non-coding RNA
